# Supplementary material for: Intracellular peptides in SARS-CoV-2-infected patients
Source: iScience. 2023 Aug 6;26(9):107542. doi: 10.1016/j.isci.2023.107542 (PMC10448160; doi:10.1016/j.isci.2023.107542)
Supplement: Table S1. Labeling description, related to mass spectrometry label scheme, related to STAR Methods [file mmc2.xlsx]

## Sheet: labelling description
	Labelling description
	Tube/label	28	30	32	36		Tube/label	28	30	32	36		Tube/label	28	30	32	36			M=moderate
	run1	D1	S47	M107	C1		run21	D26	S72	M138	C4		run41	S95	C43	M182	M178			S=Severe
	run2	D4	S48	M108	C2		run22	D27	S73	M139	C23		run42	S96	C44	M187	M179			D=Dead
	run3	D5	S49	M113	C3		run23	D28	S74	M140	C24		run43	S97	C47	M189	M180			C = Control
	run4	D6	S51	M114	C5		run24	D29	S75	M143	C25		run44	S98	C48	M190	M181
	run5	S52	C6	D7	M115		run25	S76	C26	D32	M144		run45	C49	M193	S99	M200
	run6	S53	C8	D8	M118		run26	S77	C27	D33	M146		run46	C50	M195	S100	M202
	run7	S54	C9	D9	M120		run27	S78	C28	D34	M147		run47	C1	M196	S103	M203
	run8	S55	C10	D10	M121		run28	S79	C29	D35	M148		run48	C2	M197	S104	M204
	run9	C11	M122	S56	D11		run29	C30	M149	S80	D37		run49	M207	M212	C3	S105
	run10	C12	M124	S57	D12		run30	C31	M152	S81	D40		run50	M208	M213	C4	S106
	run11	C13	M125	S58	D13		run31	C32	M153	S82	D41		run51	M209	M215	C5	M205
	run12	C14	M128	S59	D14		run32	C33	M156	S83	D44		run52	M210	M216	C6	206
	run13	M129	D15	C15	S60		run33	M157	D45	C34	S84		run53	M217	M221	M225	C7
	run14	M130	D17	C16	S61		run34	M158	D46	C35	S85		run54	M218	M222	M226	C8
	run15	M131	D18	C17	S62		run35	M159	D47	C36	S86		run55	M219	M223	M228	C9
	run16	M132	D20	C18	S63		run36	M160	M165	C37	S87		run56	M220	M224	M229	C10
	run17	D21	S66	M133	C19		run37	M167	S89	M161	C38		run57	M230	M236	M249	C11
	run18	D22	S67	M134	C20		run38	M175	S90	M162	C39		run58	M321	M245	M251	C12
	run19	D23	S69	M135	C21		run39	M176	S92	M163	C40		run59	M232	M246	M252	C13
	run20	D25	S71	M136	C22		run40	M177	S94	M164	C41		run60	M234	M247	M253	C14
