# Supplementary material for: Intracellular peptides in SARS-CoV-2-infected patients
Source: iScience. 2023 Aug 6;26(9):107542. doi: 10.1016/j.isci.2023.107542 (PMC10448160; doi:10.1016/j.isci.2023.107542)
Supplement: Table S2. Peptide identification and semi-quantitation info, related to STAR Methods [file mmc3.xlsx]

## Sheet: peptide identification data 
Peptide identification and semi-quantitation
pep_seq	prot_acc	charge	pep_var_mod	pep_qual	ratio	Run	ratio_class	Marker	group	sex	icu_care	intubation	who_severity_class	death	group_class
SGEGDFLAEGGGVR	FIBA_HUMAN	2	Dimethyl	61.54	0.95	1	Unchanged	28/36	covid/control	female/female	yes/no	yes/no	7-9/0	yes/no	died/control (non-infected)
SGEGDFLAEGGGVR	FIBA_HUMAN	2	Dimethyl	61.54	0	1	Reduced	30/36	covid/control	female/female	yes/no	yes/no	7-9/0	yes/no	died/control (non-infected)
SGEGDFLAEGGGVR	FIBA_HUMAN	2	Dimethyl	61.54	0.3	1	Reduced	32/36	covid/control	female/female	yes/no	yes/no	7-9/0	yes/no	died/control (non-infected)
SGEGDFLAEGGGVR	FIBA_HUMAN	3	Dimethyl	61.54	0.01	1	Reduced	28/36	covid/control	female/female	yes/no	yes/no	7-9/0	yes/no	died/control (non-infected)
SGEGDFLAEGGGVR	FIBA_HUMAN	3	Dimethyl	61.54	0.26	1	Reduced	30/36	covid/control	female/female	yes/no	yes/no	7-9/0	yes/no	died/control (non-infected)
SGEGDFLAEGGGVR	FIBA_HUMAN	3	Dimethyl	61.54	0.19	1	Reduced	32/36	covid/control	female/female	yes/no	yes/no	7-9/0	yes/no	died/control (non-infected)
DSGEGDFLAEGGGVR	FIBA_HUMAN	2	Dimethyl:2H(2)	92.86	0.2	1	Reduced	28/36	covid/control	female/female	yes/no	yes/no	7-9/0	yes/no	died/control (non-infected)
DSGEGDFLAEGGGVR	FIBA_HUMAN	2	Dimethyl:2H(2)	92.86	2.44	1	Increased	30/36	covid/control	female/female	yes/no	yes/no	7-9/0	yes/no	died/control (non-infected)
DSGEGDFLAEGGGVR	FIBA_HUMAN	2	Dimethyl:2H(2)	92.86	0	1	Reduced	32/36	covid/control	female/female	yes/no	yes/no	7-9/0	yes/no	died/control (non-infected)
DSGEGDFLAEGGGVR	FIBA_HUMAN	3	Dimethyl:2H(2)	92.86	2552.63	1	Increased	28/36	covid/control	female/female	yes/no	yes/no	7-9/0	yes/no	died/control (non-infected)
DSGEGDFLAEGGGVR	FIBA_HUMAN	3	Dimethyl:2H(2)	92.86	215292	1	Increased	30/36	covid/control	female/female	yes/no	yes/no	7-9/0	yes/no	died/control (non-infected)
DSGEGDFLAEGGGVR	FIBA_HUMAN	3	Dimethyl:2H(2)	92.86	Peptide identification and semi-quantitation	1	Reduced	32/36	covid/control	female/female	yes/no	yes/no	7-9/0	yes/no	died/control (non-infected)
ADSGEGDFLAEGGGVR	FIBA_HUMAN	2	Dimethyl:2H(2)	80	0	1	Reduced	28/36	covid/control	female/female	yes/no	yes/no	7-9/0	yes/no	died/control (non-infected)
ADSGEGDFLAEGGGVR	FIBA_HUMAN	2	Dimethyl:2H(2)	80	0.04	1	Reduced	30/36	covid/control	female/female	yes/no	yes/no	7-9/0	yes/no	died/control (non-infected)
ADSGEGDFLAEGGGVR	FIBA_HUMAN	2	Dimethyl:2H(2)	80	0.03	1	Reduced	32/36	covid/control	female/female	yes/no	yes/no	7-9/0	yes/no	died/control (non-infected)
ADSGEGDFLAEGGGVR	FIBA_HUMAN	3	Dimethyl:2H(2)	80	0	1	Reduced	28/36	covid/control	female/female	yes/no	yes/no	7-9/0	yes/no	died/control (non-infected)
ADSGEGDFLAEGGGVR	FIBA_HUMAN	3	Dimethyl:2H(2)	80	757.19	1	Increased	30/36	covid/control	female/female	yes/no	yes/no	7-9/0	yes/no	died/control (non-infected)
ADSGEGDFLAEGGGVR	FIBA_HUMAN	3	Dimethyl:2H(2)	80	7387.14	1	Increased	32/36	covid/control	female/female	yes/no	yes/no	7-9/0	yes/no	died/control (non-infected)
GIFTDQVLSVLKGEE	APOC2_HUMAN	2	Dimethyl	85.71	0.02	1	Reduced	28/36	covid/control	female/female	yes/no	yes/no	7-9/0	yes/no	died/control (non-infected)
GIFTDQVLSVLKGEE	APOC2_HUMAN	2	Dimethyl:2H(2)	85.71	0.02	1	Reduced	28/36	covid/control	female/female	yes/no	yes/no	7-9/0	yes/no	died/control (non-infected)
GIFTDQVLSVLKGEE	APOC2_HUMAN	2	Dimethyl	85.71	1.11	1	Unchanged	30/36	covid/control	female/female	yes/no	yes/no	7-9/0	yes/no	died/control (non-infected)
GIFTDQVLSVLKGEE	APOC2_HUMAN	2	Dimethyl:2H(2)	85.71	1.11	1	Unchanged	30/36	covid/control	female/female	yes/no	yes/no	7-9/0	yes/no	died/control (non-infected)
GIFTDQVLSVLKGEE	APOC2_HUMAN	2	Dimethyl	85.71	0	1	Reduced	32/36	covid/control	female/female	yes/no	yes/no	7-9/0	yes/no	died/control (non-infected)
GIFTDQVLSVLKGEE	APOC2_HUMAN	2	Dimethyl:2H(2)	85.71	0	1	Reduced	32/36	covid/control	female/female	yes/no	yes/no	7-9/0	yes/no	died/control (non-infected)
GIFTDQVLSVLKGEE	APOC2_HUMAN	3	Dimethyl	85.71	0.88	1	Unchanged	28/36	covid/control	female/female	yes/no	yes/no	7-9/0	yes/no	died/control (non-infected)
GIFTDQVLSVLKGEE	APOC2_HUMAN	3	Dimethyl:2H(2)	85.71	0.88	1	Unchanged	28/36	covid/control	female/female	yes/no	yes/no	7-9/0	yes/no	died/control (non-infected)
GIFTDQVLSVLKGEE	APOC2_HUMAN	3	Dimethyl	85.71	0	1	Reduced	30/36	covid/control	female/female	yes/no	yes/no	7-9/0	yes/no	died/control (non-infected)
GIFTDQVLSVLKGEE	APOC2_HUMAN	3	Dimethyl:2H(2)	85.71	0	1	Reduced	30/36	covid/control	female/female	yes/no	yes/no	7-9/0	yes/no	died/control (non-infected)
GIFTDQVLSVLKGEE	APOC2_HUMAN	3	Dimethyl	85.71	0	1	Reduced	32/36	covid/control	female/female	yes/no	yes/no	7-9/0	yes/no	died/control (non-infected)
GIFTDQVLSVLKGEE	APOC2_HUMAN	3	Dimethyl:2H(2)	85.71	0	1	Reduced	32/36	covid/control	female/female	yes/no	yes/no	7-9/0	yes/no	died/control (non-infected)
HGLGLLGLLLCSF	CLD25_HUMAN	2	Dimethyl:2H(4)	58.33	0.1	1	Reduced	28/36	covid/control	female/female	yes/no	yes/no	7-9/0	yes/no	died/control (non-infected)
HGLGLLGLLLCSF	CLD25_HUMAN	2	Dimethyl:2H(4)	58.33	1.05	1	Unchanged	30/36	covid/control	female/female	yes/no	yes/no	7-9/0	yes/no	died/control (non-infected)
HGLGLLGLLLCSF	CLD25_HUMAN	2	Dimethyl:2H(4)	58.33	0	1	Reduced	32/36	covid/control	female/female	yes/no	yes/no	7-9/0	yes/no	died/control (non-infected)
HGLGLLGLLLCSF	CLD25_HUMAN	3	Dimethyl:2H(4)	58.33	0	1	Reduced	28/36	covid/control	female/female	yes/no	yes/no	7-9/0	yes/no	died/control (non-infected)
HGLGLLGLLLCSF	CLD25_HUMAN	3	Dimethyl:2H(4)	58.33	0.03	1	Reduced	30/36	covid/control	female/female	yes/no	yes/no	7-9/0	yes/no	died/control (non-infected)
HGLGLLGLLLCSF	CLD25_HUMAN	3	Dimethyl:2H(4)	58.33	0.05	1	Reduced	32/36	covid/control	female/female	yes/no	yes/no	7-9/0	yes/no	died/control (non-infected)
WETGSGCKVAGFL	LGR4_HUMAN	3	Dimethyl:2H(2)	41.67	0	1	Reduced	28/36	covid/control	female/female	yes/no	yes/no	7-9/0	yes/no	died/control (non-infected)
WETGSGCKVAGFL	LGR4_HUMAN	3	Dimethyl:2H(2)	41.67	0	1	Reduced	30/36	covid/control	female/female	yes/no	yes/no	7-9/0	yes/no	died/control (non-infected)
WETGSGCKVAGFL	LGR4_HUMAN	3	Dimethyl:2H(2)	41.67	0	1	Reduced	32/36	covid/control	female/female	yes/no	yes/no	7-9/0	yes/no	died/control (non-infected)
WETGSGCKVAGFL	LGR4_HUMAN	2	Dimethyl:2H(2)	41.67	2.20368e+06	1	Increased	28/36	covid/control	female/female	yes/no	yes/no	7-9/0	yes/no	died/control (non-infected)
WETGSGCKVAGFL	LGR4_HUMAN	2	Dimethyl:2H(2)	41.67	1.92721e+07	1	Increased	30/36	covid/control	female/female	yes/no	yes/no	7-9/0	yes/no	died/control (non-infected)
WETGSGCKVAGFL	LGR4_HUMAN	2	Dimethyl:2H(2)	41.67	0	1	Reduced	32/36	covid/control	female/female	yes/no	yes/no	7-9/0	yes/no	died/control (non-infected)
WETGSGCKVAGFL	LGR4_HUMAN	4	Dimethyl:2H(2)	41.67	0	1	Reduced	28/36	covid/control	female/female	yes/no	yes/no	7-9/0	yes/no	died/control (non-infected)
WETGSGCKVAGFL	LGR4_HUMAN	4	Dimethyl:2H(2)	41.67	21.5	1	Increased	30/36	covid/control	female/female	yes/no	yes/no	7-9/0	yes/no	died/control (non-infected)
WETGSGCKVAGFL	LGR4_HUMAN	4	Dimethyl:2H(2)	41.67	0.76	1	Unchanged	32/36	covid/control	female/female	yes/no	yes/no	7-9/0	yes/no	died/control (non-infected)
FAQHFSEASVA	HEM0_HUMAN	2	Dimethyl:2H(2)	50	0	1	Reduced	28/36	covid/control	female/female	yes/no	yes/no	7-9/0	yes/no	died/control (non-infected)
FAQHFSEASVA	HEM0_HUMAN	2	Dimethyl:2H(2)	50	0.06	1	Reduced	30/36	covid/control	female/female	yes/no	yes/no	7-9/0	yes/no	died/control (non-infected)
FAQHFSEASVA	HEM0_HUMAN	2	Dimethyl:2H(2)	50	1.17	1	Unchanged	32/36	covid/control	female/female	yes/no	yes/no	7-9/0	yes/no	died/control (non-infected)
GPCIFNLLVNFV	SYCY1_HUMAN	2	Dimethyl	45.45	48815.5	1	Increased	28/36	covid/control	female/female	yes/no	yes/no	7-9/0	yes/no	died/control (non-infected)
GPCIFNLLVNFV	SYCY1_HUMAN	2	Dimethyl	45.45	0	1	Reduced	30/36	covid/control	female/female	yes/no	yes/no	7-9/0	yes/no	died/control (non-infected)
GPCIFNLLVNFV	SYCY1_HUMAN	2	Dimethyl	45.45	10227.7	1	Increased	32/36	covid/control	female/female	yes/no	yes/no	7-9/0	yes/no	died/control (non-infected)
GCLAAGPGA	KALM_HUMAN	2	Dimethyl:2H(6)13C(2)	75	2.24028e+13	1	Increased	28/36	covid/control	female/female	yes/no	yes/no	7-9/0	yes/no	died/control (non-infected)
GCLAAGPGA	KALM_HUMAN	2	Dimethyl:2H(6)13C(2)	75	0	1	Reduced	30/36	covid/control	female/female	yes/no	yes/no	7-9/0	yes/no	died/control (non-infected)
GCLAAGPGA	KALM_HUMAN	2	Dimethyl:2H(6)13C(2)	75	0.01	1	Reduced	32/36	covid/control	female/female	yes/no	yes/no	7-9/0	yes/no	died/control (non-infected)
FIGSLGDQATRLQ	VWA8_HUMAN	3	Dimethyl:2H(6)13C(2)	41.67	0	1	Reduced	28/36	covid/control	female/female	yes/no	yes/no	7-9/0	yes/no	died/control (non-infected)
FIGSLGDQATRLQ	VWA8_HUMAN	3	Dimethyl:2H(6)13C(2)	41.67	7.13	1	Increased	30/36	covid/control	female/female	yes/no	yes/no	7-9/0	yes/no	died/control (non-infected)
FIGSLGDQATRLQ	VWA8_HUMAN	3	Dimethyl:2H(6)13C(2)	41.67	83.95	1	Increased	32/36	covid/control	female/female	yes/no	yes/no	7-9/0	yes/no	died/control (non-infected)
FIGSLGDQATRLQ	VWA8_HUMAN	4	Dimethyl:2H(6)13C(2)	41.67	0	1	Reduced	28/36	covid/control	female/female	yes/no	yes/no	7-9/0	yes/no	died/control (non-infected)
FIGSLGDQATRLQ	VWA8_HUMAN	4	Dimethyl:2H(6)13C(2)	41.67	6.85	1	Increased	30/36	covid/control	female/female	yes/no	yes/no	7-9/0	yes/no	died/control (non-infected)
FIGSLGDQATRLQ	VWA8_HUMAN	4	Dimethyl:2H(6)13C(2)	41.67	80.44	1	Increased	32/36	covid/control	female/female	yes/no	yes/no	7-9/0	yes/no	died/control (non-infected)
AGSLEVVF	RORA_HUMAN	2	Dimethyl:2H(4)	71.43	0	1	Reduced	28/36	covid/control	female/female	yes/no	yes/no	7-9/0	yes/no	died/control (non-infected)
AGSLEVVF	RORA_HUMAN	2	Dimethyl:2H(4)	71.43	29.71	1	Increased	30/36	covid/control	female/female	yes/no	yes/no	7-9/0	yes/no	died/control (non-infected)
AGSLEVVF	RORA_HUMAN	2	Dimethyl:2H(4)	71.43	0.01	1	Reduced	32/36	covid/control	female/female	yes/no	yes/no	7-9/0	yes/no	died/control (non-infected)
EHTNFEFQLWNNY	DOCK2_HUMAN	3	Dimethyl:2H(6)13C(2)	41.67	0	1	Reduced	28/36	covid/control	female/female	yes/no	yes/no	7-9/0	yes/no	died/control (non-infected)
EHTNFEFQLWNNY	DOCK2_HUMAN	3	Dimethyl:2H(6)13C(2)	41.67	0.37	1	Reduced	30/36	covid/control	female/female	yes/no	yes/no	7-9/0	yes/no	died/control (non-infected)
EHTNFEFQLWNNY	DOCK2_HUMAN	3	Dimethyl:2H(6)13C(2)	41.67	0	1	Reduced	32/36	covid/control	female/female	yes/no	yes/no	7-9/0	yes/no	died/control (non-infected)
EHTNFEFQLWNNY	DOCK2_HUMAN	4	Dimethyl:2H(6)13C(2)	41.67	0	1	Reduced	28/36	covid/control	female/female	yes/no	yes/no	7-9/0	yes/no	died/control (non-infected)
EHTNFEFQLWNNY	DOCK2_HUMAN	4	Dimethyl:2H(6)13C(2)	41.67	0.03	1	Reduced	30/36	covid/control	female/female	yes/no	yes/no	7-9/0	yes/no	died/control (non-infected)
EHTNFEFQLWNNY	DOCK2_HUMAN	4	Dimethyl:2H(6)13C(2)	41.67	0.01	1	Reduced	32/36	covid/control	female/female	yes/no	yes/no	7-9/0	yes/no	died/control (non-infected)
HPGPKGPPGTAGDM	CO4A3_HUMAN	3	Dimethyl:2H(2)	38.46	0	1	Reduced	28/36	covid/control	female/female	yes/no	yes/no	7-9/0	yes/no	died/control (non-infected)
HPGPKGPPGTAGDM	CO4A3_HUMAN	3	Dimethyl:2H(2)	38.46	126.63	1	Increased	30/36	covid/control	female/female	yes/no	yes/no	7-9/0	yes/no	died/control (non-infected)
HPGPKGPPGTAGDM	CO4A3_HUMAN	3	Dimethyl:2H(2)	38.46	1.21	1	Unchanged	32/36	covid/control	female/female	yes/no	yes/no	7-9/0	yes/no	died/control (non-infected)
HPGPKGPPGTAGDM	CO4A3_HUMAN	2	Dimethyl:2H(2)	38.46	0	1	Reduced	28/36	covid/control	female/female	yes/no	yes/no	7-9/0	yes/no	died/control (non-infected)
HPGPKGPPGTAGDM	CO4A3_HUMAN	2	Dimethyl:2H(2)	38.46	0	1	Reduced	30/36	covid/control	female/female	yes/no	yes/no	7-9/0	yes/no	died/control (non-infected)
HPGPKGPPGTAGDM	CO4A3_HUMAN	2	Dimethyl:2H(2)	38.46	0	1	Reduced	32/36	covid/control	female/female	yes/no	yes/no	7-9/0	yes/no	died/control (non-infected)
HPGPKGPPGTAGDM	CO4A3_HUMAN	4	Dimethyl:2H(2)	38.46	5.49	1	Increased	28/36	covid/control	female/female	yes/no	yes/no	7-9/0	yes/no	died/control (non-infected)
HPGPKGPPGTAGDM	CO4A3_HUMAN	4	Dimethyl:2H(2)	38.46	0	1	Reduced	30/36	covid/control	female/female	yes/no	yes/no	7-9/0	yes/no	died/control (non-infected)
HPGPKGPPGTAGDM	CO4A3_HUMAN	4	Dimethyl:2H(2)	38.46	16946.3	1	Increased	32/36	covid/control	female/female	yes/no	yes/no	7-9/0	yes/no	died/control (non-infected)
TFVLVLCNSIGTPLD	WDR35_HUMAN	2	Dimethyl:2H(6)13C(2)	35.71	0	1	Reduced	28/36	covid/control	female/female	yes/no	yes/no	7-9/0	yes/no	died/control (non-infected)
TFVLVLCNSIGTPLD	WDR35_HUMAN	2	Dimethyl:2H(6)13C(2)	35.71	0.16	1	Reduced	30/36	covid/control	female/female	yes/no	yes/no	7-9/0	yes/no	died/control (non-infected)
TFVLVLCNSIGTPLD	WDR35_HUMAN	2	Dimethyl:2H(6)13C(2)	35.71	0.01	1	Reduced	32/36	covid/control	female/female	yes/no	yes/no	7-9/0	yes/no	died/control (non-infected)
AGTYQCTATNSFGTIV	CNTN4_HUMAN	3	Dimethyl:2H(2)	33.33	506014	1	Increased	28/36	covid/control	female/female	yes/no	yes/no	7-9/0	yes/no	died/control (non-infected)
AGTYQCTATNSFGTIV	CNTN4_HUMAN	3	Dimethyl:2H(2)	33.33	3.28684e+06	1	Increased	30/36	covid/control	female/female	yes/no	yes/no	7-9/0	yes/no	died/control (non-infected)
AGTYQCTATNSFGTIV	CNTN4_HUMAN	3	Dimethyl:2H(2)	33.33	0	1	Reduced	32/36	covid/control	female/female	yes/no	yes/no	7-9/0	yes/no	died/control (non-infected)
AGTYQCTATNSFGTIV	CNTN4_HUMAN	2	Dimethyl:2H(2)	33.33	3.37	1	Increased	28/36	covid/control	female/female	yes/no	yes/no	7-9/0	yes/no	died/control (non-infected)
AGTYQCTATNSFGTIV	CNTN4_HUMAN	2	Dimethyl:2H(2)	33.33	8.67	1	Increased	30/36	covid/control	female/female	yes/no	yes/no	7-9/0	yes/no	died/control (non-infected)
AGTYQCTATNSFGTIV	CNTN4_HUMAN	2	Dimethyl:2H(2)	33.33	0	1	Reduced	32/36	covid/control	female/female	yes/no	yes/no	7-9/0	yes/no	died/control (non-infected)
AGTYQCTATNSFGTIV	CNTN4_HUMAN	4	Dimethyl:2H(2)	33.33	668	1	Increased	28/36	covid/control	female/female	yes/no	yes/no	7-9/0	yes/no	died/control (non-infected)
AGTYQCTATNSFGTIV	CNTN4_HUMAN	4	Dimethyl:2H(2)	33.33	0.01	1	Reduced	30/36	covid/control	female/female	yes/no	yes/no	7-9/0	yes/no	died/control (non-infected)
AGTYQCTATNSFGTIV	CNTN4_HUMAN	4	Dimethyl:2H(2)	33.33	66.94	1	Increased	32/36	covid/control	female/female	yes/no	yes/no	7-9/0	yes/no	died/control (non-infected)
ADSAPPPPAPSAPPPHHS	FOXC1_HUMAN	3	Dimethyl:2H(6)13C(2)	47.06	0.57	1	Unchanged	28/36	covid/control	female/female	yes/no	yes/no	7-9/0	yes/no	died/control (non-infected)
ADSAPPPPAPSAPPPHHS	FOXC1_HUMAN	3	Dimethyl:2H(6)13C(2)	47.06	3.28	1	Increased	30/36	covid/control	female/female	yes/no	yes/no	7-9/0	yes/no	died/control (non-infected)
ADSAPPPPAPSAPPPHHS	FOXC1_HUMAN	3	Dimethyl:2H(6)13C(2)	47.06	0	1	Reduced	32/36	covid/control	female/female	yes/no	yes/no	7-9/0	yes/no	died/control (non-infected)
VESTSNSPSSS	ATP7A_HUMAN	2	Dimethyl:2H(6)13C(2)	60	83759159063862	1	Increased	28/36	covid/control	female/female	yes/no	yes/no	7-9/0	yes/no	died/control (non-infected)
VESTSNSPSSS	ATP7A_HUMAN	2	Dimethyl:2H(6)13C(2)	60	0.04	1	Reduced	30/36	covid/control	female/female	yes/no	yes/no	7-9/0	yes/no	died/control (non-infected)
VESTSNSPSSS	ATP7A_HUMAN	2	Dimethyl:2H(6)13C(2)	60	6.17	1	Increased	32/36	covid/control	female/female	yes/no	yes/no	7-9/0	yes/no	died/control (non-infected)
VESTSNSPSSSSLQKI	ATP7A_HUMAN	3	Dimethyl:2H(6)13C(2)	40	0	1	Reduced	28/36	covid/control	female/female	yes/no	yes/no	7-9/0	yes/no	died/control (non-infected)
VESTSNSPSSSSLQKI	ATP7A_HUMAN	3	Dimethyl:2H(6)13C(2)	40	7.31	1	Increased	30/36	covid/control	female/female	yes/no	yes/no	7-9/0	yes/no	died/control (non-infected)
VESTSNSPSSSSLQKI	ATP7A_HUMAN	3	Dimethyl:2H(6)13C(2)	40	0.39	1	Reduced	32/36	covid/control	female/female	yes/no	yes/no	7-9/0	yes/no	died/control (non-infected)
VESTSNSPSSSSLQKI	ATP7A_HUMAN	2	Dimethyl:2H(6)13C(2)	40	2812.81	1	Increased	28/36	covid/control	female/female	yes/no	yes/no	7-9/0	yes/no	died/control (non-infected)
VESTSNSPSSSSLQKI	ATP7A_HUMAN	2	Dimethyl:2H(6)13C(2)	40	3747.66	1	Increased	30/36	covid/control	female/female	yes/no	yes/no	7-9/0	yes/no	died/control (non-infected)
VESTSNSPSSSSLQKI	ATP7A_HUMAN	2	Dimethyl:2H(6)13C(2)	40	0.22	1	Reduced	32/36	covid/control	female/female	yes/no	yes/no	7-9/0	yes/no	died/control (non-infected)
VESTSNSPSSSSLQKI	ATP7A_HUMAN	4	Dimethyl:2H(6)13C(2)	40	2160.67	1	Increased	28/36	covid/control	female/female	yes/no	yes/no	7-9/0	yes/no	died/control (non-infected)
VESTSNSPSSSSLQKI	ATP7A_HUMAN	4	Dimethyl:2H(6)13C(2)	40	0.01	1	Reduced	30/36	covid/control	female/female	yes/no	yes/no	7-9/0	yes/no	died/control (non-infected)
VESTSNSPSSSSLQKI	ATP7A_HUMAN	4	Dimethyl:2H(6)13C(2)	40	1.04	1	Unchanged	32/36	covid/control	female/female	yes/no	yes/no	7-9/0	yes/no	died/control (non-infected)
APCSLRSSPLAPVSGE	LMF2_HUMAN	2	Dimethyl:2H(6)13C(2)	46.67	0	1	Reduced	28/36	covid/control	female/female	yes/no	yes/no	7-9/0	yes/no	died/control (non-infected)
APCSLRSSPLAPVSGE	LMF2_HUMAN	2	Dimethyl:2H(6)13C(2)	46.67	0	1	Reduced	30/36	covid/control	female/female	yes/no	yes/no	7-9/0	yes/no	died/control (non-infected)
APCSLRSSPLAPVSGE	LMF2_HUMAN	2	Dimethyl:2H(6)13C(2)	46.67	0	1	Reduced	32/36	covid/control	female/female	yes/no	yes/no	7-9/0	yes/no	died/control (non-infected)
VLCREAEFLKLKMPTK	ANO1_HUMAN	4	Dimethyl:2H(2)	33.33	0	1	Reduced	28/36	covid/control	female/female	yes/no	yes/no	7-9/0	yes/no	died/control (non-infected)
VLCREAEFLKLKMPTK	ANO1_HUMAN	4	Dimethyl:2H(2)	33.33	0.01	1	Reduced	30/36	covid/control	female/female	yes/no	yes/no	7-9/0	yes/no	died/control (non-infected)
VLCREAEFLKLKMPTK	ANO1_HUMAN	4	Dimethyl:2H(2)	33.33	0	1	Reduced	32/36	covid/control	female/female	yes/no	yes/no	7-9/0	yes/no	died/control (non-infected)
VLCREAEFLKLKMPTK	ANO1_HUMAN	3	Dimethyl:2H(2)	33.33	8.45986e+09	1	Increased	28/36	covid/control	female/female	yes/no	yes/no	7-9/0	yes/no	died/control (non-infected)
VLCREAEFLKLKMPTK	ANO1_HUMAN	3	Dimethyl:2H(2)	33.33	1	1	Unchanged	30/36	covid/control	female/female	yes/no	yes/no	7-9/0	yes/no	died/control (non-infected)
VLCREAEFLKLKMPTK	ANO1_HUMAN	3	Dimethyl:2H(2)	33.33	1	1	Unchanged	32/36	covid/control	female/female	yes/no	yes/no	7-9/0	yes/no	died/control (non-infected)
LLALPPASPSAARTKA	IRGQ_HUMAN	2	Dimethyl:2H(6)13C(2)	33.33	1.47699e+08	1	Increased	28/36	covid/control	female/female	yes/no	yes/no	7-9/0	yes/no	died/control (non-infected)
LLALPPASPSAARTKA	IRGQ_HUMAN	2	Dimethyl:2H(6)13C(2)	33.33	1.2492e+07	1	Increased	30/36	covid/control	female/female	yes/no	yes/no	7-9/0	yes/no	died/control (non-infected)
LLALPPASPSAARTKA	IRGQ_HUMAN	2	Dimethyl:2H(6)13C(2)	33.33	3.9187e+09	1	Increased	32/36	covid/control	female/female	yes/no	yes/no	7-9/0	yes/no	died/control (non-infected)
LLALPPASPSAARTKA	IRGQ_HUMAN	3	Dimethyl:2H(6)13C(2)	33.33	0	1	Reduced	28/36	covid/control	female/female	yes/no	yes/no	7-9/0	yes/no	died/control (non-infected)
LLALPPASPSAARTKA	IRGQ_HUMAN	3	Dimethyl:2H(6)13C(2)	33.33	0.05	1	Reduced	30/36	covid/control	female/female	yes/no	yes/no	7-9/0	yes/no	died/control (non-infected)
LLALPPASPSAARTKA	IRGQ_HUMAN	3	Dimethyl:2H(6)13C(2)	33.33	1.85	1	Unchanged	32/36	covid/control	female/female	yes/no	yes/no	7-9/0	yes/no	died/control (non-infected)
KARGSPSVAINKE	TSSK1_HUMAN	2	Dimethyl:2H(4)	41.67	1.08993e+08	1	Increased	28/36	covid/control	female/female	yes/no	yes/no	7-9/0	yes/no	died/control (non-infected)
KARGSPSVAINKE	TSSK1_HUMAN	2	Dimethyl:2H(4)	41.67	1	1	Unchanged	30/36	covid/control	female/female	yes/no	yes/no	7-9/0	yes/no	died/control (non-infected)
KARGSPSVAINKE	TSSK1_HUMAN	2	Dimethyl:2H(4)	41.67	1.99272e+08	1	Increased	32/36	covid/control	female/female	yes/no	yes/no	7-9/0	yes/no	died/control (non-infected)
KARGSPSVAINKE	TSSK1_HUMAN	3	Dimethyl:2H(4)	41.67	2.03936e+08	1	Increased	28/36	covid/control	female/female	yes/no	yes/no	7-9/0	yes/no	died/control (non-infected)
KARGSPSVAINKE	TSSK1_HUMAN	3	Dimethyl:2H(4)	41.67	2.02941e+09	1	Increased	30/36	covid/control	female/female	yes/no	yes/no	7-9/0	yes/no	died/control (non-infected)
KARGSPSVAINKE	TSSK1_HUMAN	3	Dimethyl:2H(4)	41.67	1	1	Unchanged	32/36	covid/control	female/female	yes/no	yes/no	7-9/0	yes/no	died/control (non-infected)
KYISPSDDPHTN	IFT88_HUMAN	3	Dimethyl:2H(6)13C(2)	54.55	0	1	Reduced	28/36	covid/control	female/female	yes/no	yes/no	7-9/0	yes/no	died/control (non-infected)
KYISPSDDPHTN	IFT88_HUMAN	3	Dimethyl:2H(6)13C(2)	54.55	0.01	1	Reduced	30/36	covid/control	female/female	yes/no	yes/no	7-9/0	yes/no	died/control (non-infected)
KYISPSDDPHTN	IFT88_HUMAN	3	Dimethyl:2H(6)13C(2)	54.55	0.01	1	Reduced	32/36	covid/control	female/female	yes/no	yes/no	7-9/0	yes/no	died/control (non-infected)
KYISPSDDPHTN	IFT88_HUMAN	2	Dimethyl:2H(6)13C(2)	54.55	1.36	1	Unchanged	28/36	covid/control	female/female	yes/no	yes/no	7-9/0	yes/no	died/control (non-infected)
KYISPSDDPHTN	IFT88_HUMAN	2	Dimethyl:2H(6)13C(2)	54.55	0	1	Reduced	30/36	covid/control	female/female	yes/no	yes/no	7-9/0	yes/no	died/control (non-infected)
KYISPSDDPHTN	IFT88_HUMAN	2	Dimethyl:2H(6)13C(2)	54.55	0	1	Reduced	32/36	covid/control	female/female	yes/no	yes/no	7-9/0	yes/no	died/control (non-infected)
IDNADSSTLHA	NUP43_HUMAN	2	Dimethyl:2H(6)13C(2)	40	0	1	Reduced	28/36	covid/control	female/female	yes/no	yes/no	7-9/0	yes/no	died/control (non-infected)
IDNADSSTLHA	NUP43_HUMAN	2	Dimethyl:2H(6)13C(2)	40	5.74	1	Increased	30/36	covid/control	female/female	yes/no	yes/no	7-9/0	yes/no	died/control (non-infected)
IDNADSSTLHA	NUP43_HUMAN	2	Dimethyl:2H(6)13C(2)	40	0.74	1	Unchanged	32/36	covid/control	female/female	yes/no	yes/no	7-9/0	yes/no	died/control (non-infected)
TALLGYTVQ	MBPHL_HUMAN	2	Dimethyl	50	1.21828e+07	1	Increased	28/36	covid/control	female/female	yes/no	yes/no	7-9/0	yes/no	died/control (non-infected)
TALLGYTVQ	MBPHL_HUMAN	2	Dimethyl	50	3.72644e+06	1	Increased	30/36	covid/control	female/female	yes/no	yes/no	7-9/0	yes/no	died/control (non-infected)
TALLGYTVQ	MBPHL_HUMAN	2	Dimethyl	50	4.76328e+06	1	Increased	32/36	covid/control	female/female	yes/no	yes/no	7-9/0	yes/no	died/control (non-infected)
PPSTSSTGSRGSCGS	TRI33_HUMAN	2	Dimethyl:2H(4)	42.86	120678	1	Increased	28/36	covid/control	female/female	yes/no	yes/no	7-9/0	yes/no	died/control (non-infected)
PPSTSSTGSRGSCGS	TRI33_HUMAN	2	Dimethyl:2H(4)	42.86	51909.2	1	Increased	30/36	covid/control	female/female	yes/no	yes/no	7-9/0	yes/no	died/control (non-infected)
PPSTSSTGSRGSCGS	TRI33_HUMAN	2	Dimethyl:2H(4)	42.86	0.02	1	Reduced	32/36	covid/control	female/female	yes/no	yes/no	7-9/0	yes/no	died/control (non-infected)
PPSTSSTGSRGSCGS	TRI33_HUMAN	3	Dimethyl:2H(4)	42.86	0	1	Reduced	28/36	covid/control	female/female	yes/no	yes/no	7-9/0	yes/no	died/control (non-infected)
PPSTSSTGSRGSCGS	TRI33_HUMAN	3	Dimethyl:2H(4)	42.86	0	1	Reduced	30/36	covid/control	female/female	yes/no	yes/no	7-9/0	yes/no	died/control (non-infected)
PPSTSSTGSRGSCGS	TRI33_HUMAN	3	Dimethyl:2H(4)	42.86	0.11	1	Reduced	32/36	covid/control	female/female	yes/no	yes/no	7-9/0	yes/no	died/control (non-infected)
LRTESPWRSRGSVLFCS	ZN669_HUMAN	3	Dimethyl:2H(6)13C(2)	43.75	301307096359473	1	Increased	28/36	covid/control	female/female	yes/no	yes/no	7-9/0	yes/no	died/control (non-infected)
LRTESPWRSRGSVLFCS	ZN669_HUMAN	3	Dimethyl:2H(6)13C(2)	43.75	0.12	1	Reduced	30/36	covid/control	female/female	yes/no	yes/no	7-9/0	yes/no	died/control (non-infected)
LRTESPWRSRGSVLFCS	ZN669_HUMAN	3	Dimethyl:2H(6)13C(2)	43.75	0.05	1	Reduced	32/36	covid/control	female/female	yes/no	yes/no	7-9/0	yes/no	died/control (non-infected)
LRTESPWRSRGSVLFCS	ZN669_HUMAN	4	Dimethyl:2H(6)13C(2)	43.75	171276467884886	1	Increased	28/36	covid/control	female/female	yes/no	yes/no	7-9/0	yes/no	died/control (non-infected)
LRTESPWRSRGSVLFCS	ZN669_HUMAN	4	Dimethyl:2H(6)13C(2)	43.75	4.41745e+13	1	Increased	30/36	covid/control	female/female	yes/no	yes/no	7-9/0	yes/no	died/control (non-infected)
LRTESPWRSRGSVLFCS	ZN669_HUMAN	4	Dimethyl:2H(6)13C(2)	43.75	0.13	1	Reduced	32/36	covid/control	female/female	yes/no	yes/no	7-9/0	yes/no	died/control (non-infected)
PGTAHHPVAVCQQE	ARHGJ_HUMAN	2	Dimethyl	38.46	151579	1	Increased	28/36	covid/control	female/female	yes/no	yes/no	7-9/0	yes/no	died/control (non-infected)
PGTAHHPVAVCQQE	ARHGJ_HUMAN	2	Dimethyl	38.46	5.29	1	Increased	30/36	covid/control	female/female	yes/no	yes/no	7-9/0	yes/no	died/control (non-infected)
PGTAHHPVAVCQQE	ARHGJ_HUMAN	2	Dimethyl	38.46	55216.7	1	Increased	32/36	covid/control	female/female	yes/no	yes/no	7-9/0	yes/no	died/control (non-infected)
IPESPSPAPSLEE	DACH2_HUMAN	2	Dimethyl:2H(2)	58.33	0.95	1	Unchanged	28/36	covid/control	female/female	yes/no	yes/no	7-9/0	yes/no	died/control (non-infected)
IPESPSPAPSLEE	DACH2_HUMAN	2	Dimethyl:2H(2)	58.33	0	1	Reduced	30/36	covid/control	female/female	yes/no	yes/no	7-9/0	yes/no	died/control (non-infected)
IPESPSPAPSLEE	DACH2_HUMAN	2	Dimethyl:2H(2)	58.33	0.56	1	Unchanged	32/36	covid/control	female/female	yes/no	yes/no	7-9/0	yes/no	died/control (non-infected)
IPESPSPAPSLEE	DACH2_HUMAN	3	Dimethyl:2H(2)	58.33	0	1	Reduced	28/36	covid/control	female/female	yes/no	yes/no	7-9/0	yes/no	died/control (non-infected)
IPESPSPAPSLEE	DACH2_HUMAN	3	Dimethyl:2H(2)	58.33	59.01	1	Increased	30/36	covid/control	female/female	yes/no	yes/no	7-9/0	yes/no	died/control (non-infected)
IPESPSPAPSLEE	DACH2_HUMAN	3	Dimethyl:2H(2)	58.33	1067.69	1	Increased	32/36	covid/control	female/female	yes/no	yes/no	7-9/0	yes/no	died/control (non-infected)
ERIPESPSPAPSLEE	DACH2_HUMAN	3	Dimethyl:2H(6)13C(2)	50	830.77	1	Increased	28/36	covid/control	female/female	yes/no	yes/no	7-9/0	yes/no	died/control (non-infected)
ERIPESPSPAPSLEE	DACH2_HUMAN	3	Dimethyl:2H(6)13C(2)	50	0.02	1	Reduced	30/36	covid/control	female/female	yes/no	yes/no	7-9/0	yes/no	died/control (non-infected)
ERIPESPSPAPSLEE	DACH2_HUMAN	3	Dimethyl:2H(6)13C(2)	50	0.3	1	Reduced	32/36	covid/control	female/female	yes/no	yes/no	7-9/0	yes/no	died/control (non-infected)
ERIPESPSPAPSLEE	DACH2_HUMAN	2	Dimethyl:2H(6)13C(2)	50	22.69	1	Increased	28/36	covid/control	female/female	yes/no	yes/no	7-9/0	yes/no	died/control (non-infected)
ERIPESPSPAPSLEE	DACH2_HUMAN	2	Dimethyl:2H(6)13C(2)	50	0.01	1	Reduced	30/36	covid/control	female/female	yes/no	yes/no	7-9/0	yes/no	died/control (non-infected)
ERIPESPSPAPSLEE	DACH2_HUMAN	2	Dimethyl:2H(6)13C(2)	50	0.27	1	Reduced	32/36	covid/control	female/female	yes/no	yes/no	7-9/0	yes/no	died/control (non-infected)
ERIPESPSPAPSLEE	DACH2_HUMAN	4	Dimethyl:2H(6)13C(2)	50	0	1	Reduced	28/36	covid/control	female/female	yes/no	yes/no	7-9/0	yes/no	died/control (non-infected)
ERIPESPSPAPSLEE	DACH2_HUMAN	4	Dimethyl:2H(6)13C(2)	50	0.38	1	Reduced	30/36	covid/control	female/female	yes/no	yes/no	7-9/0	yes/no	died/control (non-infected)
ERIPESPSPAPSLEE	DACH2_HUMAN	4	Dimethyl:2H(6)13C(2)	50	2.82	1	Increased	32/36	covid/control	female/female	yes/no	yes/no	7-9/0	yes/no	died/control (non-infected)
VAPALKEVS	BT2A1_HUMAN	2	Dimethyl:2H(2)	50	0	1	Reduced	28/36	covid/control	female/female	yes/no	yes/no	7-9/0	yes/no	died/control (non-infected)
VAPALKEVS	BT2A1_HUMAN	2	Dimethyl:2H(2)	50	0	1	Reduced	30/36	covid/control	female/female	yes/no	yes/no	7-9/0	yes/no	died/control (non-infected)
VAPALKEVS	BT2A1_HUMAN	2	Dimethyl:2H(2)	50	0.02	1	Reduced	32/36	covid/control	female/female	yes/no	yes/no	7-9/0	yes/no	died/control (non-infected)
EEDTASPLA	RASL1_HUMAN	2	Dimethyl:2H(6)13C(2)	50	496.12	1	Increased	28/36	covid/control	female/female	yes/no	yes/no	7-9/0	yes/no	died/control (non-infected)
EEDTASPLA	RASL1_HUMAN	2	Dimethyl:2H(6)13C(2)	50	34156.9	1	Increased	30/36	covid/control	female/female	yes/no	yes/no	7-9/0	yes/no	died/control (non-infected)
EEDTASPLA	RASL1_HUMAN	2	Dimethyl:2H(6)13C(2)	50	0	1	Reduced	32/36	covid/control	female/female	yes/no	yes/no	7-9/0	yes/no	died/control (non-infected)
RADTCSFVRATD	TTF2_HUMAN	3	Dimethyl:2H(6)13C(2)	45.45	0	1	Reduced	28/36	covid/control	female/female	yes/no	yes/no	7-9/0	yes/no	died/control (non-infected)
RADTCSFVRATD	TTF2_HUMAN	3	Dimethyl:2H(6)13C(2)	45.45	0.01	1	Reduced	30/36	covid/control	female/female	yes/no	yes/no	7-9/0	yes/no	died/control (non-infected)
RADTCSFVRATD	TTF2_HUMAN	3	Dimethyl:2H(6)13C(2)	45.45	0.01	1	Reduced	32/36	covid/control	female/female	yes/no	yes/no	7-9/0	yes/no	died/control (non-infected)
RADTCSFVRATD	TTF2_HUMAN	2	Dimethyl:2H(6)13C(2)	45.45	65.24	1	Increased	28/36	covid/control	female/female	yes/no	yes/no	7-9/0	yes/no	died/control (non-infected)
RADTCSFVRATD	TTF2_HUMAN	2	Dimethyl:2H(6)13C(2)	45.45	955.67	1	Increased	30/36	covid/control	female/female	yes/no	yes/no	7-9/0	yes/no	died/control (non-infected)
RADTCSFVRATD	TTF2_HUMAN	2	Dimethyl:2H(6)13C(2)	45.45	0	1	Reduced	32/36	covid/control	female/female	yes/no	yes/no	7-9/0	yes/no	died/control (non-infected)
YNPGGLQLKA	AMGO3_HUMAN	2	Dimethyl:2H(2)	44.44	0	1	Reduced	28/36	covid/control	female/female	yes/no	yes/no	7-9/0	yes/no	died/control (non-infected)
YNPGGLQLKA	AMGO3_HUMAN	2	Dimethyl:2H(2)	44.44	10.44	1	Increased	30/36	covid/control	female/female	yes/no	yes/no	7-9/0	yes/no	died/control (non-infected)
YNPGGLQLKA	AMGO3_HUMAN	2	Dimethyl:2H(2)	44.44	1.72	1	Unchanged	32/36	covid/control	female/female	yes/no	yes/no	7-9/0	yes/no	died/control (non-infected)
GFCYSPVLPVH	ZN226_HUMAN	2	Dimethyl:2H(2)	40	0	1	Reduced	28/36	covid/control	female/female	yes/no	yes/no	7-9/0	yes/no	died/control (non-infected)
GFCYSPVLPVH	ZN226_HUMAN	2	Dimethyl:2H(2)	40	0	1	Reduced	30/36	covid/control	female/female	yes/no	yes/no	7-9/0	yes/no	died/control (non-infected)
GFCYSPVLPVH	ZN226_HUMAN	2	Dimethyl:2H(2)	40	0.48	1	Reduced	32/36	covid/control	female/female	yes/no	yes/no	7-9/0	yes/no	died/control (non-infected)
GFCYSPVLPVH	ZN226_HUMAN	3	Dimethyl:2H(2)	40	4898.37	1	Increased	28/36	covid/control	female/female	yes/no	yes/no	7-9/0	yes/no	died/control (non-infected)
GFCYSPVLPVH	ZN226_HUMAN	3	Dimethyl:2H(2)	40	0.83	1	Unchanged	30/36	covid/control	female/female	yes/no	yes/no	7-9/0	yes/no	died/control (non-infected)
GFCYSPVLPVH	ZN226_HUMAN	3	Dimethyl:2H(2)	40	0.22	1	Reduced	32/36	covid/control	female/female	yes/no	yes/no	7-9/0	yes/no	died/control (non-infected)
CGRSRLNRHS	ZN224_HUMAN	2	Dimethyl:2H(6)13C(2)	44.44	0	1	Reduced	28/36	covid/control	female/female	yes/no	yes/no	7-9/0	yes/no	died/control (non-infected)
CGRSRLNRHS	ZN224_HUMAN	2	Dimethyl:2H(6)13C(2)	44.44	0.55	1	Unchanged	30/36	covid/control	female/female	yes/no	yes/no	7-9/0	yes/no	died/control (non-infected)
CGRSRLNRHS	ZN224_HUMAN	2	Dimethyl:2H(6)13C(2)	44.44	13.79	1	Increased	32/36	covid/control	female/female	yes/no	yes/no	7-9/0	yes/no	died/control (non-infected)
KKGSTYSVPKS	SPT33_HUMAN	2	Dimethyl	40	10651.1	1	Increased	28/36	covid/control	female/female	yes/no	yes/no	7-9/0	yes/no	died/control (non-infected)
KKGSTYSVPKS	SPT33_HUMAN	2	Dimethyl	40	5.03224e+08	1	Increased	30/36	covid/control	female/female	yes/no	yes/no	7-9/0	yes/no	died/control (non-infected)
KKGSTYSVPKS	SPT33_HUMAN	2	Dimethyl	40	1	1	Unchanged	32/36	covid/control	female/female	yes/no	yes/no	7-9/0	yes/no	died/control (non-infected)
ITHVVLKEHCVSIH	TYK2_HUMAN	3	Dimethyl:2H(4)	30.77	0	1	Reduced	28/36	covid/control	female/female	yes/no	yes/no	7-9/0	yes/no	died/control (non-infected)
ITHVVLKEHCVSIH	TYK2_HUMAN	3	Dimethyl:2H(4)	30.77	0	1	Reduced	30/36	covid/control	female/female	yes/no	yes/no	7-9/0	yes/no	died/control (non-infected)
ITHVVLKEHCVSIH	TYK2_HUMAN	3	Dimethyl:2H(4)	30.77	0	1	Reduced	32/36	covid/control	female/female	yes/no	yes/no	7-9/0	yes/no	died/control (non-infected)
ITHVVLKEHCVSIH	TYK2_HUMAN	2	Dimethyl:2H(4)	30.77	2720.28	1	Increased	28/36	covid/control	female/female	yes/no	yes/no	7-9/0	yes/no	died/control (non-infected)
ITHVVLKEHCVSIH	TYK2_HUMAN	2	Dimethyl:2H(4)	30.77	2573.25	1	Increased	30/36	covid/control	female/female	yes/no	yes/no	7-9/0	yes/no	died/control (non-infected)
ITHVVLKEHCVSIH	TYK2_HUMAN	2	Dimethyl:2H(4)	30.77	0.6	1	Unchanged	32/36	covid/control	female/female	yes/no	yes/no	7-9/0	yes/no	died/control (non-infected)
VPDSPSPAPSLEE	DACH1_HUMAN	2	Dimethyl:2H(2)	58.33	0.06	1	Reduced	28/36	covid/control	female/female	yes/no	yes/no	7-9/0	yes/no	died/control (non-infected)
VPDSPSPAPSLEE	DACH1_HUMAN	2	Dimethyl:2H(2)	58.33	0.96	1	Unchanged	30/36	covid/control	female/female	yes/no	yes/no	7-9/0	yes/no	died/control (non-infected)
VPDSPSPAPSLEE	DACH1_HUMAN	2	Dimethyl:2H(2)	58.33	0	1	Reduced	32/36	covid/control	female/female	yes/no	yes/no	7-9/0	yes/no	died/control (non-infected)
IKERVPDSPSPAPSLEE	DACH1_HUMAN	3	Dimethyl:2H(4)	43.75	0.06	1	Reduced	28/36	covid/control	female/female	yes/no	yes/no	7-9/0	yes/no	died/control (non-infected)
IKERVPDSPSPAPSLEE	DACH1_HUMAN	3	Dimethyl:2H(4)	43.75	0	1	Reduced	30/36	covid/control	female/female	yes/no	yes/no	7-9/0	yes/no	died/control (non-infected)
IKERVPDSPSPAPSLEE	DACH1_HUMAN	3	Dimethyl:2H(4)	43.75	0	1	Reduced	32/36	covid/control	female/female	yes/no	yes/no	7-9/0	yes/no	died/control (non-infected)
SELASPAPEAEH	FHI1A_HUMAN	2	Dimethyl	54.55	2.55936e+12	1	Increased	28/36	covid/control	female/female	yes/no	yes/no	7-9/0	yes/no	died/control (non-infected)
SELASPAPEAEH	FHI1A_HUMAN	2	Dimethyl	54.55	7.64578e+13	1	Increased	30/36	covid/control	female/female	yes/no	yes/no	7-9/0	yes/no	died/control (non-infected)
SELASPAPEAEH	FHI1A_HUMAN	2	Dimethyl	54.55	5.10974e+13	1	Increased	32/36	covid/control	female/female	yes/no	yes/no	7-9/0	yes/no	died/control (non-infected)
MQGMGLGLSSVF	S17A9_HUMAN	3	Dimethyl:2H(6)13C(2)	72.73	243950256538091	1	Increased	28/36	covid/control	female/female	yes/no	yes/no	7-9/0	yes/no	died/control (non-infected)
MQGMGLGLSSVF	S17A9_HUMAN	3	Dimethyl:2H(6)13C(2)	72.73	0.03	1	Reduced	30/36	covid/control	female/female	yes/no	yes/no	7-9/0	yes/no	died/control (non-infected)
MQGMGLGLSSVF	S17A9_HUMAN	3	Dimethyl:2H(6)13C(2)	72.73	0.11	1	Reduced	32/36	covid/control	female/female	yes/no	yes/no	7-9/0	yes/no	died/control (non-infected)
MQGMGLGLSSVF	S17A9_HUMAN	2	Dimethyl:2H(6)13C(2)	72.73	0	1	Reduced	28/36	covid/control	female/female	yes/no	yes/no	7-9/0	yes/no	died/control (non-infected)
MQGMGLGLSSVF	S17A9_HUMAN	2	Dimethyl:2H(6)13C(2)	72.73	0.37	1	Reduced	30/36	covid/control	female/female	yes/no	yes/no	7-9/0	yes/no	died/control (non-infected)
MQGMGLGLSSVF	S17A9_HUMAN	2	Dimethyl:2H(6)13C(2)	72.73	0.01	1	Reduced	32/36	covid/control	female/female	yes/no	yes/no	7-9/0	yes/no	died/control (non-infected)
MQGMGLGLSSVF	S17A9_HUMAN	4	Dimethyl:2H(6)13C(2)	72.73	0	1	Reduced	28/36	covid/control	female/female	yes/no	yes/no	7-9/0	yes/no	died/control (non-infected)
MQGMGLGLSSVF	S17A9_HUMAN	4	Dimethyl:2H(6)13C(2)	72.73	0.01	1	Reduced	30/36	covid/control	female/female	yes/no	yes/no	7-9/0	yes/no	died/control (non-infected)
MQGMGLGLSSVF	S17A9_HUMAN	4	Dimethyl:2H(6)13C(2)	72.73	0.08	1	Reduced	32/36	covid/control	female/female	yes/no	yes/no	7-9/0	yes/no	died/control (non-infected)
APSSAPPSPAPEK	PRGC2_HUMAN	2	Dimethyl:2H(4)	50	0.65	1	Unchanged	28/36	covid/control	female/female	yes/no	yes/no	7-9/0	yes/no	died/control (non-infected)
APSSAPPSPAPEK	PRGC2_HUMAN	2	Dimethyl:2H(4)	50	169.06	1	Increased	30/36	covid/control	female/female	yes/no	yes/no	7-9/0	yes/no	died/control (non-infected)
APSSAPPSPAPEK	PRGC2_HUMAN	2	Dimethyl:2H(4)	50	40364.5	1	Increased	32/36	covid/control	female/female	yes/no	yes/no	7-9/0	yes/no	died/control (non-infected)
YTFCHHLHLPT	SMCR8_HUMAN	3	Dimethyl:2H(2)	40	0	1	Reduced	28/36	covid/control	female/female	yes/no	yes/no	7-9/0	yes/no	died/control (non-infected)
YTFCHHLHLPT	SMCR8_HUMAN	3	Dimethyl:2H(2)	40	0	1	Reduced	30/36	covid/control	female/female	yes/no	yes/no	7-9/0	yes/no	died/control (non-infected)
YTFCHHLHLPT	SMCR8_HUMAN	3	Dimethyl:2H(2)	40	0.02	1	Reduced	32/36	covid/control	female/female	yes/no	yes/no	7-9/0	yes/no	died/control (non-infected)
YTFCHHLHLPT	SMCR8_HUMAN	2	Dimethyl:2H(2)	40	1.29253e+13	1	Increased	28/36	covid/control	female/female	yes/no	yes/no	7-9/0	yes/no	died/control (non-infected)
YTFCHHLHLPT	SMCR8_HUMAN	2	Dimethyl:2H(2)	40	4.71341e+12	1	Increased	30/36	covid/control	female/female	yes/no	yes/no	7-9/0	yes/no	died/control (non-infected)
YTFCHHLHLPT	SMCR8_HUMAN	2	Dimethyl:2H(2)	40	0	1	Reduced	32/36	covid/control	female/female	yes/no	yes/no	7-9/0	yes/no	died/control (non-infected)
RAVIRYSVKTGH	CSAD_HUMAN	3	Dimethyl:2H(6)13C(2)	45.45	9.36206e+13	1	Increased	28/36	covid/control	female/female	yes/no	yes/no	7-9/0	yes/no	died/control (non-infected)
RAVIRYSVKTGH	CSAD_HUMAN	3	Dimethyl:2H(6)13C(2)	45.45	100902193574786	1	Increased	30/36	covid/control	female/female	yes/no	yes/no	7-9/0	yes/no	died/control (non-infected)
RAVIRYSVKTGH	CSAD_HUMAN	3	Dimethyl:2H(6)13C(2)	45.45	0.02	1	Reduced	32/36	covid/control	female/female	yes/no	yes/no	7-9/0	yes/no	died/control (non-infected)
RAVIRYSVKTGH	CSAD_HUMAN	2	Dimethyl:2H(6)13C(2)	45.45	185.34	1	Increased	28/36	covid/control	female/female	yes/no	yes/no	7-9/0	yes/no	died/control (non-infected)
RAVIRYSVKTGH	CSAD_HUMAN	2	Dimethyl:2H(6)13C(2)	45.45	259.2	1	Increased	30/36	covid/control	female/female	yes/no	yes/no	7-9/0	yes/no	died/control (non-infected)
RAVIRYSVKTGH	CSAD_HUMAN	2	Dimethyl:2H(6)13C(2)	45.45	0.05	1	Reduced	32/36	covid/control	female/female	yes/no	yes/no	7-9/0	yes/no	died/control (non-infected)
RAVIRYSVKTGH	CSAD_HUMAN	4	Dimethyl:2H(6)13C(2)	45.45	0	1	Reduced	28/36	covid/control	female/female	yes/no	yes/no	7-9/0	yes/no	died/control (non-infected)
RAVIRYSVKTGH	CSAD_HUMAN	4	Dimethyl:2H(6)13C(2)	45.45	31.02	1	Increased	30/36	covid/control	female/female	yes/no	yes/no	7-9/0	yes/no	died/control (non-infected)
RAVIRYSVKTGH	CSAD_HUMAN	4	Dimethyl:2H(6)13C(2)	45.45	0.44	1	Reduced	32/36	covid/control	female/female	yes/no	yes/no	7-9/0	yes/no	died/control (non-infected)
LNTMSKTSLGQSM	KIF1B_HUMAN	3	Dimethyl:2H(6)13C(2)	41.67	0	1	Reduced	28/36	covid/control	female/female	yes/no	yes/no	7-9/0	yes/no	died/control (non-infected)
LNTMSKTSLGQSM	KIF1B_HUMAN	3	Dimethyl:2H(6)13C(2)	41.67	2.33	1	Increased	30/36	covid/control	female/female	yes/no	yes/no	7-9/0	yes/no	died/control (non-infected)
LNTMSKTSLGQSM	KIF1B_HUMAN	3	Dimethyl:2H(6)13C(2)	41.67	43.57	1	Increased	32/36	covid/control	female/female	yes/no	yes/no	7-9/0	yes/no	died/control (non-infected)
LNTMSKTSLGQSM	KIF1B_HUMAN	4	Dimethyl:2H(6)13C(2)	41.67	9.05772e+08	1	Increased	28/36	covid/control	female/female	yes/no	yes/no	7-9/0	yes/no	died/control (non-infected)
LNTMSKTSLGQSM	KIF1B_HUMAN	4	Dimethyl:2H(6)13C(2)	41.67	7.01866e+10	1	Increased	30/36	covid/control	female/female	yes/no	yes/no	7-9/0	yes/no	died/control (non-infected)
LNTMSKTSLGQSM	KIF1B_HUMAN	4	Dimethyl:2H(6)13C(2)	41.67	3.1289e+10	1	Increased	32/36	covid/control	female/female	yes/no	yes/no	7-9/0	yes/no	died/control (non-infected)
GKVLGSGAFGKVMN	FLT3_HUMAN	3	Dimethyl:2H(2)	46.15	0.09	1	Reduced	28/36	covid/control	female/female	yes/no	yes/no	7-9/0	yes/no	died/control (non-infected)
GKVLGSGAFGKVMN	FLT3_HUMAN	3	Dimethyl:2H(2)	46.15	1	1	Unchanged	30/36	covid/control	female/female	yes/no	yes/no	7-9/0	yes/no	died/control (non-infected)
GKVLGSGAFGKVMN	FLT3_HUMAN	3	Dimethyl:2H(2)	46.15	11606.6	1	Increased	32/36	covid/control	female/female	yes/no	yes/no	7-9/0	yes/no	died/control (non-infected)
GKVLGSGAFGKVMN	FLT3_HUMAN	4	Dimethyl:2H(2)	46.15	1.54783e+07	1	Increased	28/36	covid/control	female/female	yes/no	yes/no	7-9/0	yes/no	died/control (non-infected)
GKVLGSGAFGKVMN	FLT3_HUMAN	4	Dimethyl:2H(2)	46.15	4.11825e+06	1	Increased	30/36	covid/control	female/female	yes/no	yes/no	7-9/0	yes/no	died/control (non-infected)
GKVLGSGAFGKVMN	FLT3_HUMAN	4	Dimethyl:2H(2)	46.15	1.21392e+07	1	Increased	32/36	covid/control	female/female	yes/no	yes/no	7-9/0	yes/no	died/control (non-infected)
PQSIANSLMGNGY	O14J1_HUMAN	2	Dimethyl:2H(4)	50	0.95	1	Unchanged	28/36	covid/control	female/female	yes/no	yes/no	7-9/0	yes/no	died/control (non-infected)
PQSIANSLMGNGY	O14J1_HUMAN	2	Dimethyl:2H(4)	50	0	1	Reduced	30/36	covid/control	female/female	yes/no	yes/no	7-9/0	yes/no	died/control (non-infected)
PQSIANSLMGNGY	O14J1_HUMAN	2	Dimethyl:2H(4)	50	0.55	1	Unchanged	32/36	covid/control	female/female	yes/no	yes/no	7-9/0	yes/no	died/control (non-infected)
FTPVTAAA	DCAF1_HUMAN	2	Dimethyl:2H(2)	57.14	4.89321e+07	1	Increased	28/36	covid/control	female/female	yes/no	yes/no	7-9/0	yes/no	died/control (non-infected)
FTPVTAAA	DCAF1_HUMAN	2	Dimethyl:2H(2)	57.14	4.39513e+09	1	Increased	30/36	covid/control	female/female	yes/no	yes/no	7-9/0	yes/no	died/control (non-infected)
FTPVTAAA	DCAF1_HUMAN	2	Dimethyl:2H(2)	57.14	1.1175e+08	1	Increased	32/36	covid/control	female/female	yes/no	yes/no	7-9/0	yes/no	died/control (non-infected)
FTPVTAAA	DCAF1_HUMAN	3	Dimethyl:2H(2)	57.14	0	1	Reduced	28/36	covid/control	female/female	yes/no	yes/no	7-9/0	yes/no	died/control (non-infected)
FTPVTAAA	DCAF1_HUMAN	3	Dimethyl:2H(2)	57.14	0.01	1	Reduced	30/36	covid/control	female/female	yes/no	yes/no	7-9/0	yes/no	died/control (non-infected)
FTPVTAAA	DCAF1_HUMAN	3	Dimethyl:2H(2)	57.14	613.45	1	Increased	32/36	covid/control	female/female	yes/no	yes/no	7-9/0	yes/no	died/control (non-infected)
DNDLKTSDSQPSD	LRC31_HUMAN	3	Dimethyl:2H(6)13C(2)	58.33	1.13832e+06	1	Increased	28/36	covid/control	female/female	yes/no	yes/no	7-9/0	yes/no	died/control (non-infected)
DNDLKTSDSQPSD	LRC31_HUMAN	3	Dimethyl:2H(6)13C(2)	58.33	1.74926e+07	1	Increased	30/36	covid/control	female/female	yes/no	yes/no	7-9/0	yes/no	died/control (non-infected)
DNDLKTSDSQPSD	LRC31_HUMAN	3	Dimethyl:2H(6)13C(2)	58.33	0	1	Reduced	32/36	covid/control	female/female	yes/no	yes/no	7-9/0	yes/no	died/control (non-infected)
RSWLTATSASQDIEK	NEK5_HUMAN	2	Dimethyl:2H(4)	28.57	11.97	1	Increased	28/36	covid/control	female/female	yes/no	yes/no	7-9/0	yes/no	died/control (non-infected)
RSWLTATSASQDIEK	NEK5_HUMAN	2	Dimethyl:2H(4)	28.57	35966.5	1	Increased	30/36	covid/control	female/female	yes/no	yes/no	7-9/0	yes/no	died/control (non-infected)
RSWLTATSASQDIEK	NEK5_HUMAN	2	Dimethyl:2H(4)	28.57	2.04213e+06	1	Increased	32/36	covid/control	female/female	yes/no	yes/no	7-9/0	yes/no	died/control (non-infected)
RSWLTATSASQDIEK	NEK5_HUMAN	3	Dimethyl:2H(4)	28.57	0.01	1	Reduced	28/36	covid/control	female/female	yes/no	yes/no	7-9/0	yes/no	died/control (non-infected)
RSWLTATSASQDIEK	NEK5_HUMAN	3	Dimethyl:2H(4)	28.57	0	1	Reduced	30/36	covid/control	female/female	yes/no	yes/no	7-9/0	yes/no	died/control (non-infected)
RSWLTATSASQDIEK	NEK5_HUMAN	3	Dimethyl:2H(4)	28.57	1.59	1	Unchanged	32/36	covid/control	female/female	yes/no	yes/no	7-9/0	yes/no	died/control (non-infected)
PQQQLQPPSPAPPNHVV	S35F1_HUMAN	3	Dimethyl:2H(4)	25	0	1	Reduced	28/36	covid/control	female/female	yes/no	yes/no	7-9/0	yes/no	died/control (non-infected)
PQQQLQPPSPAPPNHVV	S35F1_HUMAN	3	Dimethyl:2H(4)	25	4.31	1	Increased	30/36	covid/control	female/female	yes/no	yes/no	7-9/0	yes/no	died/control (non-infected)
PQQQLQPPSPAPPNHVV	S35F1_HUMAN	3	Dimethyl:2H(4)	25	17.68	1	Increased	32/36	covid/control	female/female	yes/no	yes/no	7-9/0	yes/no	died/control (non-infected)
PQQQLQPPSPAPPNHVV	S35F1_HUMAN	2	Dimethyl:2H(4)	25	0	1	Reduced	28/36	covid/control	female/female	yes/no	yes/no	7-9/0	yes/no	died/control (non-infected)
PQQQLQPPSPAPPNHVV	S35F1_HUMAN	2	Dimethyl:2H(4)	25	0.03	1	Reduced	30/36	covid/control	female/female	yes/no	yes/no	7-9/0	yes/no	died/control (non-infected)
PQQQLQPPSPAPPNHVV	S35F1_HUMAN	2	Dimethyl:2H(4)	25	0.02	1	Reduced	32/36	covid/control	female/female	yes/no	yes/no	7-9/0	yes/no	died/control (non-infected)
PQQQLQPPSPAPPNHVV	S35F1_HUMAN	4	Dimethyl:2H(4)	25	7.99379e+12	1	Increased	28/36	covid/control	female/female	yes/no	yes/no	7-9/0	yes/no	died/control (non-infected)
PQQQLQPPSPAPPNHVV	S35F1_HUMAN	4	Dimethyl:2H(4)	25	0	1	Reduced	30/36	covid/control	female/female	yes/no	yes/no	7-9/0	yes/no	died/control (non-infected)
PQQQLQPPSPAPPNHVV	S35F1_HUMAN	4	Dimethyl:2H(4)	25	0	1	Reduced	32/36	covid/control	female/female	yes/no	yes/no	7-9/0	yes/no	died/control (non-infected)
PSQAYSAPAPSANNTAS	ZFHX3_HUMAN	3	Dimethyl:2H(6)13C(2)	50	31.2	1	Increased	28/36	covid/control	female/female	yes/no	yes/no	7-9/0	yes/no	died/control (non-infected)
PSQAYSAPAPSANNTAS	ZFHX3_HUMAN	3	Dimethyl:2H(6)13C(2)	50	264.49	1	Increased	30/36	covid/control	female/female	yes/no	yes/no	7-9/0	yes/no	died/control (non-infected)
PSQAYSAPAPSANNTAS	ZFHX3_HUMAN	3	Dimethyl:2H(6)13C(2)	50	0	1	Reduced	32/36	covid/control	female/female	yes/no	yes/no	7-9/0	yes/no	died/control (non-infected)
PSQAYSAPAPSANNTAS	ZFHX3_HUMAN	2	Dimethyl:2H(6)13C(2)	50	1.53	1	Unchanged	28/36	covid/control	female/female	yes/no	yes/no	7-9/0	yes/no	died/control (non-infected)
PSQAYSAPAPSANNTAS	ZFHX3_HUMAN	2	Dimethyl:2H(6)13C(2)	50	8.98	1	Increased	30/36	covid/control	female/female	yes/no	yes/no	7-9/0	yes/no	died/control (non-infected)
PSQAYSAPAPSANNTAS	ZFHX3_HUMAN	2	Dimethyl:2H(6)13C(2)	50	0	1	Reduced	32/36	covid/control	female/female	yes/no	yes/no	7-9/0	yes/no	died/control (non-infected)
PSQAYSAPAPSANNTAS	ZFHX3_HUMAN	4	Dimethyl:2H(6)13C(2)	50	6.34791e+13	1	Increased	28/36	covid/control	female/female	yes/no	yes/no	7-9/0	yes/no	died/control (non-infected)
PSQAYSAPAPSANNTAS	ZFHX3_HUMAN	4	Dimethyl:2H(6)13C(2)	50	0.03	1	Reduced	30/36	covid/control	female/female	yes/no	yes/no	7-9/0	yes/no	died/control (non-infected)
PSQAYSAPAPSANNTAS	ZFHX3_HUMAN	4	Dimethyl:2H(6)13C(2)	50	7.3933e+12	1	Increased	32/36	covid/control	female/female	yes/no	yes/no	7-9/0	yes/no	died/control (non-infected)
DDPEAGEMTSENLVQ	DDX24_HUMAN	3	Dimethyl	42.86	85623.5	1	Increased	28/36	covid/control	female/female	yes/no	yes/no	7-9/0	yes/no	died/control (non-infected)
DDPEAGEMTSENLVQ	DDX24_HUMAN	3	Dimethyl	42.86	696830	1	Increased	30/36	covid/control	female/female	yes/no	yes/no	7-9/0	yes/no	died/control (non-infected)
DDPEAGEMTSENLVQ	DDX24_HUMAN	3	Dimethyl	42.86	0	1	Reduced	32/36	covid/control	female/female	yes/no	yes/no	7-9/0	yes/no	died/control (non-infected)
DDPEAGEMTSENLVQ	DDX24_HUMAN	2	Dimethyl	42.86	1.42	1	Unchanged	28/36	covid/control	female/female	yes/no	yes/no	7-9/0	yes/no	died/control (non-infected)
DDPEAGEMTSENLVQ	DDX24_HUMAN	2	Dimethyl	42.86	8.4	1	Increased	30/36	covid/control	female/female	yes/no	yes/no	7-9/0	yes/no	died/control (non-infected)
DDPEAGEMTSENLVQ	DDX24_HUMAN	2	Dimethyl	42.86	0	1	Reduced	32/36	covid/control	female/female	yes/no	yes/no	7-9/0	yes/no	died/control (non-infected)
DDPEAGEMTSENLVQ	DDX24_HUMAN	4	Dimethyl	42.86	85559.4	1	Increased	28/36	covid/control	female/female	yes/no	yes/no	7-9/0	yes/no	died/control (non-infected)
DDPEAGEMTSENLVQ	DDX24_HUMAN	4	Dimethyl	42.86	696308	1	Increased	30/36	covid/control	female/female	yes/no	yes/no	7-9/0	yes/no	died/control (non-infected)
DDPEAGEMTSENLVQ	DDX24_HUMAN	4	Dimethyl	42.86	0	1	Reduced	32/36	covid/control	female/female	yes/no	yes/no	7-9/0	yes/no	died/control (non-infected)
FGNPGDGSGSGTSCLCS	TOP3A_HUMAN	2	Dimethyl:2H(2)	31.25	4.0755e+11	1	Increased	28/36	covid/control	female/female	yes/no	yes/no	7-9/0	yes/no	died/control (non-infected)
FGNPGDGSGSGTSCLCS	TOP3A_HUMAN	2	Dimethyl:2H(2)	31.25	3.72484e+12	1	Increased	30/36	covid/control	female/female	yes/no	yes/no	7-9/0	yes/no	died/control (non-infected)
FGNPGDGSGSGTSCLCS	TOP3A_HUMAN	2	Dimethyl:2H(2)	31.25	0.03	1	Reduced	32/36	covid/control	female/female	yes/no	yes/no	7-9/0	yes/no	died/control (non-infected)
FGNPGDGSGSGTSCLCS	TOP3A_HUMAN	3	Dimethyl:2H(2)	31.25	0	1	Reduced	28/36	covid/control	female/female	yes/no	yes/no	7-9/0	yes/no	died/control (non-infected)
FGNPGDGSGSGTSCLCS	TOP3A_HUMAN	3	Dimethyl:2H(2)	31.25	0	1	Reduced	30/36	covid/control	female/female	yes/no	yes/no	7-9/0	yes/no	died/control (non-infected)
FGNPGDGSGSGTSCLCS	TOP3A_HUMAN	3	Dimethyl:2H(2)	31.25	0.02	1	Reduced	32/36	covid/control	female/female	yes/no	yes/no	7-9/0	yes/no	died/control (non-infected)
SSSGSLFA	DOT1L_HUMAN	2	Dimethyl:2H(6)13C(2)	85.71	64.4	1	Increased	28/36	covid/control	female/female	yes/no	yes/no	7-9/0	yes/no	died/control (non-infected)
SSSGSLFA	DOT1L_HUMAN	2	Dimethyl:2H(6)13C(2)	85.71	0.02	1	Reduced	30/36	covid/control	female/female	yes/no	yes/no	7-9/0	yes/no	died/control (non-infected)
SSSGSLFA	DOT1L_HUMAN	2	Dimethyl:2H(6)13C(2)	85.71	0.96	1	Unchanged	32/36	covid/control	female/female	yes/no	yes/no	7-9/0	yes/no	died/control (non-infected)
CGSSCGGCDSSCGS	KRA59_HUMAN	2	Dimethyl:2H(4)	46.15	0	1	Reduced	28/36	covid/control	female/female	yes/no	yes/no	7-9/0	yes/no	died/control (non-infected)
CGSSCGGCDSSCGS	KRA59_HUMAN	2	Dimethyl:2H(4)	46.15	0.57	1	Unchanged	30/36	covid/control	female/female	yes/no	yes/no	7-9/0	yes/no	died/control (non-infected)
CGSSCGGCDSSCGS	KRA59_HUMAN	2	Dimethyl:2H(4)	46.15	1.07	1	Unchanged	32/36	covid/control	female/female	yes/no	yes/no	7-9/0	yes/no	died/control (non-infected)
CGSSCGGCDSSCGS	KRA59_HUMAN	3	Dimethyl:2H(4)	46.15	0	1	Reduced	28/36	covid/control	female/female	yes/no	yes/no	7-9/0	yes/no	died/control (non-infected)
CGSSCGGCDSSCGS	KRA59_HUMAN	3	Dimethyl:2H(4)	46.15	0.02	1	Reduced	30/36	covid/control	female/female	yes/no	yes/no	7-9/0	yes/no	died/control (non-infected)
CGSSCGGCDSSCGS	KRA59_HUMAN	3	Dimethyl:2H(4)	46.15	0	1	Reduced	32/36	covid/control	female/female	yes/no	yes/no	7-9/0	yes/no	died/control (non-infected)
GEGDFLAEGGGVR	FIBA_HUMAN	2	Dimethyl	75	782463	10	Increased	30/28	covid/control	male/female	no/no	no/no	6/0	no/no	moderate/control (non-infected)
GEGDFLAEGGGVR	FIBA_HUMAN	2	Dimethyl	75	1.19714e+07	10	Increased	32/28	covid/control	male/female	no/no	no/no	5/0	yes/no	died/control (non-infected)
GEGDFLAEGGGVR	FIBA_HUMAN	2	Dimethyl	75	100264	10	Increased	36/28	covid/control	female/female	yes/no	yes/no	7-9/0	yes/no	died/control (non-infected)
GEGDFLAEGGGVR	FIBA_HUMAN	3	Dimethyl	75	0	10	Reduced	30/28	covid/control	male/female	no/no	no/no	6/0	no/no	moderate/control (non-infected)
GEGDFLAEGGGVR	FIBA_HUMAN	3	Dimethyl	75	0	10	Reduced	32/28	covid/control	male/female	no/no	no/no	5/0	yes/no	died/control (non-infected)
GEGDFLAEGGGVR	FIBA_HUMAN	3	Dimethyl	75	0	10	Reduced	36/28	covid/control	female/female	yes/no	yes/no	7-9/0	yes/no	died/control (non-infected)
SGEGDFLAEGGGVR	FIBA_HUMAN	2	Dimethyl	84.62	484.95	10	Increased	30/28	covid/control	male/female	no/no	no/no	6/0	no/no	moderate/control (non-infected)
SGEGDFLAEGGGVR	FIBA_HUMAN	2	Dimethyl:2H(4)	61.54	484.95	10	Increased	30/28	covid/control	male/female	no/no	no/no	6/0	no/no	moderate/control (non-infected)
SGEGDFLAEGGGVR	FIBA_HUMAN	2	Dimethyl	84.62	1733.09	10	Increased	32/28	covid/control	male/female	no/no	no/no	5/0	yes/no	died/control (non-infected)
SGEGDFLAEGGGVR	FIBA_HUMAN	2	Dimethyl:2H(4)	61.54	1733.09	10	Increased	32/28	covid/control	male/female	no/no	no/no	5/0	yes/no	died/control (non-infected)
SGEGDFLAEGGGVR	FIBA_HUMAN	2	Dimethyl	84.62	407825	10	Increased	36/28	covid/control	female/female	yes/no	yes/no	7-9/0	yes/no	died/control (non-infected)
SGEGDFLAEGGGVR	FIBA_HUMAN	2	Dimethyl:2H(4)	61.54	407825	10	Increased	36/28	covid/control	female/female	yes/no	yes/no	7-9/0	yes/no	died/control (non-infected)
SGEGDFLAEGGGVR	FIBA_HUMAN	3	Dimethyl	84.62	0	10	Reduced	30/28	covid/control	male/female	no/no	no/no	6/0	no/no	moderate/control (non-infected)
SGEGDFLAEGGGVR	FIBA_HUMAN	3	Dimethyl:2H(4)	61.54	0	10	Reduced	30/28	covid/control	male/female	no/no	no/no	6/0	no/no	moderate/control (non-infected)
SGEGDFLAEGGGVR	FIBA_HUMAN	3	Dimethyl	84.62	0	10	Reduced	32/28	covid/control	male/female	no/no	no/no	5/0	yes/no	died/control (non-infected)
SGEGDFLAEGGGVR	FIBA_HUMAN	3	Dimethyl:2H(4)	61.54	0	10	Reduced	32/28	covid/control	male/female	no/no	no/no	5/0	yes/no	died/control (non-infected)
SGEGDFLAEGGGVR	FIBA_HUMAN	3	Dimethyl	84.62	0.01	10	Reduced	36/28	covid/control	female/female	yes/no	yes/no	7-9/0	yes/no	died/control (non-infected)
SGEGDFLAEGGGVR	FIBA_HUMAN	3	Dimethyl:2H(4)	61.54	0.01	10	Reduced	36/28	covid/control	female/female	yes/no	yes/no	7-9/0	yes/no	died/control (non-infected)
DSGEGDFLAEGGGVR	FIBA_HUMAN	2	Dimethyl	57.14	40721	10	Increased	30/28	covid/control	male/female	no/no	no/no	6/0	no/no	moderate/control (non-infected)
DSGEGDFLAEGGGVR	FIBA_HUMAN	2	Dimethyl:2H(4)	92.86	40721	10	Increased	30/28	covid/control	male/female	no/no	no/no	6/0	no/no	moderate/control (non-infected)
DSGEGDFLAEGGGVR	FIBA_HUMAN	2	Dimethyl	57.14	194508	10	Increased	32/28	covid/control	male/female	no/no	no/no	5/0	yes/no	died/control (non-infected)
DSGEGDFLAEGGGVR	FIBA_HUMAN	2	Dimethyl:2H(4)	92.86	194508	10	Increased	32/28	covid/control	male/female	no/no	no/no	5/0	yes/no	died/control (non-infected)
DSGEGDFLAEGGGVR	FIBA_HUMAN	2	Dimethyl	57.14	3.13138e+06	10	Increased	36/28	covid/control	female/female	yes/no	yes/no	7-9/0	yes/no	died/control (non-infected)
DSGEGDFLAEGGGVR	FIBA_HUMAN	2	Dimethyl:2H(4)	92.86	3.13138e+06	10	Increased	36/28	covid/control	female/female	yes/no	yes/no	7-9/0	yes/no	died/control (non-infected)
DSGEGDFLAEGGGVR	FIBA_HUMAN	3	Dimethyl	57.14	149003	10	Increased	30/28	covid/control	male/female	no/no	no/no	6/0	no/no	moderate/control (non-infected)
DSGEGDFLAEGGGVR	FIBA_HUMAN	3	Dimethyl:2H(4)	92.86	149003	10	Increased	30/28	covid/control	male/female	no/no	no/no	6/0	no/no	moderate/control (non-infected)
DSGEGDFLAEGGGVR	FIBA_HUMAN	3	Dimethyl	57.14	7.71889e+06	10	Increased	32/28	covid/control	male/female	no/no	no/no	5/0	yes/no	died/control (non-infected)
DSGEGDFLAEGGGVR	FIBA_HUMAN	3	Dimethyl:2H(4)	92.86	7.71889e+06	10	Increased	32/28	covid/control	male/female	no/no	no/no	5/0	yes/no	died/control (non-infected)
DSGEGDFLAEGGGVR	FIBA_HUMAN	3	Dimethyl	57.14	133751	10	Increased	36/28	covid/control	female/female	yes/no	yes/no	7-9/0	yes/no	died/control (non-infected)
DSGEGDFLAEGGGVR	FIBA_HUMAN	3	Dimethyl:2H(4)	92.86	133751	10	Increased	36/28	covid/control	female/female	yes/no	yes/no	7-9/0	yes/no	died/control (non-infected)
ADSGEGDFLAEGGGVR	FIBA_HUMAN	2	Dimethyl:2H(4)	73.33	0	10	Reduced	30/28	covid/control	male/female	no/no	no/no	6/0	no/no	moderate/control (non-infected)
ADSGEGDFLAEGGGVR	FIBA_HUMAN	2	Dimethyl:2H(4)	73.33	0	10	Reduced	32/28	covid/control	male/female	no/no	no/no	5/0	yes/no	died/control (non-infected)
ADSGEGDFLAEGGGVR	FIBA_HUMAN	2	Dimethyl:2H(4)	73.33	1.74	10	Unchanged	36/28	covid/control	female/female	yes/no	yes/no	7-9/0	yes/no	died/control (non-infected)
ADSGEGDFLAEGGGVR	FIBA_HUMAN	3	Dimethyl:2H(4)	73.33	28772.7	10	Increased	30/28	covid/control	male/female	no/no	no/no	6/0	no/no	moderate/control (non-infected)
ADSGEGDFLAEGGGVR	FIBA_HUMAN	3	Dimethyl:2H(4)	73.33	19803.9	10	Increased	32/28	covid/control	male/female	no/no	no/no	5/0	yes/no	died/control (non-infected)
ADSGEGDFLAEGGGVR	FIBA_HUMAN	3	Dimethyl:2H(4)	73.33	643081	10	Increased	36/28	covid/control	female/female	yes/no	yes/no	7-9/0	yes/no	died/control (non-infected)
GIFTDQVLSVLKGEE	APOC2_HUMAN	2	Dimethyl:2H(4)	78.57	122.6	10	Increased	30/28	covid/control	male/female	no/no	no/no	6/0	no/no	moderate/control (non-infected)
GIFTDQVLSVLKGEE	APOC2_HUMAN	2	Dimethyl:2H(4)	78.57	0	10	Reduced	32/28	covid/control	male/female	no/no	no/no	5/0	yes/no	died/control (non-infected)
GIFTDQVLSVLKGEE	APOC2_HUMAN	2	Dimethyl:2H(4)	78.57	6.34	10	Increased	36/28	covid/control	female/female	yes/no	yes/no	7-9/0	yes/no	died/control (non-infected)
GIFTDQVLSVLKGEE	APOC2_HUMAN	3	Dimethyl:2H(4)	78.57	2658.81	10	Increased	30/28	covid/control	male/female	no/no	no/no	6/0	no/no	moderate/control (non-infected)
GIFTDQVLSVLKGEE	APOC2_HUMAN	3	Dimethyl:2H(4)	78.57	164071	10	Increased	32/28	covid/control	male/female	no/no	no/no	5/0	yes/no	died/control (non-infected)
GIFTDQVLSVLKGEE	APOC2_HUMAN	3	Dimethyl:2H(4)	78.57	0.2	10	Reduced	36/28	covid/control	female/female	yes/no	yes/no	7-9/0	yes/no	died/control (non-infected)
ALVEGEIAEEAAEKAT	CAVN2_HUMAN	2	Dimethyl:2H(4)	40	0	10	Reduced	30/28	covid/control	male/female	no/no	no/no	6/0	no/no	moderate/control (non-infected)
ALVEGEIAEEAAEKAT	CAVN2_HUMAN	2	Dimethyl:2H(4)	40	0	10	Reduced	32/28	covid/control	male/female	no/no	no/no	5/0	yes/no	died/control (non-infected)
ALVEGEIAEEAAEKAT	CAVN2_HUMAN	2	Dimethyl:2H(4)	40	0	10	Reduced	36/28	covid/control	female/female	yes/no	yes/no	7-9/0	yes/no	died/control (non-infected)
ALVEGEIAEEAAEKAT	CAVN2_HUMAN	3	Dimethyl:2H(4)	40	0	10	Reduced	30/28	covid/control	male/female	no/no	no/no	6/0	no/no	moderate/control (non-infected)
ALVEGEIAEEAAEKAT	CAVN2_HUMAN	3	Dimethyl:2H(4)	40	0	10	Reduced	32/28	covid/control	male/female	no/no	no/no	5/0	yes/no	died/control (non-infected)
ALVEGEIAEEAAEKAT	CAVN2_HUMAN	3	Dimethyl:2H(4)	40	0.98	10	Unchanged	36/28	covid/control	female/female	yes/no	yes/no	7-9/0	yes/no	died/control (non-infected)
SALVEGEIAEEAAEKAT	CAVN2_HUMAN	3	Dimethyl:2H(4)	62.5	0	10	Reduced	30/28	covid/control	male/female	no/no	no/no	6/0	no/no	moderate/control (non-infected)
SALVEGEIAEEAAEKAT	CAVN2_HUMAN	3	Dimethyl:2H(4)	87.5	0	10	Reduced	30/28	covid/control	male/female	no/no	no/no	6/0	no/no	moderate/control (non-infected)
SALVEGEIAEEAAEKAT	CAVN2_HUMAN	3	Dimethyl:2H(4)	62.5	0	10	Reduced	32/28	covid/control	male/female	no/no	no/no	5/0	yes/no	died/control (non-infected)
SALVEGEIAEEAAEKAT	CAVN2_HUMAN	3	Dimethyl:2H(4)	87.5	0	10	Reduced	32/28	covid/control	male/female	no/no	no/no	5/0	yes/no	died/control (non-infected)
SALVEGEIAEEAAEKAT	CAVN2_HUMAN	3	Dimethyl:2H(4)	62.5	1.45	10	Unchanged	36/28	covid/control	female/female	yes/no	yes/no	7-9/0	yes/no	died/control (non-infected)
SALVEGEIAEEAAEKAT	CAVN2_HUMAN	3	Dimethyl:2H(4)	87.5	1.45	10	Unchanged	36/28	covid/control	female/female	yes/no	yes/no	7-9/0	yes/no	died/control (non-infected)
SALVEGEIAEEAAEKAT	CAVN2_HUMAN	4	Dimethyl:2H(4)	62.5	57.17	10	Increased	30/28	covid/control	male/female	no/no	no/no	6/0	no/no	moderate/control (non-infected)
SALVEGEIAEEAAEKAT	CAVN2_HUMAN	4	Dimethyl:2H(4)	87.5	57.17	10	Increased	30/28	covid/control	male/female	no/no	no/no	6/0	no/no	moderate/control (non-infected)
SALVEGEIAEEAAEKAT	CAVN2_HUMAN	4	Dimethyl:2H(4)	62.5	38.07	10	Increased	32/28	covid/control	male/female	no/no	no/no	5/0	yes/no	died/control (non-infected)
SALVEGEIAEEAAEKAT	CAVN2_HUMAN	4	Dimethyl:2H(4)	87.5	38.07	10	Increased	32/28	covid/control	male/female	no/no	no/no	5/0	yes/no	died/control (non-infected)
SALVEGEIAEEAAEKAT	CAVN2_HUMAN	4	Dimethyl:2H(4)	62.5	0	10	Reduced	36/28	covid/control	female/female	yes/no	yes/no	7-9/0	yes/no	died/control (non-infected)
SALVEGEIAEEAAEKAT	CAVN2_HUMAN	4	Dimethyl:2H(4)	87.5	0	10	Reduced	36/28	covid/control	female/female	yes/no	yes/no	7-9/0	yes/no	died/control (non-infected)
ALTSEEAERSDGDPVQPAVLQVHQTS	CAVN2_HUMAN	3	Dimethyl:2H(4)	40	0.81	10	Unchanged	30/28	covid/control	male/female	no/no	no/no	6/0	no/no	moderate/control (non-infected)
ALTSEEAERSDGDPVQPAVLQVHQTS	CAVN2_HUMAN	3	Dimethyl:2H(4)	40	0	10	Reduced	32/28	covid/control	male/female	no/no	no/no	5/0	yes/no	died/control (non-infected)
ALTSEEAERSDGDPVQPAVLQVHQTS	CAVN2_HUMAN	3	Dimethyl:2H(4)	40	0	10	Reduced	36/28	covid/control	female/female	yes/no	yes/no	7-9/0	yes/no	died/control (non-infected)
ALTSEEAERSDGDPVQPAVLQVHQTS	CAVN2_HUMAN	4	Dimethyl:2H(4)	40	0.81	10	Unchanged	30/28	covid/control	male/female	no/no	no/no	6/0	no/no	moderate/control (non-infected)
ALTSEEAERSDGDPVQPAVLQVHQTS	CAVN2_HUMAN	4	Dimethyl:2H(4)	40	0	10	Reduced	32/28	covid/control	male/female	no/no	no/no	5/0	yes/no	died/control (non-infected)
ALTSEEAERSDGDPVQPAVLQVHQTS	CAVN2_HUMAN	4	Dimethyl:2H(4)	40	0	10	Reduced	36/28	covid/control	female/female	yes/no	yes/no	7-9/0	yes/no	died/control (non-infected)
SGASGPENFQVG	TLN1_HUMAN	2	Dimethyl:2H(4)	81.82	0	10	Reduced	30/28	covid/control	male/female	no/no	no/no	6/0	no/no	moderate/control (non-infected)
SGASGPENFQVG	TLN1_HUMAN	2	Dimethyl:2H(4)	81.82	0	10	Reduced	32/28	covid/control	male/female	no/no	no/no	5/0	yes/no	died/control (non-infected)
SGASGPENFQVG	TLN1_HUMAN	2	Dimethyl:2H(4)	81.82	0	10	Reduced	36/28	covid/control	female/female	yes/no	yes/no	7-9/0	yes/no	died/control (non-infected)
GAVVTGVTAVAQK	SYUA_HUMAN	2	Dimethyl:2H(4)	66.67	1.16	10	Unchanged	30/28	covid/control	male/female	no/no	no/no	6/0	no/no	moderate/control (non-infected)
GAVVTGVTAVAQK	SYUA_HUMAN	2	Dimethyl:2H(4)	66.67	0.91	10	Unchanged	32/28	covid/control	male/female	no/no	no/no	5/0	yes/no	died/control (non-infected)
GAVVTGVTAVAQK	SYUA_HUMAN	2	Dimethyl:2H(4)	66.67	19160.8	10	Increased	36/28	covid/control	female/female	yes/no	yes/no	7-9/0	yes/no	died/control (non-infected)
HVQPQPQPKPQVQLH	ZYX_HUMAN	3	Dimethyl:2H(4)	50	2320.06	10	Increased	30/28	covid/control	male/female	no/no	no/no	6/0	no/no	moderate/control (non-infected)
HVQPQPQPKPQVQLH	ZYX_HUMAN	3	Dimethyl:2H(4)	50	340230	10	Increased	32/28	covid/control	male/female	no/no	no/no	5/0	yes/no	died/control (non-infected)
HVQPQPQPKPQVQLH	ZYX_HUMAN	3	Dimethyl:2H(4)	50	12.1	10	Increased	36/28	covid/control	female/female	yes/no	yes/no	7-9/0	yes/no	died/control (non-infected)
HVQPQPQPKPQVQLH	ZYX_HUMAN	2	Dimethyl:2H(4)	50	0	10	Reduced	30/28	covid/control	male/female	no/no	no/no	6/0	no/no	moderate/control (non-infected)
HVQPQPQPKPQVQLH	ZYX_HUMAN	2	Dimethyl:2H(4)	50	0	10	Reduced	32/28	covid/control	male/female	no/no	no/no	5/0	yes/no	died/control (non-infected)
HVQPQPQPKPQVQLH	ZYX_HUMAN	2	Dimethyl:2H(4)	50	0	10	Reduced	36/28	covid/control	female/female	yes/no	yes/no	7-9/0	yes/no	died/control (non-infected)
KLNSELDLDDAILE	RMND1_HUMAN	2	Dimethyl	46.15	0	10	Reduced	30/28	covid/control	male/female	no/no	no/no	6/0	no/no	moderate/control (non-infected)
KLNSELDLDDAILE	RMND1_HUMAN	2	Dimethyl	46.15	1.2	10	Unchanged	32/28	covid/control	male/female	no/no	no/no	5/0	yes/no	died/control (non-infected)
KLNSELDLDDAILE	RMND1_HUMAN	2	Dimethyl	46.15	0.64	10	Unchanged	36/28	covid/control	female/female	yes/no	yes/no	7-9/0	yes/no	died/control (non-infected)
KLNSELDLDDAILE	RMND1_HUMAN	3	Dimethyl	46.15	0.93	10	Unchanged	30/28	covid/control	male/female	no/no	no/no	6/0	no/no	moderate/control (non-infected)
KLNSELDLDDAILE	RMND1_HUMAN	3	Dimethyl	46.15	0	10	Reduced	32/28	covid/control	male/female	no/no	no/no	5/0	yes/no	died/control (non-infected)
KLNSELDLDDAILE	RMND1_HUMAN	3	Dimethyl	46.15	0	10	Reduced	36/28	covid/control	female/female	yes/no	yes/no	7-9/0	yes/no	died/control (non-infected)
SDMGSRPES	THYG_HUMAN	3	Dimethyl:2H(4)	62.5	45067.4	10	Increased	30/28	covid/control	male/female	no/no	no/no	6/0	no/no	moderate/control (non-infected)
SDMGSRPES	THYG_HUMAN	3	Dimethyl:2H(4)	62.5	139083	10	Increased	32/28	covid/control	male/female	no/no	no/no	5/0	yes/no	died/control (non-infected)
SDMGSRPES	THYG_HUMAN	3	Dimethyl:2H(4)	62.5	1.68988e+06	10	Increased	36/28	covid/control	female/female	yes/no	yes/no	7-9/0	yes/no	died/control (non-infected)
SDMGSRPES	THYG_HUMAN	4	Dimethyl:2H(4)	62.5	0	10	Reduced	30/28	covid/control	male/female	no/no	no/no	6/0	no/no	moderate/control (non-infected)
SDMGSRPES	THYG_HUMAN	4	Dimethyl:2H(4)	62.5	0	10	Reduced	32/28	covid/control	male/female	no/no	no/no	5/0	yes/no	died/control (non-infected)
SDMGSRPES	THYG_HUMAN	4	Dimethyl:2H(4)	62.5	0	10	Reduced	36/28	covid/control	female/female	yes/no	yes/no	7-9/0	yes/no	died/control (non-infected)
CHRGTRSPSPSDPDYG	PTF1A_HUMAN	2	Dimethyl:2H(6)13C(2)	40	0	10	Reduced	30/28	covid/control	male/female	no/no	no/no	6/0	no/no	moderate/control (non-infected)
CHRGTRSPSPSDPDYG	PTF1A_HUMAN	2	Dimethyl:2H(6)13C(2)	40	0	10	Reduced	32/28	covid/control	male/female	no/no	no/no	5/0	yes/no	died/control (non-infected)
CHRGTRSPSPSDPDYG	PTF1A_HUMAN	2	Dimethyl:2H(6)13C(2)	40	0	10	Reduced	36/28	covid/control	female/female	yes/no	yes/no	7-9/0	yes/no	died/control (non-infected)
IICHRGTRSPSPSDPDYG	PTF1A_HUMAN	3	Dimethyl:2H(4)	35.29	1084.07	10	Increased	30/28	covid/control	male/female	no/no	no/no	6/0	no/no	moderate/control (non-infected)
IICHRGTRSPSPSDPDYG	PTF1A_HUMAN	3	Dimethyl:2H(4)	35.29	9297.01	10	Increased	32/28	covid/control	male/female	no/no	no/no	5/0	yes/no	died/control (non-infected)
IICHRGTRSPSPSDPDYG	PTF1A_HUMAN	3	Dimethyl:2H(4)	35.29	190607	10	Increased	36/28	covid/control	female/female	yes/no	yes/no	7-9/0	yes/no	died/control (non-infected)
IICHRGTRSPSPSDPDYG	PTF1A_HUMAN	4	Dimethyl:2H(4)	35.29	0	10	Reduced	30/28	covid/control	male/female	no/no	no/no	6/0	no/no	moderate/control (non-infected)
IICHRGTRSPSPSDPDYG	PTF1A_HUMAN	4	Dimethyl:2H(4)	35.29	0.01	10	Reduced	32/28	covid/control	male/female	no/no	no/no	5/0	yes/no	died/control (non-infected)
IICHRGTRSPSPSDPDYG	PTF1A_HUMAN	4	Dimethyl:2H(4)	35.29	0.03	10	Reduced	36/28	covid/control	female/female	yes/no	yes/no	7-9/0	yes/no	died/control (non-infected)
SGIPPLSSLTSVRVHV	FAT2_HUMAN	3	Dimethyl:2H(2)	33.33	1.53932e+06	10	Increased	30/28	covid/control	male/female	no/no	no/no	6/0	no/no	moderate/control (non-infected)
SGIPPLSSLTSVRVHV	FAT2_HUMAN	3	Dimethyl:2H(2)	33.33	1.66033e+07	10	Increased	32/28	covid/control	male/female	no/no	no/no	5/0	yes/no	died/control (non-infected)
SGIPPLSSLTSVRVHV	FAT2_HUMAN	3	Dimethyl:2H(2)	33.33	3.15853e+06	10	Increased	36/28	covid/control	female/female	yes/no	yes/no	7-9/0	yes/no	died/control (non-infected)
SGIPPLSSLTSVRVHV	FAT2_HUMAN	2	Dimethyl:2H(2)	33.33	6.18	10	Increased	30/28	covid/control	male/female	no/no	no/no	6/0	no/no	moderate/control (non-infected)
SGIPPLSSLTSVRVHV	FAT2_HUMAN	2	Dimethyl:2H(2)	33.33	0	10	Reduced	32/28	covid/control	male/female	no/no	no/no	5/0	yes/no	died/control (non-infected)
SGIPPLSSLTSVRVHV	FAT2_HUMAN	2	Dimethyl:2H(2)	33.33	0	10	Reduced	36/28	covid/control	female/female	yes/no	yes/no	7-9/0	yes/no	died/control (non-infected)
SGIPPLSSLTSVRVHV	FAT2_HUMAN	4	Dimethyl:2H(2)	33.33	149942	10	Increased	30/28	covid/control	male/female	no/no	no/no	6/0	no/no	moderate/control (non-infected)
SGIPPLSSLTSVRVHV	FAT2_HUMAN	4	Dimethyl:2H(2)	33.33	944716	10	Increased	32/28	covid/control	male/female	no/no	no/no	5/0	yes/no	died/control (non-infected)
SGIPPLSSLTSVRVHV	FAT2_HUMAN	4	Dimethyl:2H(2)	33.33	15351.4	10	Increased	36/28	covid/control	female/female	yes/no	yes/no	7-9/0	yes/no	died/control (non-infected)
PDAFPPGLLHS	TMM74_HUMAN	3	Dimethyl:2H(2)	50	37849.1	10	Increased	30/28	covid/control	male/female	no/no	no/no	6/0	no/no	moderate/control (non-infected)
PDAFPPGLLHS	TMM74_HUMAN	3	Dimethyl:2H(2)	50	769414	10	Increased	32/28	covid/control	male/female	no/no	no/no	5/0	yes/no	died/control (non-infected)
PDAFPPGLLHS	TMM74_HUMAN	3	Dimethyl:2H(2)	50	0.45	10	Reduced	36/28	covid/control	female/female	yes/no	yes/no	7-9/0	yes/no	died/control (non-infected)
PDAFPPGLLHS	TMM74_HUMAN	2	Dimethyl:2H(2)	50	22509	10	Increased	30/28	covid/control	male/female	no/no	no/no	6/0	no/no	moderate/control (non-infected)
PDAFPPGLLHS	TMM74_HUMAN	2	Dimethyl:2H(2)	50	471172	10	Increased	32/28	covid/control	male/female	no/no	no/no	5/0	yes/no	died/control (non-infected)
PDAFPPGLLHS	TMM74_HUMAN	2	Dimethyl:2H(2)	50	0.41	10	Reduced	36/28	covid/control	female/female	yes/no	yes/no	7-9/0	yes/no	died/control (non-infected)
PDAFPPGLLHS	TMM74_HUMAN	4	Dimethyl:2H(2)	50	46190.6	10	Increased	30/28	covid/control	male/female	no/no	no/no	6/0	no/no	moderate/control (non-infected)
PDAFPPGLLHS	TMM74_HUMAN	4	Dimethyl:2H(2)	50	1.02884e+06	10	Increased	32/28	covid/control	male/female	no/no	no/no	5/0	yes/no	died/control (non-infected)
PDAFPPGLLHS	TMM74_HUMAN	4	Dimethyl:2H(2)	50	133198	10	Increased	36/28	covid/control	female/female	yes/no	yes/no	7-9/0	yes/no	died/control (non-infected)
GDAGVGKSMLL	NOD1_HUMAN	2	Dimethyl:2H(4)	50	238.14	10	Increased	30/28	covid/control	male/female	no/no	no/no	6/0	no/no	moderate/control (non-infected)
GDAGVGKSMLL	NOD1_HUMAN	2	Dimethyl:2H(4)	50	115.65	10	Increased	32/28	covid/control	male/female	no/no	no/no	5/0	yes/no	died/control (non-infected)
GDAGVGKSMLL	NOD1_HUMAN	2	Dimethyl:2H(4)	50	0	10	Reduced	36/28	covid/control	female/female	yes/no	yes/no	7-9/0	yes/no	died/control (non-infected)
GDAGVGKSMLL	NOD1_HUMAN	3	Dimethyl:2H(4)	50	865453	10	Increased	30/28	covid/control	male/female	no/no	no/no	6/0	no/no	moderate/control (non-infected)
GDAGVGKSMLL	NOD1_HUMAN	3	Dimethyl:2H(4)	50	18338.8	10	Increased	32/28	covid/control	male/female	no/no	no/no	5/0	yes/no	died/control (non-infected)
GDAGVGKSMLL	NOD1_HUMAN	3	Dimethyl:2H(4)	50	23048.8	10	Increased	36/28	covid/control	female/female	yes/no	yes/no	7-9/0	yes/no	died/control (non-infected)
QGPPSPASPDPKAC	BCL6B_HUMAN	2	Dimethyl:2H(4)	38.46	0	10	Reduced	30/28	covid/control	male/female	no/no	no/no	6/0	no/no	moderate/control (non-infected)
QGPPSPASPDPKAC	BCL6B_HUMAN	2	Dimethyl:2H(4)	38.46	27623	10	Increased	32/28	covid/control	male/female	no/no	no/no	5/0	yes/no	died/control (non-infected)
QGPPSPASPDPKAC	BCL6B_HUMAN	2	Dimethyl:2H(4)	38.46	7.74	10	Increased	36/28	covid/control	female/female	yes/no	yes/no	7-9/0	yes/no	died/control (non-infected)
QGPPSPASPDPKAC	BCL6B_HUMAN	3	Dimethyl:2H(4)	38.46	0	10	Reduced	30/28	covid/control	male/female	no/no	no/no	6/0	no/no	moderate/control (non-infected)
QGPPSPASPDPKAC	BCL6B_HUMAN	3	Dimethyl:2H(4)	38.46	0	10	Reduced	32/28	covid/control	male/female	no/no	no/no	5/0	yes/no	died/control (non-infected)
QGPPSPASPDPKAC	BCL6B_HUMAN	3	Dimethyl:2H(4)	38.46	0	10	Reduced	36/28	covid/control	female/female	yes/no	yes/no	7-9/0	yes/no	died/control (non-infected)
GVGHELGTAGDA	MINY2_HUMAN	2	Dimethyl:2H(4)	54.55	54.61	10	Increased	30/28	covid/control	male/female	no/no	no/no	6/0	no/no	moderate/control (non-infected)
GVGHELGTAGDA	MINY2_HUMAN	2	Dimethyl:2H(4)	54.55	0	10	Reduced	32/28	covid/control	male/female	no/no	no/no	5/0	yes/no	died/control (non-infected)
GVGHELGTAGDA	MINY2_HUMAN	2	Dimethyl:2H(4)	54.55	0.03	10	Reduced	36/28	covid/control	female/female	yes/no	yes/no	7-9/0	yes/no	died/control (non-infected)
GPPGPPGLPGFC	CO9A1_HUMAN	2	Dimethyl:2H(4)	63.64	65.99	10	Increased	30/28	covid/control	male/female	no/no	no/no	6/0	no/no	moderate/control (non-infected)
GPPGPPGLPGFC	CO9A1_HUMAN	2	Dimethyl:2H(4)	63.64	0	10	Reduced	32/28	covid/control	male/female	no/no	no/no	5/0	yes/no	died/control (non-infected)
GPPGPPGLPGFC	CO9A1_HUMAN	2	Dimethyl:2H(4)	63.64	199948	10	Increased	36/28	covid/control	female/female	yes/no	yes/no	7-9/0	yes/no	died/control (non-infected)
GPPGPPGLPGFC	CO9A1_HUMAN	3	Dimethyl:2H(4)	63.64	79723.4	10	Increased	30/28	covid/control	male/female	no/no	no/no	6/0	no/no	moderate/control (non-infected)
GPPGPPGLPGFC	CO9A1_HUMAN	3	Dimethyl:2H(4)	63.64	1.73359e+06	10	Increased	32/28	covid/control	male/female	no/no	no/no	5/0	yes/no	died/control (non-infected)
GPPGPPGLPGFC	CO9A1_HUMAN	3	Dimethyl:2H(4)	63.64	9.27	10	Increased	36/28	covid/control	female/female	yes/no	yes/no	7-9/0	yes/no	died/control (non-infected)
ESPSPAPSLEE	DACH2_HUMAN	2	Dimethyl:2H(6)13C(2)	60	0	10	Reduced	30/28	covid/control	male/female	no/no	no/no	6/0	no/no	moderate/control (non-infected)
ESPSPAPSLEE	DACH2_HUMAN	2	Dimethyl:2H(6)13C(2)	60	3.76	10	Increased	32/28	covid/control	male/female	no/no	no/no	5/0	yes/no	died/control (non-infected)
ESPSPAPSLEE	DACH2_HUMAN	2	Dimethyl:2H(6)13C(2)	60	0	10	Reduced	36/28	covid/control	female/female	yes/no	yes/no	7-9/0	yes/no	died/control (non-infected)
ERIPESPSPAPSLEE	DACH2_HUMAN	3	Dimethyl:2H(6)13C(2)	50	1.43189e+06	10	Increased	30/28	covid/control	male/female	no/no	no/no	6/0	no/no	moderate/control (non-infected)
ERIPESPSPAPSLEE	DACH2_HUMAN	3	Dimethyl:2H(6)13C(2)	50	2.29793e+06	10	Increased	32/28	covid/control	male/female	no/no	no/no	5/0	yes/no	died/control (non-infected)
ERIPESPSPAPSLEE	DACH2_HUMAN	3	Dimethyl:2H(6)13C(2)	50	5667.52	10	Increased	36/28	covid/control	female/female	yes/no	yes/no	7-9/0	yes/no	died/control (non-infected)
ERIPESPSPAPSLEE	DACH2_HUMAN	2	Dimethyl:2H(6)13C(2)	50	27936.3	10	Increased	30/28	covid/control	male/female	no/no	no/no	6/0	no/no	moderate/control (non-infected)
ERIPESPSPAPSLEE	DACH2_HUMAN	2	Dimethyl:2H(6)13C(2)	50	175706	10	Increased	32/28	covid/control	male/female	no/no	no/no	5/0	yes/no	died/control (non-infected)
ERIPESPSPAPSLEE	DACH2_HUMAN	2	Dimethyl:2H(6)13C(2)	50	0.38	10	Reduced	36/28	covid/control	female/female	yes/no	yes/no	7-9/0	yes/no	died/control (non-infected)
ERIPESPSPAPSLEE	DACH2_HUMAN	4	Dimethyl:2H(6)13C(2)	50	3072.86	10	Increased	30/28	covid/control	male/female	no/no	no/no	6/0	no/no	moderate/control (non-infected)
ERIPESPSPAPSLEE	DACH2_HUMAN	4	Dimethyl:2H(6)13C(2)	50	4748.98	10	Increased	32/28	covid/control	male/female	no/no	no/no	5/0	yes/no	died/control (non-infected)
ERIPESPSPAPSLEE	DACH2_HUMAN	4	Dimethyl:2H(6)13C(2)	50	384887	10	Increased	36/28	covid/control	female/female	yes/no	yes/no	7-9/0	yes/no	died/control (non-infected)
KARGSPSVAINK	TSSK1_HUMAN	2	Dimethyl:2H(4)	45.45	0.31	10	Reduced	30/28	covid/control	male/female	no/no	no/no	6/0	no/no	moderate/control (non-infected)
KARGSPSVAINK	TSSK1_HUMAN	2	Dimethyl:2H(4)	45.45	19649.8	10	Increased	32/28	covid/control	male/female	no/no	no/no	5/0	yes/no	died/control (non-infected)
KARGSPSVAINK	TSSK1_HUMAN	2	Dimethyl:2H(4)	45.45	0.31	10	Reduced	36/28	covid/control	female/female	yes/no	yes/no	7-9/0	yes/no	died/control (non-infected)
KARGSPSVAINK	TSSK1_HUMAN	3	Dimethyl:2H(4)	45.45	0	10	Reduced	30/28	covid/control	male/female	no/no	no/no	6/0	no/no	moderate/control (non-infected)
KARGSPSVAINK	TSSK1_HUMAN	3	Dimethyl:2H(4)	45.45	0	10	Reduced	32/28	covid/control	male/female	no/no	no/no	5/0	yes/no	died/control (non-infected)
KARGSPSVAINK	TSSK1_HUMAN	3	Dimethyl:2H(4)	45.45	19781	10	Increased	36/28	covid/control	female/female	yes/no	yes/no	7-9/0	yes/no	died/control (non-infected)
AYIHIHSC	FCERB_HUMAN	2	Dimethyl:2H(2)	57.14	0	10	Reduced	30/28	covid/control	male/female	no/no	no/no	6/0	no/no	moderate/control (non-infected)
AYIHIHSC	FCERB_HUMAN	2	Dimethyl:2H(2)	57.14	0	10	Reduced	32/28	covid/control	male/female	no/no	no/no	5/0	yes/no	died/control (non-infected)
AYIHIHSC	FCERB_HUMAN	2	Dimethyl:2H(2)	57.14	0	10	Reduced	36/28	covid/control	female/female	yes/no	yes/no	7-9/0	yes/no	died/control (non-infected)
AYIHIHSC	FCERB_HUMAN	3	Dimethyl:2H(2)	57.14	7676.93	10	Increased	30/28	covid/control	male/female	no/no	no/no	6/0	no/no	moderate/control (non-infected)
AYIHIHSC	FCERB_HUMAN	3	Dimethyl:2H(2)	57.14	1405.77	10	Increased	32/28	covid/control	male/female	no/no	no/no	5/0	yes/no	died/control (non-infected)
AYIHIHSC	FCERB_HUMAN	3	Dimethyl:2H(2)	57.14	524360	10	Increased	36/28	covid/control	female/female	yes/no	yes/no	7-9/0	yes/no	died/control (non-infected)
IRARKSIPDTYAEH	DHTK1_HUMAN	3	Dimethyl:2H(2)	38.46	47.18	10	Increased	30/28	covid/control	male/female	no/no	no/no	6/0	no/no	moderate/control (non-infected)
IRARKSIPDTYAEH	DHTK1_HUMAN	3	Dimethyl:2H(2)	38.46	0	10	Reduced	32/28	covid/control	male/female	no/no	no/no	5/0	yes/no	died/control (non-infected)
IRARKSIPDTYAEH	DHTK1_HUMAN	3	Dimethyl:2H(2)	38.46	0	10	Reduced	36/28	covid/control	female/female	yes/no	yes/no	7-9/0	yes/no	died/control (non-infected)
IRARKSIPDTYAEH	DHTK1_HUMAN	2	Dimethyl:2H(2)	38.46	20261.8	10	Increased	30/28	covid/control	male/female	no/no	no/no	6/0	no/no	moderate/control (non-infected)
IRARKSIPDTYAEH	DHTK1_HUMAN	2	Dimethyl:2H(2)	38.46	4.52322e+06	10	Increased	32/28	covid/control	male/female	no/no	no/no	5/0	yes/no	died/control (non-infected)
IRARKSIPDTYAEH	DHTK1_HUMAN	2	Dimethyl:2H(2)	38.46	310258	10	Increased	36/28	covid/control	female/female	yes/no	yes/no	7-9/0	yes/no	died/control (non-infected)
IRARKSIPDTYAEH	DHTK1_HUMAN	4	Dimethyl:2H(2)	38.46	48.46	10	Increased	30/28	covid/control	male/female	no/no	no/no	6/0	no/no	moderate/control (non-infected)
IRARKSIPDTYAEH	DHTK1_HUMAN	4	Dimethyl:2H(2)	38.46	28.19	10	Increased	32/28	covid/control	male/female	no/no	no/no	5/0	yes/no	died/control (non-infected)
IRARKSIPDTYAEH	DHTK1_HUMAN	4	Dimethyl:2H(2)	38.46	0	10	Reduced	36/28	covid/control	female/female	yes/no	yes/no	7-9/0	yes/no	died/control (non-infected)
VESTSNSPSSS	ATP7A_HUMAN	2	Dimethyl:2H(6)13C(2)	70	15418	10	Increased	30/28	covid/control	male/female	no/no	no/no	6/0	no/no	moderate/control (non-infected)
VESTSNSPSSS	ATP7A_HUMAN	2	Dimethyl:2H(6)13C(2)	70	803641	10	Increased	32/28	covid/control	male/female	no/no	no/no	5/0	yes/no	died/control (non-infected)
VESTSNSPSSS	ATP7A_HUMAN	2	Dimethyl:2H(6)13C(2)	70	3000.78	10	Increased	36/28	covid/control	female/female	yes/no	yes/no	7-9/0	yes/no	died/control (non-infected)
VESTSNSPSSSSL	ATP7A_HUMAN	2	Dimethyl:2H(6)13C(2)	50	0	10	Reduced	30/28	covid/control	male/female	no/no	no/no	6/0	no/no	moderate/control (non-infected)
VESTSNSPSSSSL	ATP7A_HUMAN	2	Dimethyl:2H(6)13C(2)	50	0	10	Reduced	32/28	covid/control	male/female	no/no	no/no	5/0	yes/no	died/control (non-infected)
VESTSNSPSSSSL	ATP7A_HUMAN	2	Dimethyl:2H(6)13C(2)	50	0	10	Reduced	36/28	covid/control	female/female	yes/no	yes/no	7-9/0	yes/no	died/control (non-infected)
VESTSNSPSSSSL	ATP7A_HUMAN	3	Dimethyl:2H(6)13C(2)	50	52929.9	10	Increased	30/28	covid/control	male/female	no/no	no/no	6/0	no/no	moderate/control (non-infected)
VESTSNSPSSSSL	ATP7A_HUMAN	3	Dimethyl:2H(6)13C(2)	50	1.43414e+06	10	Increased	32/28	covid/control	male/female	no/no	no/no	5/0	yes/no	died/control (non-infected)
VESTSNSPSSSSL	ATP7A_HUMAN	3	Dimethyl:2H(6)13C(2)	50	1317.86	10	Increased	36/28	covid/control	female/female	yes/no	yes/no	7-9/0	yes/no	died/control (non-infected)
RTPAPSPGPGSCG	DBP_HUMAN	2	Dimethyl:2H(6)13C(2)	50	5674.42	10	Increased	30/28	covid/control	male/female	no/no	no/no	6/0	no/no	moderate/control (non-infected)
RTPAPSPGPGSCG	DBP_HUMAN	2	Dimethyl:2H(6)13C(2)	50	1.26707e+06	10	Increased	32/28	covid/control	male/female	no/no	no/no	5/0	yes/no	died/control (non-infected)
RTPAPSPGPGSCG	DBP_HUMAN	2	Dimethyl:2H(6)13C(2)	50	152995	10	Increased	36/28	covid/control	female/female	yes/no	yes/no	7-9/0	yes/no	died/control (non-infected)
SPARTPAPSPGPGSCG	DBP_HUMAN	3	Dimethyl:2H(2)	33.33	0	10	Reduced	30/28	covid/control	male/female	no/no	no/no	6/0	no/no	moderate/control (non-infected)
SPARTPAPSPGPGSCG	DBP_HUMAN	3	Dimethyl:2H(2)	33.33	0	10	Reduced	32/28	covid/control	male/female	no/no	no/no	5/0	yes/no	died/control (non-infected)
SPARTPAPSPGPGSCG	DBP_HUMAN	3	Dimethyl:2H(2)	33.33	0	10	Reduced	36/28	covid/control	female/female	yes/no	yes/no	7-9/0	yes/no	died/control (non-infected)
SPARTPAPSPGPGSCG	DBP_HUMAN	2	Dimethyl:2H(2)	33.33	111191	10	Increased	30/28	covid/control	male/female	no/no	no/no	6/0	no/no	moderate/control (non-infected)
SPARTPAPSPGPGSCG	DBP_HUMAN	2	Dimethyl:2H(2)	33.33	277353	10	Increased	32/28	covid/control	male/female	no/no	no/no	5/0	yes/no	died/control (non-infected)
SPARTPAPSPGPGSCG	DBP_HUMAN	2	Dimethyl:2H(2)	33.33	5.19727e+06	10	Increased	36/28	covid/control	female/female	yes/no	yes/no	7-9/0	yes/no	died/control (non-infected)
SPARTPAPSPGPGSCG	DBP_HUMAN	4	Dimethyl:2H(2)	33.33	0	10	Reduced	30/28	covid/control	male/female	no/no	no/no	6/0	no/no	moderate/control (non-infected)
SPARTPAPSPGPGSCG	DBP_HUMAN	4	Dimethyl:2H(2)	33.33	0	10	Reduced	32/28	covid/control	male/female	no/no	no/no	5/0	yes/no	died/control (non-infected)
SPARTPAPSPGPGSCG	DBP_HUMAN	4	Dimethyl:2H(2)	33.33	0	10	Reduced	36/28	covid/control	female/female	yes/no	yes/no	7-9/0	yes/no	died/control (non-infected)
FILMGLPGIH	O56B4_HUMAN	2	Dimethyl:2H(2)	66.67	10033	10	Increased	30/28	covid/control	male/female	no/no	no/no	6/0	no/no	moderate/control (non-infected)
FILMGLPGIH	O56B4_HUMAN	2	Dimethyl:2H(2)	66.67	177860	10	Increased	32/28	covid/control	male/female	no/no	no/no	5/0	yes/no	died/control (non-infected)
FILMGLPGIH	O56B4_HUMAN	2	Dimethyl:2H(2)	66.67	1.78274e+06	10	Increased	36/28	covid/control	female/female	yes/no	yes/no	7-9/0	yes/no	died/control (non-infected)
FILMGLPGIH	O56B4_HUMAN	3	Dimethyl:2H(2)	66.67	0	10	Reduced	30/28	covid/control	male/female	no/no	no/no	6/0	no/no	moderate/control (non-infected)
FILMGLPGIH	O56B4_HUMAN	3	Dimethyl:2H(2)	66.67	0	10	Reduced	32/28	covid/control	male/female	no/no	no/no	5/0	yes/no	died/control (non-infected)
FILMGLPGIH	O56B4_HUMAN	3	Dimethyl:2H(2)	66.67	0	10	Reduced	36/28	covid/control	female/female	yes/no	yes/no	7-9/0	yes/no	died/control (non-infected)
GIRRRQTGEPPLENG	CP7A1_HUMAN	2	Dimethyl	50	211386	10	Increased	30/28	covid/control	male/female	no/no	no/no	6/0	no/no	moderate/control (non-infected)
GIRRRQTGEPPLENG	CP7A1_HUMAN	2	Dimethyl	50	1.27023e+06	10	Increased	32/28	covid/control	male/female	no/no	no/no	5/0	yes/no	died/control (non-infected)
GIRRRQTGEPPLENG	CP7A1_HUMAN	2	Dimethyl	50	53578.4	10	Increased	36/28	covid/control	female/female	yes/no	yes/no	7-9/0	yes/no	died/control (non-infected)
GIRRRQTGEPPLENG	CP7A1_HUMAN	3	Dimethyl	50	32646.1	10	Increased	30/28	covid/control	male/female	no/no	no/no	6/0	no/no	moderate/control (non-infected)
GIRRRQTGEPPLENG	CP7A1_HUMAN	3	Dimethyl	50	7.79	10	Increased	32/28	covid/control	male/female	no/no	no/no	5/0	yes/no	died/control (non-infected)
GIRRRQTGEPPLENG	CP7A1_HUMAN	3	Dimethyl	50	1.08836e+06	10	Increased	36/28	covid/control	female/female	yes/no	yes/no	7-9/0	yes/no	died/control (non-infected)
GVSDSEESVF	BOP1_HUMAN	2	Dimethyl:2H(6)13C(2)	44.44	0	10	Reduced	30/28	covid/control	male/female	no/no	no/no	6/0	no/no	moderate/control (non-infected)
GVSDSEESVF	BOP1_HUMAN	2	Dimethyl:2H(6)13C(2)	44.44	330.12	10	Increased	32/28	covid/control	male/female	no/no	no/no	5/0	yes/no	died/control (non-infected)
GVSDSEESVF	BOP1_HUMAN	2	Dimethyl:2H(6)13C(2)	44.44	3.09	10	Increased	36/28	covid/control	female/female	yes/no	yes/no	7-9/0	yes/no	died/control (non-infected)
GVSDSEESVF	BOP1_HUMAN	3	Dimethyl:2H(6)13C(2)	44.44	61965.5	10	Increased	30/28	covid/control	male/female	no/no	no/no	6/0	no/no	moderate/control (non-infected)
GVSDSEESVF	BOP1_HUMAN	3	Dimethyl:2H(6)13C(2)	44.44	355118	10	Increased	32/28	covid/control	male/female	no/no	no/no	5/0	yes/no	died/control (non-infected)
GVSDSEESVF	BOP1_HUMAN	3	Dimethyl:2H(6)13C(2)	44.44	4.01205e+06	10	Increased	36/28	covid/control	female/female	yes/no	yes/no	7-9/0	yes/no	died/control (non-infected)
HGDECSYTDL	KCNA4_HUMAN	2	Dimethyl:2H(4)	44.44	44.93	10	Increased	30/28	covid/control	male/female	no/no	no/no	6/0	no/no	moderate/control (non-infected)
HGDECSYTDL	KCNA4_HUMAN	2	Dimethyl:2H(4)	44.44	28.11	10	Increased	32/28	covid/control	male/female	no/no	no/no	5/0	yes/no	died/control (non-infected)
HGDECSYTDL	KCNA4_HUMAN	2	Dimethyl:2H(4)	44.44	144.5	10	Increased	36/28	covid/control	female/female	yes/no	yes/no	7-9/0	yes/no	died/control (non-infected)
TFAESLIRRM	VATC2_HUMAN	2	Dimethyl:2H(6)13C(2)	44.44	16.67	10	Increased	30/28	covid/control	male/female	no/no	no/no	6/0	no/no	moderate/control (non-infected)
TFAESLIRRM	VATC2_HUMAN	2	Dimethyl:2H(6)13C(2)	44.44	0	10	Reduced	32/28	covid/control	male/female	no/no	no/no	5/0	yes/no	died/control (non-infected)
TFAESLIRRM	VATC2_HUMAN	2	Dimethyl:2H(6)13C(2)	44.44	0.02	10	Reduced	36/28	covid/control	female/female	yes/no	yes/no	7-9/0	yes/no	died/control (non-infected)
TFAESLIRRM	VATC2_HUMAN	3	Dimethyl:2H(6)13C(2)	44.44	81232.8	10	Increased	30/28	covid/control	male/female	no/no	no/no	6/0	no/no	moderate/control (non-infected)
TFAESLIRRM	VATC2_HUMAN	3	Dimethyl:2H(6)13C(2)	44.44	1.47512e+06	10	Increased	32/28	covid/control	male/female	no/no	no/no	5/0	yes/no	died/control (non-infected)
TFAESLIRRM	VATC2_HUMAN	3	Dimethyl:2H(6)13C(2)	44.44	3490.85	10	Increased	36/28	covid/control	female/female	yes/no	yes/no	7-9/0	yes/no	died/control (non-infected)
PIDGCLSNPCFA	TSP1_HUMAN	2	Dimethyl	54.55	27233.4	10	Increased	30/28	covid/control	male/female	no/no	no/no	6/0	no/no	moderate/control (non-infected)
PIDGCLSNPCFA	TSP1_HUMAN	2	Dimethyl	54.55	666600	10	Increased	32/28	covid/control	male/female	no/no	no/no	5/0	yes/no	died/control (non-infected)
PIDGCLSNPCFA	TSP1_HUMAN	2	Dimethyl	54.55	10057.2	10	Increased	36/28	covid/control	female/female	yes/no	yes/no	7-9/0	yes/no	died/control (non-infected)
RGPALANGFPSAHE	PRSR2_HUMAN	2	Dimethyl:2H(2)	38.46	10.96	10	Increased	30/28	covid/control	male/female	no/no	no/no	6/0	no/no	moderate/control (non-infected)
RGPALANGFPSAHE	PRSR2_HUMAN	2	Dimethyl:2H(2)	38.46	0	10	Reduced	32/28	covid/control	male/female	no/no	no/no	5/0	yes/no	died/control (non-infected)
RGPALANGFPSAHE	PRSR2_HUMAN	2	Dimethyl:2H(2)	38.46	0	10	Reduced	36/28	covid/control	female/female	yes/no	yes/no	7-9/0	yes/no	died/control (non-infected)
RGPALANGFPSAHE	PRSR2_HUMAN	3	Dimethyl:2H(2)	38.46	0	10	Reduced	30/28	covid/control	male/female	no/no	no/no	6/0	no/no	moderate/control (non-infected)
RGPALANGFPSAHE	PRSR2_HUMAN	3	Dimethyl:2H(2)	38.46	1.23	10	Unchanged	32/28	covid/control	male/female	no/no	no/no	5/0	yes/no	died/control (non-infected)
RGPALANGFPSAHE	PRSR2_HUMAN	3	Dimethyl:2H(2)	38.46	0	10	Reduced	36/28	covid/control	female/female	yes/no	yes/no	7-9/0	yes/no	died/control (non-infected)
YRGRTTFVSKDISR	BT2A1_HUMAN	3	Dimethyl:2H(4)	38.46	0	10	Reduced	30/28	covid/control	male/female	no/no	no/no	6/0	no/no	moderate/control (non-infected)
YRGRTTFVSKDISR	BT2A1_HUMAN	3	Dimethyl:2H(4)	38.46	0	10	Reduced	32/28	covid/control	male/female	no/no	no/no	5/0	yes/no	died/control (non-infected)
YRGRTTFVSKDISR	BT2A1_HUMAN	3	Dimethyl:2H(4)	38.46	0	10	Reduced	36/28	covid/control	female/female	yes/no	yes/no	7-9/0	yes/no	died/control (non-infected)
YRGRTTFVSKDISR	BT2A1_HUMAN	2	Dimethyl:2H(4)	38.46	61126.9	10	Increased	30/28	covid/control	male/female	no/no	no/no	6/0	no/no	moderate/control (non-infected)
YRGRTTFVSKDISR	BT2A1_HUMAN	2	Dimethyl:2H(4)	38.46	47576.8	10	Increased	32/28	covid/control	male/female	no/no	no/no	5/0	yes/no	died/control (non-infected)
YRGRTTFVSKDISR	BT2A1_HUMAN	2	Dimethyl:2H(4)	38.46	3.5769e+06	10	Increased	36/28	covid/control	female/female	yes/no	yes/no	7-9/0	yes/no	died/control (non-infected)
YRGRTTFVSKDISR	BT2A1_HUMAN	4	Dimethyl:2H(4)	38.46	0	10	Reduced	30/28	covid/control	male/female	no/no	no/no	6/0	no/no	moderate/control (non-infected)
YRGRTTFVSKDISR	BT2A1_HUMAN	4	Dimethyl:2H(4)	38.46	60290.8	10	Increased	32/28	covid/control	male/female	no/no	no/no	5/0	yes/no	died/control (non-infected)
YRGRTTFVSKDISR	BT2A1_HUMAN	4	Dimethyl:2H(4)	38.46	9.31	10	Increased	36/28	covid/control	female/female	yes/no	yes/no	7-9/0	yes/no	died/control (non-infected)
FGHHISQSEGQRTKE	MTFR2_HUMAN	3	Dimethyl:2H(4)	42.86	51.12	10	Increased	30/28	covid/control	male/female	no/no	no/no	6/0	no/no	moderate/control (non-infected)
FGHHISQSEGQRTKE	MTFR2_HUMAN	3	Dimethyl:2H(4)	42.86	0	10	Reduced	32/28	covid/control	male/female	no/no	no/no	5/0	yes/no	died/control (non-infected)
FGHHISQSEGQRTKE	MTFR2_HUMAN	3	Dimethyl:2H(4)	42.86	0	10	Reduced	36/28	covid/control	female/female	yes/no	yes/no	7-9/0	yes/no	died/control (non-infected)
FGHHISQSEGQRTKE	MTFR2_HUMAN	2	Dimethyl:2H(4)	42.86	21049.6	10	Increased	30/28	covid/control	male/female	no/no	no/no	6/0	no/no	moderate/control (non-infected)
FGHHISQSEGQRTKE	MTFR2_HUMAN	2	Dimethyl:2H(4)	42.86	511010	10	Increased	32/28	covid/control	male/female	no/no	no/no	5/0	yes/no	died/control (non-infected)
FGHHISQSEGQRTKE	MTFR2_HUMAN	2	Dimethyl:2H(4)	42.86	206060	10	Increased	36/28	covid/control	female/female	yes/no	yes/no	7-9/0	yes/no	died/control (non-infected)
FTCDCNKGFTGTYCHENIN	JAG1_HUMAN	3	Dimethyl:2H(4)	72.22	0	10	Reduced	30/28	covid/control	male/female	no/no	no/no	6/0	no/no	moderate/control (non-infected)
FTCDCNKGFTGTYCHENIN	JAG1_HUMAN	3	Dimethyl:2H(4)	72.22	0	10	Reduced	32/28	covid/control	male/female	no/no	no/no	5/0	yes/no	died/control (non-infected)
FTCDCNKGFTGTYCHENIN	JAG1_HUMAN	3	Dimethyl:2H(4)	72.22	0	10	Reduced	36/28	covid/control	female/female	yes/no	yes/no	7-9/0	yes/no	died/control (non-infected)
FTCDCNKGFTGTYCHENIN	JAG1_HUMAN	2	Dimethyl:2H(4)	72.22	392035	10	Increased	30/28	covid/control	male/female	no/no	no/no	6/0	no/no	moderate/control (non-infected)
FTCDCNKGFTGTYCHENIN	JAG1_HUMAN	2	Dimethyl:2H(4)	72.22	8.18255e+07	10	Increased	32/28	covid/control	male/female	no/no	no/no	5/0	yes/no	died/control (non-infected)
FTCDCNKGFTGTYCHENIN	JAG1_HUMAN	2	Dimethyl:2H(4)	72.22	4.22963e+06	10	Increased	36/28	covid/control	female/female	yes/no	yes/no	7-9/0	yes/no	died/control (non-infected)
FTCDCNKGFTGTYCHENIN	JAG1_HUMAN	4	Dimethyl:2H(4)	72.22	9.26	10	Increased	30/28	covid/control	male/female	no/no	no/no	6/0	no/no	moderate/control (non-infected)
FTCDCNKGFTGTYCHENIN	JAG1_HUMAN	4	Dimethyl:2H(4)	72.22	0	10	Reduced	32/28	covid/control	male/female	no/no	no/no	5/0	yes/no	died/control (non-infected)
FTCDCNKGFTGTYCHENIN	JAG1_HUMAN	4	Dimethyl:2H(4)	72.22	0	10	Reduced	36/28	covid/control	female/female	yes/no	yes/no	7-9/0	yes/no	died/control (non-infected)
EENGDSVVQN	SKT_HUMAN	2	Dimethyl:2H(6)13C(2)	44.44	42.67	10	Increased	30/28	covid/control	male/female	no/no	no/no	6/0	no/no	moderate/control (non-infected)
EENGDSVVQN	SKT_HUMAN	2	Dimethyl:2H(6)13C(2)	44.44	0	10	Reduced	32/28	covid/control	male/female	no/no	no/no	5/0	yes/no	died/control (non-infected)
EENGDSVVQN	SKT_HUMAN	2	Dimethyl:2H(6)13C(2)	44.44	0	10	Reduced	36/28	covid/control	female/female	yes/no	yes/no	7-9/0	yes/no	died/control (non-infected)
EENGDSVVQN	SKT_HUMAN	3	Dimethyl:2H(6)13C(2)	44.44	447.49	10	Increased	30/28	covid/control	male/female	no/no	no/no	6/0	no/no	moderate/control (non-infected)
EENGDSVVQN	SKT_HUMAN	3	Dimethyl:2H(6)13C(2)	44.44	28.78	10	Increased	32/28	covid/control	male/female	no/no	no/no	5/0	yes/no	died/control (non-infected)
EENGDSVVQN	SKT_HUMAN	3	Dimethyl:2H(6)13C(2)	44.44	134547	10	Increased	36/28	covid/control	female/female	yes/no	yes/no	7-9/0	yes/no	died/control (non-infected)
ERVPDSPSPAPSLEE	DACH1_HUMAN	3	Dimethyl:2H(6)13C(2)	50	62.4	10	Increased	30/28	covid/control	male/female	no/no	no/no	6/0	no/no	moderate/control (non-infected)
ERVPDSPSPAPSLEE	DACH1_HUMAN	3	Dimethyl:2H(6)13C(2)	50	463682	10	Increased	32/28	covid/control	male/female	no/no	no/no	5/0	yes/no	died/control (non-infected)
ERVPDSPSPAPSLEE	DACH1_HUMAN	3	Dimethyl:2H(6)13C(2)	50	444913	10	Increased	36/28	covid/control	female/female	yes/no	yes/no	7-9/0	yes/no	died/control (non-infected)
ERVPDSPSPAPSLEE	DACH1_HUMAN	2	Dimethyl:2H(6)13C(2)	50	0	10	Reduced	30/28	covid/control	male/female	no/no	no/no	6/0	no/no	moderate/control (non-infected)
ERVPDSPSPAPSLEE	DACH1_HUMAN	2	Dimethyl:2H(6)13C(2)	50	0	10	Reduced	32/28	covid/control	male/female	no/no	no/no	5/0	yes/no	died/control (non-infected)
ERVPDSPSPAPSLEE	DACH1_HUMAN	2	Dimethyl:2H(6)13C(2)	50	1.08	10	Unchanged	36/28	covid/control	female/female	yes/no	yes/no	7-9/0	yes/no	died/control (non-infected)
KERVPDSPSPAPSLEE	DACH1_HUMAN	3	Dimethyl	46.67	10063.1	10	Increased	30/28	covid/control	male/female	no/no	no/no	6/0	no/no	moderate/control (non-infected)
KERVPDSPSPAPSLEE	DACH1_HUMAN	3	Dimethyl	46.67	314738	10	Increased	32/28	covid/control	male/female	no/no	no/no	5/0	yes/no	died/control (non-infected)
KERVPDSPSPAPSLEE	DACH1_HUMAN	3	Dimethyl	46.67	178304	10	Increased	36/28	covid/control	female/female	yes/no	yes/no	7-9/0	yes/no	died/control (non-infected)
GPSLASK	K0100_HUMAN	2	Dimethyl:2H(2)	66.67	0.92	10	Unchanged	30/28	covid/control	male/female	no/no	no/no	6/0	no/no	moderate/control (non-infected)
GPSLASK	K0100_HUMAN	2	Dimethyl:2H(2)	66.67	0	10	Reduced	32/28	covid/control	male/female	no/no	no/no	5/0	yes/no	died/control (non-infected)
GPSLASK	K0100_HUMAN	2	Dimethyl:2H(2)	66.67	0	10	Reduced	36/28	covid/control	female/female	yes/no	yes/no	7-9/0	yes/no	died/control (non-infected)
GPSLASK	K0100_HUMAN	3	Dimethyl:2H(2)	66.67	0	10	Reduced	30/28	covid/control	male/female	no/no	no/no	6/0	no/no	moderate/control (non-infected)
GPSLASK	K0100_HUMAN	3	Dimethyl:2H(2)	66.67	0	10	Reduced	32/28	covid/control	male/female	no/no	no/no	5/0	yes/no	died/control (non-infected)
GPSLASK	K0100_HUMAN	3	Dimethyl:2H(2)	66.67	0	10	Reduced	36/28	covid/control	female/female	yes/no	yes/no	7-9/0	yes/no	died/control (non-infected)
TSSTSQASALPPAGRR	MILK2_HUMAN	3	Dimethyl:2H(4)	66.67	86831.6	10	Increased	30/28	covid/control	male/female	no/no	no/no	6/0	no/no	moderate/control (non-infected)
TSSTSQASALPPAGRR	MILK2_HUMAN	3	Dimethyl:2H(4)	66.67	131647	10	Increased	32/28	covid/control	male/female	no/no	no/no	5/0	yes/no	died/control (non-infected)
TSSTSQASALPPAGRR	MILK2_HUMAN	3	Dimethyl:2H(4)	66.67	1.91867e+06	10	Increased	36/28	covid/control	female/female	yes/no	yes/no	7-9/0	yes/no	died/control (non-infected)
TSSTSQASALPPAGRR	MILK2_HUMAN	2	Dimethyl:2H(4)	66.67	58470.4	10	Increased	30/28	covid/control	male/female	no/no	no/no	6/0	no/no	moderate/control (non-infected)
TSSTSQASALPPAGRR	MILK2_HUMAN	2	Dimethyl:2H(4)	66.67	508282	10	Increased	32/28	covid/control	male/female	no/no	no/no	5/0	yes/no	died/control (non-infected)
TSSTSQASALPPAGRR	MILK2_HUMAN	2	Dimethyl:2H(4)	66.67	4981.38	10	Increased	36/28	covid/control	female/female	yes/no	yes/no	7-9/0	yes/no	died/control (non-infected)
TSSTSQASALPPAGRR	MILK2_HUMAN	4	Dimethyl:2H(4)	66.67	0	10	Reduced	30/28	covid/control	male/female	no/no	no/no	6/0	no/no	moderate/control (non-infected)
TSSTSQASALPPAGRR	MILK2_HUMAN	4	Dimethyl:2H(4)	66.67	0	10	Reduced	32/28	covid/control	male/female	no/no	no/no	5/0	yes/no	died/control (non-infected)
TSSTSQASALPPAGRR	MILK2_HUMAN	4	Dimethyl:2H(4)	66.67	0	10	Reduced	36/28	covid/control	female/female	yes/no	yes/no	7-9/0	yes/no	died/control (non-infected)
VRKSFKDLT	KMT2C_HUMAN	2	Dimethyl	50	1.94	10	Unchanged	30/28	covid/control	male/female	no/no	no/no	6/0	no/no	moderate/control (non-infected)
VRKSFKDLT	KMT2C_HUMAN	2	Dimethyl	50	1.94	10	Unchanged	32/28	covid/control	male/female	no/no	no/no	5/0	yes/no	died/control (non-infected)
VRKSFKDLT	KMT2C_HUMAN	2	Dimethyl	50	65761.4	10	Increased	36/28	covid/control	female/female	yes/no	yes/no	7-9/0	yes/no	died/control (non-infected)
APPPPAPSAPPPHHS	FOXC1_HUMAN	3	Dimethyl:2H(6)13C(2)	50	0	10	Reduced	30/28	covid/control	male/female	no/no	no/no	6/0	no/no	moderate/control (non-infected)
APPPPAPSAPPPHHS	FOXC1_HUMAN	3	Dimethyl:2H(6)13C(2)	50	4.29	10	Increased	32/28	covid/control	male/female	no/no	no/no	5/0	yes/no	died/control (non-infected)
APPPPAPSAPPPHHS	FOXC1_HUMAN	3	Dimethyl:2H(6)13C(2)	50	0.08	10	Reduced	36/28	covid/control	female/female	yes/no	yes/no	7-9/0	yes/no	died/control (non-infected)
APPPPAPSAPPPHHS	FOXC1_HUMAN	2	Dimethyl:2H(6)13C(2)	50	0	10	Reduced	30/28	covid/control	male/female	no/no	no/no	6/0	no/no	moderate/control (non-infected)
APPPPAPSAPPPHHS	FOXC1_HUMAN	2	Dimethyl:2H(6)13C(2)	50	4.29	10	Increased	32/28	covid/control	male/female	no/no	no/no	5/0	yes/no	died/control (non-infected)
APPPPAPSAPPPHHS	FOXC1_HUMAN	2	Dimethyl:2H(6)13C(2)	50	0.08	10	Reduced	36/28	covid/control	female/female	yes/no	yes/no	7-9/0	yes/no	died/control (non-infected)
APPPPAPSAPPPHHS	FOXC1_HUMAN	4	Dimethyl:2H(6)13C(2)	50	120581	10	Increased	30/28	covid/control	male/female	no/no	no/no	6/0	no/no	moderate/control (non-infected)
APPPPAPSAPPPHHS	FOXC1_HUMAN	4	Dimethyl:2H(6)13C(2)	50	1.04794e+06	10	Increased	32/28	covid/control	male/female	no/no	no/no	5/0	yes/no	died/control (non-infected)
APPPPAPSAPPPHHS	FOXC1_HUMAN	4	Dimethyl:2H(6)13C(2)	50	674.01	10	Increased	36/28	covid/control	female/female	yes/no	yes/no	7-9/0	yes/no	died/control (non-infected)
DIGLMYTFGDGRH	RPGR_HUMAN	3	Dimethyl:2H(6)13C(2)	33.33	1.45059e+06	10	Increased	30/28	covid/control	male/female	no/no	no/no	6/0	no/no	moderate/control (non-infected)
DIGLMYTFGDGRH	RPGR_HUMAN	3	Dimethyl:2H(6)13C(2)	33.33	9.20278e+06	10	Increased	32/28	covid/control	male/female	no/no	no/no	5/0	yes/no	died/control (non-infected)
DIGLMYTFGDGRH	RPGR_HUMAN	3	Dimethyl:2H(6)13C(2)	33.33	2.55947e+06	10	Increased	36/28	covid/control	female/female	yes/no	yes/no	7-9/0	yes/no	died/control (non-infected)
DIGLMYTFGDGRH	RPGR_HUMAN	2	Dimethyl:2H(6)13C(2)	33.33	0	10	Reduced	30/28	covid/control	male/female	no/no	no/no	6/0	no/no	moderate/control (non-infected)
DIGLMYTFGDGRH	RPGR_HUMAN	2	Dimethyl:2H(6)13C(2)	33.33	0.58	10	Unchanged	32/28	covid/control	male/female	no/no	no/no	5/0	yes/no	died/control (non-infected)
DIGLMYTFGDGRH	RPGR_HUMAN	2	Dimethyl:2H(6)13C(2)	33.33	0.03	10	Reduced	36/28	covid/control	female/female	yes/no	yes/no	7-9/0	yes/no	died/control (non-infected)
FDPDKSPFGHN	ZN483_HUMAN	2	Dimethyl	40	1.91374e+06	10	Increased	30/28	covid/control	male/female	no/no	no/no	6/0	no/no	moderate/control (non-infected)
FDPDKSPFGHN	ZN483_HUMAN	2	Dimethyl	40	32284.7	10	Increased	32/28	covid/control	male/female	no/no	no/no	5/0	yes/no	died/control (non-infected)
FDPDKSPFGHN	ZN483_HUMAN	2	Dimethyl	40	55573.2	10	Increased	36/28	covid/control	female/female	yes/no	yes/no	7-9/0	yes/no	died/control (non-infected)
FDPDKSPFGHN	ZN483_HUMAN	3	Dimethyl	40	192.9	10	Increased	30/28	covid/control	male/female	no/no	no/no	6/0	no/no	moderate/control (non-infected)
FDPDKSPFGHN	ZN483_HUMAN	3	Dimethyl	40	206.45	10	Increased	32/28	covid/control	male/female	no/no	no/no	5/0	yes/no	died/control (non-infected)
FDPDKSPFGHN	ZN483_HUMAN	3	Dimethyl	40	28283.7	10	Increased	36/28	covid/control	female/female	yes/no	yes/no	7-9/0	yes/no	died/control (non-infected)
ASITEQLMTTKLIS	RIF1_HUMAN	3	Dimethyl:2H(6)13C(2)	30.77	524810	10	Increased	30/28	covid/control	male/female	no/no	no/no	6/0	no/no	moderate/control (non-infected)
ASITEQLMTTKLIS	RIF1_HUMAN	3	Dimethyl:2H(6)13C(2)	30.77	10347.1	10	Increased	32/28	covid/control	male/female	no/no	no/no	5/0	yes/no	died/control (non-infected)
ASITEQLMTTKLIS	RIF1_HUMAN	3	Dimethyl:2H(6)13C(2)	30.77	42237	10	Increased	36/28	covid/control	female/female	yes/no	yes/no	7-9/0	yes/no	died/control (non-infected)
ASITEQLMTTKLIS	RIF1_HUMAN	2	Dimethyl:2H(6)13C(2)	30.77	0	10	Reduced	30/28	covid/control	male/female	no/no	no/no	6/0	no/no	moderate/control (non-infected)
ASITEQLMTTKLIS	RIF1_HUMAN	2	Dimethyl:2H(6)13C(2)	30.77	0	10	Reduced	32/28	covid/control	male/female	no/no	no/no	5/0	yes/no	died/control (non-infected)
ASITEQLMTTKLIS	RIF1_HUMAN	2	Dimethyl:2H(6)13C(2)	30.77	0	10	Reduced	36/28	covid/control	female/female	yes/no	yes/no	7-9/0	yes/no	died/control (non-infected)
ASITEQLMTTKLIS	RIF1_HUMAN	4	Dimethyl:2H(6)13C(2)	30.77	2.81583e+06	10	Increased	30/28	covid/control	male/female	no/no	no/no	6/0	no/no	moderate/control (non-infected)
ASITEQLMTTKLIS	RIF1_HUMAN	4	Dimethyl:2H(6)13C(2)	30.77	215.12	10	Increased	32/28	covid/control	male/female	no/no	no/no	5/0	yes/no	died/control (non-infected)
ASITEQLMTTKLIS	RIF1_HUMAN	4	Dimethyl:2H(6)13C(2)	30.77	178593	10	Increased	36/28	covid/control	female/female	yes/no	yes/no	7-9/0	yes/no	died/control (non-infected)
FGFVAVIDGE	SCND3_HUMAN	2	Dimethyl:2H(4)	44.44	0	10	Reduced	30/28	covid/control	male/female	no/no	no/no	6/0	no/no	moderate/control (non-infected)
FGFVAVIDGE	SCND3_HUMAN	2	Dimethyl:2H(4)	44.44	1.15	10	Unchanged	32/28	covid/control	male/female	no/no	no/no	5/0	yes/no	died/control (non-infected)
FGFVAVIDGE	SCND3_HUMAN	2	Dimethyl:2H(4)	44.44	0	10	Reduced	36/28	covid/control	female/female	yes/no	yes/no	7-9/0	yes/no	died/control (non-infected)
FGFVAVIDGE	SCND3_HUMAN	3	Dimethyl:2H(4)	44.44	20.72	10	Increased	30/28	covid/control	male/female	no/no	no/no	6/0	no/no	moderate/control (non-infected)
FGFVAVIDGE	SCND3_HUMAN	3	Dimethyl:2H(4)	44.44	0	10	Reduced	32/28	covid/control	male/female	no/no	no/no	5/0	yes/no	died/control (non-infected)
FGFVAVIDGE	SCND3_HUMAN	3	Dimethyl:2H(4)	44.44	19022.3	10	Increased	36/28	covid/control	female/female	yes/no	yes/no	7-9/0	yes/no	died/control (non-infected)
TITLVLAVSSGLSLGKEGP	CLCN5_HUMAN	3	Dimethyl:2H(6)13C(2)	44.44	2.11058e+06	10	Increased	30/28	covid/control	male/female	no/no	no/no	6/0	no/no	moderate/control (non-infected)
TITLVLAVSSGLSLGKEGP	CLCN5_HUMAN	3	Dimethyl:2H(6)13C(2)	44.44	23846.6	10	Increased	32/28	covid/control	male/female	no/no	no/no	5/0	yes/no	died/control (non-infected)
TITLVLAVSSGLSLGKEGP	CLCN5_HUMAN	3	Dimethyl:2H(6)13C(2)	44.44	204403	10	Increased	36/28	covid/control	female/female	yes/no	yes/no	7-9/0	yes/no	died/control (non-infected)
TITLVLAVSSGLSLGKEGP	CLCN5_HUMAN	2	Dimethyl:2H(6)13C(2)	44.44	8.49955e+06	10	Increased	30/28	covid/control	male/female	no/no	no/no	6/0	no/no	moderate/control (non-infected)
TITLVLAVSSGLSLGKEGP	CLCN5_HUMAN	2	Dimethyl:2H(6)13C(2)	44.44	60327.8	10	Increased	32/28	covid/control	male/female	no/no	no/no	5/0	yes/no	died/control (non-infected)
TITLVLAVSSGLSLGKEGP	CLCN5_HUMAN	2	Dimethyl:2H(6)13C(2)	44.44	370159	10	Increased	36/28	covid/control	female/female	yes/no	yes/no	7-9/0	yes/no	died/control (non-infected)
TITLVLAVSSGLSLGKEGP	CLCN5_HUMAN	4	Dimethyl:2H(6)13C(2)	44.44	2.24868e+08	10	Increased	30/28	covid/control	male/female	no/no	no/no	6/0	no/no	moderate/control (non-infected)
TITLVLAVSSGLSLGKEGP	CLCN5_HUMAN	4	Dimethyl:2H(6)13C(2)	44.44	2.47717e+06	10	Increased	32/28	covid/control	male/female	no/no	no/no	5/0	yes/no	died/control (non-infected)
TITLVLAVSSGLSLGKEGP	CLCN5_HUMAN	4	Dimethyl:2H(6)13C(2)	44.44	7.5013e+06	10	Increased	36/28	covid/control	female/female	yes/no	yes/no	7-9/0	yes/no	died/control (non-infected)
EATGTIGP	MUC19_HUMAN	2	Dimethyl	85.71	653148	10	Increased	30/28	covid/control	male/female	no/no	no/no	6/0	no/no	moderate/control (non-infected)
EATGTIGP	MUC19_HUMAN	2	Dimethyl	85.71	1.62937e+06	10	Increased	32/28	covid/control	male/female	no/no	no/no	5/0	yes/no	died/control (non-infected)
EATGTIGP	MUC19_HUMAN	2	Dimethyl	85.71	16859.3	10	Increased	36/28	covid/control	female/female	yes/no	yes/no	7-9/0	yes/no	died/control (non-infected)
GIIVTEAGGVLMD	IMPA1_HUMAN	2	Dimethyl:2H(6)13C(2)	33.33	346.34	10	Increased	30/28	covid/control	male/female	no/no	no/no	6/0	no/no	moderate/control (non-infected)
GIIVTEAGGVLMD	IMPA1_HUMAN	2	Dimethyl:2H(6)13C(2)	33.33	5536.28	10	Increased	32/28	covid/control	male/female	no/no	no/no	5/0	yes/no	died/control (non-infected)
GIIVTEAGGVLMD	IMPA1_HUMAN	2	Dimethyl:2H(6)13C(2)	33.33	0	10	Reduced	36/28	covid/control	female/female	yes/no	yes/no	7-9/0	yes/no	died/control (non-infected)
GIIVTEAGGVLMD	IMPA1_HUMAN	3	Dimethyl:2H(6)13C(2)	33.33	0	10	Reduced	30/28	covid/control	male/female	no/no	no/no	6/0	no/no	moderate/control (non-infected)
GIIVTEAGGVLMD	IMPA1_HUMAN	3	Dimethyl:2H(6)13C(2)	33.33	0	10	Reduced	32/28	covid/control	male/female	no/no	no/no	5/0	yes/no	died/control (non-infected)
GIIVTEAGGVLMD	IMPA1_HUMAN	3	Dimethyl:2H(6)13C(2)	33.33	0	10	Reduced	36/28	covid/control	female/female	yes/no	yes/no	7-9/0	yes/no	died/control (non-infected)
GGQGQSEDS	RBNS5_HUMAN	2	Dimethyl:2H(6)13C(2)	87.5	8344.23	10	Increased	30/28	covid/control	male/female	no/no	no/no	6/0	no/no	moderate/control (non-infected)
GGQGQSEDS	RBNS5_HUMAN	2	Dimethyl:2H(6)13C(2)	87.5	196302	10	Increased	32/28	covid/control	male/female	no/no	no/no	5/0	yes/no	died/control (non-infected)
GGQGQSEDS	RBNS5_HUMAN	2	Dimethyl:2H(6)13C(2)	87.5	4954.25	10	Increased	36/28	covid/control	female/female	yes/no	yes/no	7-9/0	yes/no	died/control (non-infected)
GGQGQSEDS	RBNS5_HUMAN	3	Dimethyl:2H(6)13C(2)	87.5	248406	10	Increased	30/28	covid/control	male/female	no/no	no/no	6/0	no/no	moderate/control (non-infected)
GGQGQSEDS	RBNS5_HUMAN	3	Dimethyl:2H(6)13C(2)	87.5	5.92841e+06	10	Increased	32/28	covid/control	male/female	no/no	no/no	5/0	yes/no	died/control (non-infected)
GGQGQSEDS	RBNS5_HUMAN	3	Dimethyl:2H(6)13C(2)	87.5	152586	10	Increased	36/28	covid/control	female/female	yes/no	yes/no	7-9/0	yes/no	died/control (non-infected)
GAEISEE	EIF3M_HUMAN	2	Dimethyl:2H(2)	66.67	27502.3	10	Increased	30/28	covid/control	male/female	no/no	no/no	6/0	no/no	moderate/control (non-infected)
GAEISEE	EIF3M_HUMAN	2	Dimethyl:2H(2)	66.67	867154	10	Increased	32/28	covid/control	male/female	no/no	no/no	5/0	yes/no	died/control (non-infected)
GAEISEE	EIF3M_HUMAN	2	Dimethyl:2H(2)	66.67	10055.5	10	Increased	36/28	covid/control	female/female	yes/no	yes/no	7-9/0	yes/no	died/control (non-infected)
SCANLETERNSDPLQP	RHG31_HUMAN	2	Dimethyl:2H(2)	53.33	5.67	10	Increased	30/28	covid/control	male/female	no/no	no/no	6/0	no/no	moderate/control (non-infected)
SCANLETERNSDPLQP	RHG31_HUMAN	2	Dimethyl:2H(2)	53.33	0	10	Reduced	32/28	covid/control	male/female	no/no	no/no	5/0	yes/no	died/control (non-infected)
SCANLETERNSDPLQP	RHG31_HUMAN	2	Dimethyl:2H(2)	53.33	0	10	Reduced	36/28	covid/control	female/female	yes/no	yes/no	7-9/0	yes/no	died/control (non-infected)
SCANLETERNSDPLQP	RHG31_HUMAN	3	Dimethyl:2H(2)	53.33	5.67	10	Increased	30/28	covid/control	male/female	no/no	no/no	6/0	no/no	moderate/control (non-infected)
SCANLETERNSDPLQP	RHG31_HUMAN	3	Dimethyl:2H(2)	53.33	0	10	Reduced	32/28	covid/control	male/female	no/no	no/no	5/0	yes/no	died/control (non-infected)
SCANLETERNSDPLQP	RHG31_HUMAN	3	Dimethyl:2H(2)	53.33	0	10	Reduced	36/28	covid/control	female/female	yes/no	yes/no	7-9/0	yes/no	died/control (non-infected)
GAQAGQLMGFFKGIDQ	LYSM4_HUMAN	2	Dimethyl	26.67	0	10	Reduced	30/28	covid/control	male/female	no/no	no/no	6/0	no/no	moderate/control (non-infected)
GAQAGQLMGFFKGIDQ	LYSM4_HUMAN	2	Dimethyl	26.67	0	10	Reduced	32/28	covid/control	male/female	no/no	no/no	5/0	yes/no	died/control (non-infected)
GAQAGQLMGFFKGIDQ	LYSM4_HUMAN	2	Dimethyl	26.67	0	10	Reduced	36/28	covid/control	female/female	yes/no	yes/no	7-9/0	yes/no	died/control (non-infected)
ALVGSRLSH	T179B_HUMAN	2	Dimethyl:2H(6)13C(2)	50	857838	10	Increased	30/28	covid/control	male/female	no/no	no/no	6/0	no/no	moderate/control (non-infected)
ALVGSRLSH	T179B_HUMAN	2	Dimethyl:2H(6)13C(2)	50	2391.16	10	Increased	32/28	covid/control	male/female	no/no	no/no	5/0	yes/no	died/control (non-infected)
ALVGSRLSH	T179B_HUMAN	2	Dimethyl:2H(6)13C(2)	50	19441.9	10	Increased	36/28	covid/control	female/female	yes/no	yes/no	7-9/0	yes/no	died/control (non-infected)
ALVGSRLSH	T179B_HUMAN	3	Dimethyl:2H(6)13C(2)	50	8773.63	10	Increased	30/28	covid/control	male/female	no/no	no/no	6/0	no/no	moderate/control (non-infected)
ALVGSRLSH	T179B_HUMAN	3	Dimethyl:2H(6)13C(2)	50	1048.17	10	Increased	32/28	covid/control	male/female	no/no	no/no	5/0	yes/no	died/control (non-infected)
ALVGSRLSH	T179B_HUMAN	3	Dimethyl:2H(6)13C(2)	50	3.2086e+06	10	Increased	36/28	covid/control	female/female	yes/no	yes/no	7-9/0	yes/no	died/control (non-infected)
TSPSRPPGGPIITVHPKE	MA2B2_HUMAN	3	Dimethyl:2H(4)	29.41	0.66	10	Unchanged	30/28	covid/control	male/female	no/no	no/no	6/0	no/no	moderate/control (non-infected)
TSPSRPPGGPIITVHPKE	MA2B2_HUMAN	3	Dimethyl:2H(4)	29.41	0	10	Reduced	32/28	covid/control	male/female	no/no	no/no	5/0	yes/no	died/control (non-infected)
TSPSRPPGGPIITVHPKE	MA2B2_HUMAN	3	Dimethyl:2H(4)	29.41	0	10	Reduced	36/28	covid/control	female/female	yes/no	yes/no	7-9/0	yes/no	died/control (non-infected)
TSPSRPPGGPIITVHPKE	MA2B2_HUMAN	4	Dimethyl:2H(4)	29.41	0	10	Reduced	30/28	covid/control	male/female	no/no	no/no	6/0	no/no	moderate/control (non-infected)
TSPSRPPGGPIITVHPKE	MA2B2_HUMAN	4	Dimethyl:2H(4)	29.41	0.02	10	Reduced	32/28	covid/control	male/female	no/no	no/no	5/0	yes/no	died/control (non-infected)
TSPSRPPGGPIITVHPKE	MA2B2_HUMAN	4	Dimethyl:2H(4)	29.41	1	10	Unchanged	36/28	covid/control	female/female	yes/no	yes/no	7-9/0	yes/no	died/control (non-infected)
TGVGLCPKPLEAPGPSSLVPTLSMIAPP	FOXO4_HUMAN	3	Dimethyl:2H(2)	18.52	3.6	10	Increased	30/28	covid/control	male/female	no/no	no/no	6/0	no/no	moderate/control (non-infected)
TGVGLCPKPLEAPGPSSLVPTLSMIAPP	FOXO4_HUMAN	3	Dimethyl:2H(2)	18.52	4.68	10	Increased	32/28	covid/control	male/female	no/no	no/no	5/0	yes/no	died/control (non-infected)
TGVGLCPKPLEAPGPSSLVPTLSMIAPP	FOXO4_HUMAN	3	Dimethyl:2H(2)	18.52	0.24	10	Reduced	36/28	covid/control	female/female	yes/no	yes/no	7-9/0	yes/no	died/control (non-infected)
TGVGLCPKPLEAPGPSSLVPTLSMIAPP	FOXO4_HUMAN	4	Dimethyl:2H(2)	18.52	0	10	Reduced	30/28	covid/control	male/female	no/no	no/no	6/0	no/no	moderate/control (non-infected)
TGVGLCPKPLEAPGPSSLVPTLSMIAPP	FOXO4_HUMAN	4	Dimethyl:2H(2)	18.52	0	10	Reduced	32/28	covid/control	male/female	no/no	no/no	5/0	yes/no	died/control (non-infected)
TGVGLCPKPLEAPGPSSLVPTLSMIAPP	FOXO4_HUMAN	4	Dimethyl:2H(2)	18.52	0	10	Reduced	36/28	covid/control	female/female	yes/no	yes/no	7-9/0	yes/no	died/control (non-infected)
NPGGSVSNMYAMNLARYK	GADL1_HUMAN	3	Dimethyl	23.53	2.79338e+06	10	Increased	30/28	covid/control	male/female	no/no	no/no	6/0	no/no	moderate/control (non-infected)
NPGGSVSNMYAMNLARYK	GADL1_HUMAN	3	Dimethyl	23.53	319.69	10	Increased	32/28	covid/control	male/female	no/no	no/no	5/0	yes/no	died/control (non-infected)
NPGGSVSNMYAMNLARYK	GADL1_HUMAN	3	Dimethyl	23.53	19575	10	Increased	36/28	covid/control	female/female	yes/no	yes/no	7-9/0	yes/no	died/control (non-infected)
RVGQSKIFFRAGVLAQLE	MYH14_HUMAN	3	Dimethyl:2H(6)13C(2)	70.59	175506	10	Increased	30/28	covid/control	male/female	no/no	no/no	6/0	no/no	moderate/control (non-infected)
RVGQSKIFFRAGVLAQLE	MYH14_HUMAN	3	Dimethyl:2H(6)13C(2)	70.59	389029	10	Increased	32/28	covid/control	male/female	no/no	no/no	5/0	yes/no	died/control (non-infected)
RVGQSKIFFRAGVLAQLE	MYH14_HUMAN	3	Dimethyl:2H(6)13C(2)	70.59	4160.98	10	Increased	36/28	covid/control	female/female	yes/no	yes/no	7-9/0	yes/no	died/control (non-infected)
RVGQSKIFFRAGVLAQLE	MYH14_HUMAN	2	Dimethyl:2H(6)13C(2)	70.59	0	10	Reduced	30/28	covid/control	male/female	no/no	no/no	6/0	no/no	moderate/control (non-infected)
RVGQSKIFFRAGVLAQLE	MYH14_HUMAN	2	Dimethyl:2H(6)13C(2)	70.59	0	10	Reduced	32/28	covid/control	male/female	no/no	no/no	5/0	yes/no	died/control (non-infected)
RVGQSKIFFRAGVLAQLE	MYH14_HUMAN	2	Dimethyl:2H(6)13C(2)	70.59	0	10	Reduced	36/28	covid/control	female/female	yes/no	yes/no	7-9/0	yes/no	died/control (non-infected)
DEGGSPEGASPSTASEME	PLPL6_HUMAN	3	Dimethyl:2H(2)	41.18	0	10	Reduced	30/28	covid/control	male/female	no/no	no/no	6/0	no/no	moderate/control (non-infected)
DEGGSPEGASPSTASEME	PLPL6_HUMAN	3	Dimethyl:2H(2)	41.18	0.06	10	Reduced	32/28	covid/control	male/female	no/no	no/no	5/0	yes/no	died/control (non-infected)
DEGGSPEGASPSTASEME	PLPL6_HUMAN	3	Dimethyl:2H(2)	41.18	0.05	10	Reduced	36/28	covid/control	female/female	yes/no	yes/no	7-9/0	yes/no	died/control (non-infected)
DEGGSPEGASPSTASEME	PLPL6_HUMAN	4	Dimethyl:2H(2)	41.18	0	10	Reduced	30/28	covid/control	male/female	no/no	no/no	6/0	no/no	moderate/control (non-infected)
DEGGSPEGASPSTASEME	PLPL6_HUMAN	4	Dimethyl:2H(2)	41.18	0.06	10	Reduced	32/28	covid/control	male/female	no/no	no/no	5/0	yes/no	died/control (non-infected)
DEGGSPEGASPSTASEME	PLPL6_HUMAN	4	Dimethyl:2H(2)	41.18	0.05	10	Reduced	36/28	covid/control	female/female	yes/no	yes/no	7-9/0	yes/no	died/control (non-infected)
QEGAGWIPLPRPGLDLQAIELAAQSNHHCHAQ	ZNT2_HUMAN	3	Dimethyl	12.9	52102.7	10	Increased	30/28	covid/control	male/female	no/no	no/no	6/0	no/no	moderate/control (non-infected)
QEGAGWIPLPRPGLDLQAIELAAQSNHHCHAQ	ZNT2_HUMAN	3	Dimethyl	12.9	710216	10	Increased	32/28	covid/control	male/female	no/no	no/no	5/0	yes/no	died/control (non-infected)
QEGAGWIPLPRPGLDLQAIELAAQSNHHCHAQ	ZNT2_HUMAN	3	Dimethyl	12.9	7.81438e+06	10	Increased	36/28	covid/control	female/female	yes/no	yes/no	7-9/0	yes/no	died/control (non-infected)
DSGEGDFLAEGGGVR	FIBA_HUMAN	2	Dimethyl:2H(2)	64.29	544611	11	Increased	30/28	covid/control	male/male	yes/no	no/no	5/0	no/no	severe/control (non-infected)
DSGEGDFLAEGGGVR	FIBA_HUMAN	2	Dimethyl:2H(2)	64.29	6.40906e+06	11	Increased	32/28	covid/control	female/male	no/no	no/no	5/0	no/no	moderate/control (non-infected)
DSGEGDFLAEGGGVR	FIBA_HUMAN	2	Dimethyl:2H(2)	64.29	63970.6	11	Increased	36/28	covid/control	female/male	no/no	no/no	5/0	no/no	moderate/control (non-infected)
ESPSPAPSLEE	DACH2_HUMAN	2	Dimethyl:2H(6)13C(2)	70	0.82	11	Unchanged	30/28	covid/control	male/male	yes/no	no/no	5/0	no/no	severe/control (non-infected)
ESPSPAPSLEE	DACH2_HUMAN	2	Dimethyl:2H(6)13C(2)	70	0.09	11	Reduced	32/28	covid/control	female/male	no/no	no/no	5/0	no/no	moderate/control (non-infected)
ESPSPAPSLEE	DACH2_HUMAN	2	Dimethyl:2H(6)13C(2)	70	0	11	Reduced	36/28	covid/control	female/male	no/no	no/no	5/0	no/no	moderate/control (non-infected)
PESPSPAPSLEE	DACH2_HUMAN	2	Dimethyl	63.64	0	11	Reduced	30/28	covid/control	male/male	yes/no	no/no	5/0	no/no	severe/control (non-infected)
PESPSPAPSLEE	DACH2_HUMAN	2	Dimethyl	63.64	0	11	Reduced	32/28	covid/control	female/male	no/no	no/no	5/0	no/no	moderate/control (non-infected)
PESPSPAPSLEE	DACH2_HUMAN	2	Dimethyl	63.64	0	11	Reduced	36/28	covid/control	female/male	no/no	no/no	5/0	no/no	moderate/control (non-infected)
KERIPESPSPAPSLEE	DACH2_HUMAN	3	Dimethyl:2H(2)	46.67	649408	11	Increased	30/28	covid/control	male/male	yes/no	no/no	5/0	no/no	severe/control (non-infected)
KERIPESPSPAPSLEE	DACH2_HUMAN	3	Dimethyl:2H(6)13C(2)	46.67	649408	11	Increased	30/28	covid/control	male/male	yes/no	no/no	5/0	no/no	severe/control (non-infected)
KERIPESPSPAPSLEE	DACH2_HUMAN	3	Dimethyl:2H(2)	46.67	440.88	11	Increased	32/28	covid/control	female/male	no/no	no/no	5/0	no/no	moderate/control (non-infected)
KERIPESPSPAPSLEE	DACH2_HUMAN	3	Dimethyl:2H(6)13C(2)	46.67	440.88	11	Increased	32/28	covid/control	female/male	no/no	no/no	5/0	no/no	moderate/control (non-infected)
KERIPESPSPAPSLEE	DACH2_HUMAN	3	Dimethyl:2H(2)	46.67	13033.2	11	Increased	36/28	covid/control	female/male	no/no	no/no	5/0	no/no	moderate/control (non-infected)
KERIPESPSPAPSLEE	DACH2_HUMAN	3	Dimethyl:2H(6)13C(2)	46.67	13033.2	11	Increased	36/28	covid/control	female/male	no/no	no/no	5/0	no/no	moderate/control (non-infected)
KERIPESPSPAPSLEE	DACH2_HUMAN	2	Dimethyl:2H(2)	46.67	306980	11	Increased	30/28	covid/control	male/male	yes/no	no/no	5/0	no/no	severe/control (non-infected)
KERIPESPSPAPSLEE	DACH2_HUMAN	2	Dimethyl:2H(6)13C(2)	46.67	306980	11	Increased	30/28	covid/control	male/male	yes/no	no/no	5/0	no/no	severe/control (non-infected)
KERIPESPSPAPSLEE	DACH2_HUMAN	2	Dimethyl:2H(2)	46.67	290572	11	Increased	32/28	covid/control	female/male	no/no	no/no	5/0	no/no	moderate/control (non-infected)
KERIPESPSPAPSLEE	DACH2_HUMAN	2	Dimethyl:2H(6)13C(2)	46.67	290572	11	Increased	32/28	covid/control	female/male	no/no	no/no	5/0	no/no	moderate/control (non-infected)
KERIPESPSPAPSLEE	DACH2_HUMAN	2	Dimethyl:2H(2)	46.67	1.65659e+07	11	Increased	36/28	covid/control	female/male	no/no	no/no	5/0	no/no	moderate/control (non-infected)
KERIPESPSPAPSLEE	DACH2_HUMAN	2	Dimethyl:2H(6)13C(2)	46.67	1.65659e+07	11	Increased	36/28	covid/control	female/male	no/no	no/no	5/0	no/no	moderate/control (non-infected)
KERIPESPSPAPSLEE	DACH2_HUMAN	4	Dimethyl:2H(2)	46.67	3987.54	11	Increased	30/28	covid/control	male/male	yes/no	no/no	5/0	no/no	severe/control (non-infected)
KERIPESPSPAPSLEE	DACH2_HUMAN	4	Dimethyl:2H(6)13C(2)	46.67	3987.54	11	Increased	30/28	covid/control	male/male	yes/no	no/no	5/0	no/no	severe/control (non-infected)
KERIPESPSPAPSLEE	DACH2_HUMAN	4	Dimethyl:2H(2)	46.67	4719.76	11	Increased	32/28	covid/control	female/male	no/no	no/no	5/0	no/no	moderate/control (non-infected)
KERIPESPSPAPSLEE	DACH2_HUMAN	4	Dimethyl:2H(6)13C(2)	46.67	4719.76	11	Increased	32/28	covid/control	female/male	no/no	no/no	5/0	no/no	moderate/control (non-infected)
KERIPESPSPAPSLEE	DACH2_HUMAN	4	Dimethyl:2H(2)	46.67	239374	11	Increased	36/28	covid/control	female/male	no/no	no/no	5/0	no/no	moderate/control (non-infected)
KERIPESPSPAPSLEE	DACH2_HUMAN	4	Dimethyl:2H(6)13C(2)	46.67	239374	11	Increased	36/28	covid/control	female/male	no/no	no/no	5/0	no/no	moderate/control (non-infected)
PGLLGVPSN	TM158_HUMAN	2	Dimethyl:2H(4)	62.5	1057.88	11	Increased	30/28	covid/control	male/male	yes/no	no/no	5/0	no/no	severe/control (non-infected)
PGLLGVPSN	TM158_HUMAN	2	Dimethyl:2H(4)	62.5	818.42	11	Increased	32/28	covid/control	female/male	no/no	no/no	5/0	no/no	moderate/control (non-infected)
PGLLGVPSN	TM158_HUMAN	2	Dimethyl:2H(4)	62.5	355011	11	Increased	36/28	covid/control	female/male	no/no	no/no	5/0	no/no	moderate/control (non-infected)
ASGRLRAVSTCGSHL	OR1K1_HUMAN	2	Dimethyl:2H(2)	42.86	0.89	11	Unchanged	30/28	covid/control	male/male	yes/no	no/no	5/0	no/no	severe/control (non-infected)
ASGRLRAVSTCGSHL	OR1K1_HUMAN	2	Dimethyl:2H(2)	42.86	0	11	Reduced	32/28	covid/control	female/male	no/no	no/no	5/0	no/no	moderate/control (non-infected)
ASGRLRAVSTCGSHL	OR1K1_HUMAN	2	Dimethyl:2H(2)	42.86	0.03	11	Reduced	36/28	covid/control	female/male	no/no	no/no	5/0	no/no	moderate/control (non-infected)
ASGRLRAVSTCGSHL	OR1K1_HUMAN	3	Dimethyl:2H(2)	42.86	9.56	11	Increased	30/28	covid/control	male/male	yes/no	no/no	5/0	no/no	severe/control (non-infected)
ASGRLRAVSTCGSHL	OR1K1_HUMAN	3	Dimethyl:2H(2)	42.86	0	11	Reduced	32/28	covid/control	female/male	no/no	no/no	5/0	no/no	moderate/control (non-infected)
ASGRLRAVSTCGSHL	OR1K1_HUMAN	3	Dimethyl:2H(2)	42.86	0	11	Reduced	36/28	covid/control	female/male	no/no	no/no	5/0	no/no	moderate/control (non-infected)
SELASPAPEAEH	FHI1A_HUMAN	2	Dimethyl	54.55	21.71	11	Increased	30/28	covid/control	male/male	yes/no	no/no	5/0	no/no	severe/control (non-infected)
SELASPAPEAEH	FHI1A_HUMAN	2	Dimethyl	54.55	0	11	Reduced	32/28	covid/control	female/male	no/no	no/no	5/0	no/no	moderate/control (non-infected)
SELASPAPEAEH	FHI1A_HUMAN	2	Dimethyl	54.55	0	11	Reduced	36/28	covid/control	female/male	no/no	no/no	5/0	no/no	moderate/control (non-infected)
SELASPAPEAEH	FHI1A_HUMAN	3	Dimethyl	54.55	1.36	11	Unchanged	30/28	covid/control	male/male	yes/no	no/no	5/0	no/no	severe/control (non-infected)
SELASPAPEAEH	FHI1A_HUMAN	3	Dimethyl	54.55	240.58	11	Increased	32/28	covid/control	female/male	no/no	no/no	5/0	no/no	moderate/control (non-infected)
SELASPAPEAEH	FHI1A_HUMAN	3	Dimethyl	54.55	50677.5	11	Increased	36/28	covid/control	female/male	no/no	no/no	5/0	no/no	moderate/control (non-infected)
LDSPGKAIRGPQ	TANK_HUMAN	3	Dimethyl:2H(6)13C(2)	45.45	0.06	11	Reduced	30/28	covid/control	male/male	yes/no	no/no	5/0	no/no	severe/control (non-infected)
LDSPGKAIRGPQ	TANK_HUMAN	3	Dimethyl:2H(6)13C(2)	45.45	0	11	Reduced	32/28	covid/control	female/male	no/no	no/no	5/0	no/no	moderate/control (non-infected)
LDSPGKAIRGPQ	TANK_HUMAN	3	Dimethyl:2H(6)13C(2)	45.45	0	11	Reduced	36/28	covid/control	female/male	no/no	no/no	5/0	no/no	moderate/control (non-infected)
LDSPGKAIRGPQ	TANK_HUMAN	4	Dimethyl:2H(6)13C(2)	45.45	0.1	11	Reduced	30/28	covid/control	male/male	yes/no	no/no	5/0	no/no	severe/control (non-infected)
LDSPGKAIRGPQ	TANK_HUMAN	4	Dimethyl:2H(6)13C(2)	45.45	106369	11	Increased	32/28	covid/control	female/male	no/no	no/no	5/0	no/no	moderate/control (non-infected)
LDSPGKAIRGPQ	TANK_HUMAN	4	Dimethyl:2H(6)13C(2)	45.45	9.77	11	Increased	36/28	covid/control	female/male	no/no	no/no	5/0	no/no	moderate/control (non-infected)
VESTSNSPSSS	ATP7A_HUMAN	2	Dimethyl:2H(6)13C(2)	80	0	11	Reduced	30/28	covid/control	male/male	yes/no	no/no	5/0	no/no	severe/control (non-infected)
VESTSNSPSSS	ATP7A_HUMAN	2	Dimethyl:2H(6)13C(2)	80	0	11	Reduced	32/28	covid/control	female/male	no/no	no/no	5/0	no/no	moderate/control (non-infected)
VESTSNSPSSS	ATP7A_HUMAN	2	Dimethyl:2H(6)13C(2)	80	0	11	Reduced	36/28	covid/control	female/male	no/no	no/no	5/0	no/no	moderate/control (non-infected)
VPDSPSPAPSLEE	DACH1_HUMAN	2	Dimethyl:2H(2)	58.33	70.38	11	Increased	30/28	covid/control	male/male	yes/no	no/no	5/0	no/no	severe/control (non-infected)
VPDSPSPAPSLEE	DACH1_HUMAN	2	Dimethyl:2H(2)	58.33	0	11	Reduced	32/28	covid/control	female/male	no/no	no/no	5/0	no/no	moderate/control (non-infected)
VPDSPSPAPSLEE	DACH1_HUMAN	2	Dimethyl:2H(2)	58.33	0.22	11	Reduced	36/28	covid/control	female/male	no/no	no/no	5/0	no/no	moderate/control (non-infected)
VPDSPSPAPSLEE	DACH1_HUMAN	3	Dimethyl:2H(2)	58.33	0	11	Reduced	30/28	covid/control	male/male	yes/no	no/no	5/0	no/no	severe/control (non-infected)
VPDSPSPAPSLEE	DACH1_HUMAN	3	Dimethyl:2H(2)	58.33	3.96	11	Increased	32/28	covid/control	female/male	no/no	no/no	5/0	no/no	moderate/control (non-infected)
VPDSPSPAPSLEE	DACH1_HUMAN	3	Dimethyl:2H(2)	58.33	987.92	11	Increased	36/28	covid/control	female/male	no/no	no/no	5/0	no/no	moderate/control (non-infected)
KERVPDSPSPAPSLEE	DACH1_HUMAN	3	Dimethyl	53.33	9805.03	11	Increased	30/28	covid/control	male/male	yes/no	no/no	5/0	no/no	severe/control (non-infected)
KERVPDSPSPAPSLEE	DACH1_HUMAN	3	Dimethyl	53.33	487870	11	Increased	32/28	covid/control	female/male	no/no	no/no	5/0	no/no	moderate/control (non-infected)
KERVPDSPSPAPSLEE	DACH1_HUMAN	3	Dimethyl	53.33	10.61	11	Increased	36/28	covid/control	female/male	no/no	no/no	5/0	no/no	moderate/control (non-infected)
KERVPDSPSPAPSLEE	DACH1_HUMAN	2	Dimethyl	53.33	216605	11	Increased	30/28	covid/control	male/male	yes/no	no/no	5/0	no/no	severe/control (non-infected)
KERVPDSPSPAPSLEE	DACH1_HUMAN	2	Dimethyl	53.33	2055.97	11	Increased	32/28	covid/control	female/male	no/no	no/no	5/0	no/no	moderate/control (non-infected)
KERVPDSPSPAPSLEE	DACH1_HUMAN	2	Dimethyl	53.33	16537.7	11	Increased	36/28	covid/control	female/male	no/no	no/no	5/0	no/no	moderate/control (non-infected)
KERVPDSPSPAPSLEE	DACH1_HUMAN	4	Dimethyl	53.33	0.81	11	Unchanged	30/28	covid/control	male/male	yes/no	no/no	5/0	no/no	severe/control (non-infected)
KERVPDSPSPAPSLEE	DACH1_HUMAN	4	Dimethyl	53.33	0.06	11	Reduced	32/28	covid/control	female/male	no/no	no/no	5/0	no/no	moderate/control (non-infected)
KERVPDSPSPAPSLEE	DACH1_HUMAN	4	Dimethyl	53.33	26881.5	11	Increased	36/28	covid/control	female/male	no/no	no/no	5/0	no/no	moderate/control (non-infected)
GLHGHPPPSGCS	RARB_HUMAN	2	Dimethyl:2H(6)13C(2)	45.45	30.72	11	Increased	30/28	covid/control	male/male	yes/no	no/no	5/0	no/no	severe/control (non-infected)
GLHGHPPPSGCS	RARB_HUMAN	2	Dimethyl:2H(6)13C(2)	45.45	8.86	11	Increased	32/28	covid/control	female/male	no/no	no/no	5/0	no/no	moderate/control (non-infected)
GLHGHPPPSGCS	RARB_HUMAN	2	Dimethyl:2H(6)13C(2)	45.45	0	11	Reduced	36/28	covid/control	female/male	no/no	no/no	5/0	no/no	moderate/control (non-infected)
FSPLSISAAYA	KAIN_HUMAN	3	Dimethyl:2H(2)	60	100985	11	Increased	30/28	covid/control	male/male	yes/no	no/no	5/0	no/no	severe/control (non-infected)
FSPLSISAAYA	KAIN_HUMAN	3	Dimethyl:2H(2)	60	9269.74	11	Increased	32/28	covid/control	female/male	no/no	no/no	5/0	no/no	moderate/control (non-infected)
FSPLSISAAYA	KAIN_HUMAN	3	Dimethyl:2H(2)	60	1.7515e+06	11	Increased	36/28	covid/control	female/male	no/no	no/no	5/0	no/no	moderate/control (non-infected)
FSPLSISAAYA	KAIN_HUMAN	2	Dimethyl:2H(2)	60	0	11	Reduced	30/28	covid/control	male/male	yes/no	no/no	5/0	no/no	severe/control (non-infected)
FSPLSISAAYA	KAIN_HUMAN	2	Dimethyl:2H(2)	60	0	11	Reduced	32/28	covid/control	female/male	no/no	no/no	5/0	no/no	moderate/control (non-infected)
FSPLSISAAYA	KAIN_HUMAN	2	Dimethyl:2H(2)	60	0	11	Reduced	36/28	covid/control	female/male	no/no	no/no	5/0	no/no	moderate/control (non-infected)
FSPLSISAAYA	KAIN_HUMAN	4	Dimethyl:2H(2)	60	233492	11	Increased	30/28	covid/control	male/male	yes/no	no/no	5/0	no/no	severe/control (non-infected)
FSPLSISAAYA	KAIN_HUMAN	4	Dimethyl:2H(2)	60	1.59761e+07	11	Increased	32/28	covid/control	female/male	no/no	no/no	5/0	no/no	moderate/control (non-infected)
FSPLSISAAYA	KAIN_HUMAN	4	Dimethyl:2H(2)	60	9042.66	11	Increased	36/28	covid/control	female/male	no/no	no/no	5/0	no/no	moderate/control (non-infected)
APGPFSK	SP6_HUMAN	2	Dimethyl:2H(2)	83.33	0	11	Reduced	30/28	covid/control	male/male	yes/no	no/no	5/0	no/no	severe/control (non-infected)
APGPFSK	SP6_HUMAN	2	Dimethyl:2H(2)	83.33	0	11	Reduced	32/28	covid/control	female/male	no/no	no/no	5/0	no/no	moderate/control (non-infected)
APGPFSK	SP6_HUMAN	2	Dimethyl:2H(2)	83.33	0	11	Reduced	36/28	covid/control	female/male	no/no	no/no	5/0	no/no	moderate/control (non-infected)
ADSAPPPPAPSAPPPHHS	FOXC1_HUMAN	3	Dimethyl	41.18	5.73	11	Increased	30/28	covid/control	male/male	yes/no	no/no	5/0	no/no	severe/control (non-infected)
ADSAPPPPAPSAPPPHHS	FOXC1_HUMAN	3	Dimethyl:2H(6)13C(2)	41.18	5.73	11	Increased	30/28	covid/control	male/male	yes/no	no/no	5/0	no/no	severe/control (non-infected)
ADSAPPPPAPSAPPPHHS	FOXC1_HUMAN	3	Dimethyl	41.18	0	11	Reduced	32/28	covid/control	female/male	no/no	no/no	5/0	no/no	moderate/control (non-infected)
ADSAPPPPAPSAPPPHHS	FOXC1_HUMAN	3	Dimethyl:2H(6)13C(2)	41.18	0	11	Reduced	32/28	covid/control	female/male	no/no	no/no	5/0	no/no	moderate/control (non-infected)
ADSAPPPPAPSAPPPHHS	FOXC1_HUMAN	3	Dimethyl	41.18	0	11	Reduced	36/28	covid/control	female/male	no/no	no/no	5/0	no/no	moderate/control (non-infected)
ADSAPPPPAPSAPPPHHS	FOXC1_HUMAN	3	Dimethyl:2H(6)13C(2)	41.18	0	11	Reduced	36/28	covid/control	female/male	no/no	no/no	5/0	no/no	moderate/control (non-infected)
SFTGLTSSSIFQDD	MPDZ_HUMAN	3	Dimethyl:2H(2)	38.46	9.84	11	Increased	30/28	covid/control	male/male	yes/no	no/no	5/0	no/no	severe/control (non-infected)
SFTGLTSSSIFQDD	MPDZ_HUMAN	3	Dimethyl:2H(2)	38.46	0	11	Reduced	32/28	covid/control	female/male	no/no	no/no	5/0	no/no	moderate/control (non-infected)
SFTGLTSSSIFQDD	MPDZ_HUMAN	3	Dimethyl:2H(2)	38.46	0	11	Reduced	36/28	covid/control	female/male	no/no	no/no	5/0	no/no	moderate/control (non-infected)
SFTGLTSSSIFQDD	MPDZ_HUMAN	2	Dimethyl:2H(2)	38.46	9.84	11	Increased	30/28	covid/control	male/male	yes/no	no/no	5/0	no/no	severe/control (non-infected)
SFTGLTSSSIFQDD	MPDZ_HUMAN	2	Dimethyl:2H(2)	38.46	0	11	Reduced	32/28	covid/control	female/male	no/no	no/no	5/0	no/no	moderate/control (non-infected)
SFTGLTSSSIFQDD	MPDZ_HUMAN	2	Dimethyl:2H(2)	38.46	0	11	Reduced	36/28	covid/control	female/male	no/no	no/no	5/0	no/no	moderate/control (non-infected)
SFTGLTSSSIFQDD	MPDZ_HUMAN	4	Dimethyl:2H(2)	38.46	9.84	11	Increased	30/28	covid/control	male/male	yes/no	no/no	5/0	no/no	severe/control (non-infected)
SFTGLTSSSIFQDD	MPDZ_HUMAN	4	Dimethyl:2H(2)	38.46	0	11	Reduced	32/28	covid/control	female/male	no/no	no/no	5/0	no/no	moderate/control (non-infected)
SFTGLTSSSIFQDD	MPDZ_HUMAN	4	Dimethyl:2H(2)	38.46	0	11	Reduced	36/28	covid/control	female/male	no/no	no/no	5/0	no/no	moderate/control (non-infected)
APGSFAEYTVVPASIATPVPSVKPEYLTL	PTGR3_HUMAN	3	Dimethyl:2H(4)	17.86	1423.36	11	Increased	30/28	covid/control	male/male	yes/no	no/no	5/0	no/no	severe/control (non-infected)
APGSFAEYTVVPASIATPVPSVKPEYLTL	PTGR3_HUMAN	3	Dimethyl:2H(4)	17.86	256.69	11	Increased	32/28	covid/control	female/male	no/no	no/no	5/0	no/no	moderate/control (non-infected)
APGSFAEYTVVPASIATPVPSVKPEYLTL	PTGR3_HUMAN	3	Dimethyl:2H(4)	17.86	359393	11	Increased	36/28	covid/control	female/male	no/no	no/no	5/0	no/no	moderate/control (non-infected)
AYPSTSRGLKTMPEAK	PEG3_HUMAN	3	Dimethyl:2H(4)	33.33	0.09	11	Reduced	30/28	covid/control	male/male	yes/no	no/no	5/0	no/no	severe/control (non-infected)
AYPSTSRGLKTMPEAK	PEG3_HUMAN	3	Dimethyl:2H(4)	33.33	0.09	11	Reduced	32/28	covid/control	female/male	no/no	no/no	5/0	no/no	moderate/control (non-infected)
AYPSTSRGLKTMPEAK	PEG3_HUMAN	3	Dimethyl:2H(4)	33.33	31021.5	11	Increased	36/28	covid/control	female/male	no/no	no/no	5/0	no/no	moderate/control (non-infected)
AYPSTSRGLKTMPEAK	PEG3_HUMAN	2	Dimethyl:2H(4)	33.33	5.88	11	Increased	30/28	covid/control	male/male	yes/no	no/no	5/0	no/no	severe/control (non-infected)
AYPSTSRGLKTMPEAK	PEG3_HUMAN	2	Dimethyl:2H(4)	33.33	83832.8	11	Increased	32/28	covid/control	female/male	no/no	no/no	5/0	no/no	moderate/control (non-infected)
AYPSTSRGLKTMPEAK	PEG3_HUMAN	2	Dimethyl:2H(4)	33.33	5.88	11	Increased	36/28	covid/control	female/male	no/no	no/no	5/0	no/no	moderate/control (non-infected)
DSEIISVSDTQN	AN30B_HUMAN	3	Dimethyl:2H(6)13C(2)	54.55	0	11	Reduced	30/28	covid/control	male/male	yes/no	no/no	5/0	no/no	severe/control (non-infected)
DSEIISVSDTQN	AN30B_HUMAN	3	Dimethyl:2H(6)13C(2)	54.55	0	11	Reduced	32/28	covid/control	female/male	no/no	no/no	5/0	no/no	moderate/control (non-infected)
DSEIISVSDTQN	AN30B_HUMAN	3	Dimethyl:2H(6)13C(2)	54.55	0	11	Reduced	36/28	covid/control	female/male	no/no	no/no	5/0	no/no	moderate/control (non-infected)
DSEIISVSDTQN	AN30B_HUMAN	4	Dimethyl:2H(6)13C(2)	54.55	0	11	Reduced	30/28	covid/control	male/male	yes/no	no/no	5/0	no/no	severe/control (non-infected)
DSEIISVSDTQN	AN30B_HUMAN	4	Dimethyl:2H(6)13C(2)	54.55	0	11	Reduced	32/28	covid/control	female/male	no/no	no/no	5/0	no/no	moderate/control (non-infected)
DSEIISVSDTQN	AN30B_HUMAN	4	Dimethyl:2H(6)13C(2)	54.55	0	11	Reduced	36/28	covid/control	female/male	no/no	no/no	5/0	no/no	moderate/control (non-infected)
QVPPSGLQGLPP	FR1L6_HUMAN	2	Dimethyl:2H(2)	36.36	0	11	Reduced	30/28	covid/control	male/male	yes/no	no/no	5/0	no/no	severe/control (non-infected)
QVPPSGLQGLPP	FR1L6_HUMAN	2	Dimethyl:2H(2)	36.36	0	11	Reduced	32/28	covid/control	female/male	no/no	no/no	5/0	no/no	moderate/control (non-infected)
QVPPSGLQGLPP	FR1L6_HUMAN	2	Dimethyl:2H(2)	36.36	0	11	Reduced	36/28	covid/control	female/male	no/no	no/no	5/0	no/no	moderate/control (non-infected)
LLALPPASPSAARTKA	IRGQ_HUMAN	2	Dimethyl:2H(6)13C(2)	40	1.72	11	Unchanged	30/28	covid/control	male/male	yes/no	no/no	5/0	no/no	severe/control (non-infected)
LLALPPASPSAARTKA	IRGQ_HUMAN	2	Dimethyl:2H(6)13C(2)	40	0.62	11	Unchanged	32/28	covid/control	female/male	no/no	no/no	5/0	no/no	moderate/control (non-infected)
LLALPPASPSAARTKA	IRGQ_HUMAN	2	Dimethyl:2H(6)13C(2)	40	3.00406e+06	11	Increased	36/28	covid/control	female/male	no/no	no/no	5/0	no/no	moderate/control (non-infected)
LLALPPASPSAARTKA	IRGQ_HUMAN	3	Dimethyl:2H(6)13C(2)	40	0.3	11	Reduced	30/28	covid/control	male/male	yes/no	no/no	5/0	no/no	severe/control (non-infected)
LLALPPASPSAARTKA	IRGQ_HUMAN	3	Dimethyl:2H(6)13C(2)	40	0	11	Reduced	32/28	covid/control	female/male	no/no	no/no	5/0	no/no	moderate/control (non-infected)
LLALPPASPSAARTKA	IRGQ_HUMAN	3	Dimethyl:2H(6)13C(2)	40	0	11	Reduced	36/28	covid/control	female/male	no/no	no/no	5/0	no/no	moderate/control (non-infected)
MKCKAYTDCLSQN	TNR21_HUMAN	3	Dimethyl:2H(6)13C(2)	58.33	349827	11	Increased	30/28	covid/control	male/male	yes/no	no/no	5/0	no/no	severe/control (non-infected)
MKCKAYTDCLSQN	TNR21_HUMAN	3	Dimethyl:2H(6)13C(2)	58.33	0	11	Reduced	32/28	covid/control	female/male	no/no	no/no	5/0	no/no	moderate/control (non-infected)
MKCKAYTDCLSQN	TNR21_HUMAN	3	Dimethyl:2H(6)13C(2)	58.33	0	11	Reduced	36/28	covid/control	female/male	no/no	no/no	5/0	no/no	moderate/control (non-infected)
MKCKAYTDCLSQN	TNR21_HUMAN	2	Dimethyl:2H(6)13C(2)	58.33	0	11	Reduced	30/28	covid/control	male/male	yes/no	no/no	5/0	no/no	severe/control (non-infected)
MKCKAYTDCLSQN	TNR21_HUMAN	2	Dimethyl:2H(6)13C(2)	58.33	0	11	Reduced	32/28	covid/control	female/male	no/no	no/no	5/0	no/no	moderate/control (non-infected)
MKCKAYTDCLSQN	TNR21_HUMAN	2	Dimethyl:2H(6)13C(2)	58.33	0	11	Reduced	36/28	covid/control	female/male	no/no	no/no	5/0	no/no	moderate/control (non-infected)
MKCKAYTDCLSQN	TNR21_HUMAN	4	Dimethyl:2H(6)13C(2)	58.33	137808	11	Increased	30/28	covid/control	male/male	yes/no	no/no	5/0	no/no	severe/control (non-infected)
MKCKAYTDCLSQN	TNR21_HUMAN	4	Dimethyl:2H(6)13C(2)	58.33	37.13	11	Increased	32/28	covid/control	female/male	no/no	no/no	5/0	no/no	moderate/control (non-infected)
MKCKAYTDCLSQN	TNR21_HUMAN	4	Dimethyl:2H(6)13C(2)	58.33	37.13	11	Increased	36/28	covid/control	female/male	no/no	no/no	5/0	no/no	moderate/control (non-infected)
INVLHQSLS	PTPRR_HUMAN	2	Dimethyl:2H(6)13C(2)	50	38.83	11	Increased	30/28	covid/control	male/male	yes/no	no/no	5/0	no/no	severe/control (non-infected)
INVLHQSLS	PTPRR_HUMAN	2	Dimethyl:2H(6)13C(2)	50	0	11	Reduced	32/28	covid/control	female/male	no/no	no/no	5/0	no/no	moderate/control (non-infected)
INVLHQSLS	PTPRR_HUMAN	2	Dimethyl:2H(6)13C(2)	50	0	11	Reduced	36/28	covid/control	female/male	no/no	no/no	5/0	no/no	moderate/control (non-infected)
INVLHQSLS	PTPRR_HUMAN	3	Dimethyl:2H(6)13C(2)	50	0	11	Reduced	30/28	covid/control	male/male	yes/no	no/no	5/0	no/no	severe/control (non-infected)
INVLHQSLS	PTPRR_HUMAN	3	Dimethyl:2H(6)13C(2)	50	1670.99	11	Increased	32/28	covid/control	female/male	no/no	no/no	5/0	no/no	moderate/control (non-infected)
INVLHQSLS	PTPRR_HUMAN	3	Dimethyl:2H(6)13C(2)	50	949.54	11	Increased	36/28	covid/control	female/male	no/no	no/no	5/0	no/no	moderate/control (non-infected)
NPDEIDETTE	ITA2_HUMAN	2	Dimethyl	44.44	34.34	11	Increased	30/28	covid/control	male/male	yes/no	no/no	5/0	no/no	severe/control (non-infected)
NPDEIDETTE	ITA2_HUMAN	2	Dimethyl	44.44	0	11	Reduced	32/28	covid/control	female/male	no/no	no/no	5/0	no/no	moderate/control (non-infected)
NPDEIDETTE	ITA2_HUMAN	2	Dimethyl	44.44	0	11	Reduced	36/28	covid/control	female/male	no/no	no/no	5/0	no/no	moderate/control (non-infected)
NPDEIDETTE	ITA2_HUMAN	3	Dimethyl	44.44	298.96	11	Increased	30/28	covid/control	male/male	yes/no	no/no	5/0	no/no	severe/control (non-infected)
NPDEIDETTE	ITA2_HUMAN	3	Dimethyl	44.44	239.66	11	Increased	32/28	covid/control	female/male	no/no	no/no	5/0	no/no	moderate/control (non-infected)
NPDEIDETTE	ITA2_HUMAN	3	Dimethyl	44.44	55609.7	11	Increased	36/28	covid/control	female/male	no/no	no/no	5/0	no/no	moderate/control (non-infected)
DISDVSRSM	HEAT9_HUMAN	2	Dimethyl:2H(6)13C(2)	75	0	11	Reduced	30/28	covid/control	male/male	yes/no	no/no	5/0	no/no	severe/control (non-infected)
DISDVSRSM	HEAT9_HUMAN	2	Dimethyl:2H(6)13C(2)	75	0	11	Reduced	32/28	covid/control	female/male	no/no	no/no	5/0	no/no	moderate/control (non-infected)
DISDVSRSM	HEAT9_HUMAN	2	Dimethyl:2H(6)13C(2)	75	0	11	Reduced	36/28	covid/control	female/male	no/no	no/no	5/0	no/no	moderate/control (non-infected)
DISDVSRSM	HEAT9_HUMAN	3	Dimethyl:2H(6)13C(2)	75	37599.2	11	Increased	30/28	covid/control	male/male	yes/no	no/no	5/0	no/no	severe/control (non-infected)
DISDVSRSM	HEAT9_HUMAN	3	Dimethyl:2H(6)13C(2)	75	10268.1	11	Increased	32/28	covid/control	female/male	no/no	no/no	5/0	no/no	moderate/control (non-infected)
DISDVSRSM	HEAT9_HUMAN	3	Dimethyl:2H(6)13C(2)	75	3.26488e+06	11	Increased	36/28	covid/control	female/male	no/no	no/no	5/0	no/no	moderate/control (non-infected)
GAFLLYVSMKMG	TVA11_HUMAN	3	Dimethyl:2H(4)	72.73	243612	11	Increased	30/28	covid/control	male/male	yes/no	no/no	5/0	no/no	severe/control (non-infected)
GAFLLYVSMKMG	TVA11_HUMAN	3	Dimethyl:2H(4)	72.73	51887.8	11	Increased	32/28	covid/control	female/male	no/no	no/no	5/0	no/no	moderate/control (non-infected)
GAFLLYVSMKMG	TVA11_HUMAN	3	Dimethyl:2H(4)	72.73	3934.84	11	Increased	36/28	covid/control	female/male	no/no	no/no	5/0	no/no	moderate/control (non-infected)
ASITEQLMTTKLIS	RIF1_HUMAN	3	Dimethyl:2H(6)13C(2)	30.77	5719.77	11	Increased	30/28	covid/control	male/male	yes/no	no/no	5/0	no/no	severe/control (non-infected)
ASITEQLMTTKLIS	RIF1_HUMAN	3	Dimethyl:2H(6)13C(2)	30.77	364143	11	Increased	32/28	covid/control	female/male	no/no	no/no	5/0	no/no	moderate/control (non-infected)
ASITEQLMTTKLIS	RIF1_HUMAN	3	Dimethyl:2H(6)13C(2)	30.77	82.95	11	Increased	36/28	covid/control	female/male	no/no	no/no	5/0	no/no	moderate/control (non-infected)
ASITEQLMTTKLIS	RIF1_HUMAN	4	Dimethyl:2H(6)13C(2)	30.77	831672	11	Increased	30/28	covid/control	male/male	yes/no	no/no	5/0	no/no	severe/control (non-infected)
ASITEQLMTTKLIS	RIF1_HUMAN	4	Dimethyl:2H(6)13C(2)	30.77	26759.1	11	Increased	32/28	covid/control	female/male	no/no	no/no	5/0	no/no	moderate/control (non-infected)
ASITEQLMTTKLIS	RIF1_HUMAN	4	Dimethyl:2H(6)13C(2)	30.77	60303.4	11	Increased	36/28	covid/control	female/male	no/no	no/no	5/0	no/no	moderate/control (non-infected)
ELAGILAQHAQ	IQCH_HUMAN	2	Dimethyl	40	35.02	11	Increased	30/28	covid/control	male/male	yes/no	no/no	5/0	no/no	severe/control (non-infected)
ELAGILAQHAQ	IQCH_HUMAN	2	Dimethyl	40	18.53	11	Increased	32/28	covid/control	female/male	no/no	no/no	5/0	no/no	moderate/control (non-infected)
ELAGILAQHAQ	IQCH_HUMAN	2	Dimethyl	40	0	11	Reduced	36/28	covid/control	female/male	no/no	no/no	5/0	no/no	moderate/control (non-infected)
ELAGILAQHAQ	IQCH_HUMAN	3	Dimethyl	40	190.18	11	Increased	30/28	covid/control	male/male	yes/no	no/no	5/0	no/no	severe/control (non-infected)
ELAGILAQHAQ	IQCH_HUMAN	3	Dimethyl	40	203.2	11	Increased	32/28	covid/control	female/male	no/no	no/no	5/0	no/no	moderate/control (non-infected)
ELAGILAQHAQ	IQCH_HUMAN	3	Dimethyl	40	70489.5	11	Increased	36/28	covid/control	female/male	no/no	no/no	5/0	no/no	moderate/control (non-infected)
RRVSSSGGLQNA	NAGPA_HUMAN	2	Dimethyl	36.36	29.24	11	Increased	30/28	covid/control	male/male	yes/no	no/no	5/0	no/no	severe/control (non-infected)
RRVSSSGGLQNA	NAGPA_HUMAN	2	Dimethyl	36.36	2.95	11	Increased	32/28	covid/control	female/male	no/no	no/no	5/0	no/no	moderate/control (non-infected)
RRVSSSGGLQNA	NAGPA_HUMAN	2	Dimethyl	36.36	0	11	Reduced	36/28	covid/control	female/male	no/no	no/no	5/0	no/no	moderate/control (non-infected)
SPSEESPPGPGG	ZN541_HUMAN	2	Dimethyl:2H(6)13C(2)	54.55	37.16	11	Increased	30/28	covid/control	male/male	yes/no	no/no	5/0	no/no	severe/control (non-infected)
SPSEESPPGPGG	ZN541_HUMAN	2	Dimethyl:2H(6)13C(2)	54.55	0	11	Reduced	32/28	covid/control	female/male	no/no	no/no	5/0	no/no	moderate/control (non-infected)
SPSEESPPGPGG	ZN541_HUMAN	2	Dimethyl:2H(6)13C(2)	54.55	0	11	Reduced	36/28	covid/control	female/male	no/no	no/no	5/0	no/no	moderate/control (non-infected)
PILEFSLACSELHTP	INP4A_HUMAN	3	Dimethyl:2H(4)	42.86	41022.7	11	Increased	30/28	covid/control	male/male	yes/no	no/no	5/0	no/no	severe/control (non-infected)
PILEFSLACSELHTP	INP4A_HUMAN	3	Dimethyl:2H(4)	42.86	2.0046e+06	11	Increased	32/28	covid/control	female/male	no/no	no/no	5/0	no/no	moderate/control (non-infected)
PILEFSLACSELHTP	INP4A_HUMAN	3	Dimethyl:2H(4)	42.86	6057.71	11	Increased	36/28	covid/control	female/male	no/no	no/no	5/0	no/no	moderate/control (non-infected)
YLCSPECSSPCSSAS	LRC58_HUMAN	3	Dimethyl:2H(4)	28.57	37076.9	11	Increased	30/28	covid/control	male/male	yes/no	no/no	5/0	no/no	severe/control (non-infected)
YLCSPECSSPCSSAS	LRC58_HUMAN	3	Dimethyl:2H(4)	28.57	1.42207e+06	11	Increased	32/28	covid/control	female/male	no/no	no/no	5/0	no/no	moderate/control (non-infected)
YLCSPECSSPCSSAS	LRC58_HUMAN	3	Dimethyl:2H(4)	28.57	3457.89	11	Increased	36/28	covid/control	female/male	no/no	no/no	5/0	no/no	moderate/control (non-infected)
YLCSPECSSPCSSAS	LRC58_HUMAN	2	Dimethyl:2H(4)	28.57	46084.7	11	Increased	30/28	covid/control	male/male	yes/no	no/no	5/0	no/no	severe/control (non-infected)
YLCSPECSSPCSSAS	LRC58_HUMAN	2	Dimethyl:2H(4)	28.57	373469	11	Increased	32/28	covid/control	female/male	no/no	no/no	5/0	no/no	moderate/control (non-infected)
YLCSPECSSPCSSAS	LRC58_HUMAN	2	Dimethyl:2H(4)	28.57	534.69	11	Increased	36/28	covid/control	female/male	no/no	no/no	5/0	no/no	moderate/control (non-infected)
YLCSPECSSPCSSAS	LRC58_HUMAN	4	Dimethyl:2H(4)	28.57	8.21	11	Increased	30/28	covid/control	male/male	yes/no	no/no	5/0	no/no	severe/control (non-infected)
YLCSPECSSPCSSAS	LRC58_HUMAN	4	Dimethyl:2H(4)	28.57	0	11	Reduced	32/28	covid/control	female/male	no/no	no/no	5/0	no/no	moderate/control (non-infected)
YLCSPECSSPCSSAS	LRC58_HUMAN	4	Dimethyl:2H(4)	28.57	0	11	Reduced	36/28	covid/control	female/male	no/no	no/no	5/0	no/no	moderate/control (non-infected)
IPNSQQVIIGRDRV	KIF27_HUMAN	3	Dimethyl:2H(2)	30.77	7.56	11	Increased	30/28	covid/control	male/male	yes/no	no/no	5/0	no/no	severe/control (non-infected)
IPNSQQVIIGRDRV	KIF27_HUMAN	3	Dimethyl:2H(2)	30.77	0	11	Reduced	32/28	covid/control	female/male	no/no	no/no	5/0	no/no	moderate/control (non-infected)
IPNSQQVIIGRDRV	KIF27_HUMAN	3	Dimethyl:2H(2)	30.77	0	11	Reduced	36/28	covid/control	female/male	no/no	no/no	5/0	no/no	moderate/control (non-infected)
PQPSIPAAVPQSA	WNK1_HUMAN	3	Dimethyl:2H(4)	33.33	0	11	Reduced	30/28	covid/control	male/male	yes/no	no/no	5/0	no/no	severe/control (non-infected)
PQPSIPAAVPQSA	WNK1_HUMAN	3	Dimethyl:2H(4)	33.33	0	11	Reduced	32/28	covid/control	female/male	no/no	no/no	5/0	no/no	moderate/control (non-infected)
PQPSIPAAVPQSA	WNK1_HUMAN	3	Dimethyl:2H(4)	33.33	0	11	Reduced	36/28	covid/control	female/male	no/no	no/no	5/0	no/no	moderate/control (non-infected)
VSHICAVLLFYIPMI	O51G1_HUMAN	2	Dimethyl:2H(4)	28.57	0	11	Reduced	30/28	covid/control	male/male	yes/no	no/no	5/0	no/no	severe/control (non-infected)
VSHICAVLLFYIPMI	O51G1_HUMAN	2	Dimethyl:2H(4)	28.57	0	11	Reduced	32/28	covid/control	female/male	no/no	no/no	5/0	no/no	moderate/control (non-infected)
VSHICAVLLFYIPMI	O51G1_HUMAN	2	Dimethyl:2H(4)	28.57	1	11	Unchanged	36/28	covid/control	female/male	no/no	no/no	5/0	no/no	moderate/control (non-infected)
VSHICAVLLFYIPMI	O51G1_HUMAN	3	Dimethyl:2H(4)	28.57	410328	11	Increased	30/28	covid/control	male/male	yes/no	no/no	5/0	no/no	severe/control (non-infected)
VSHICAVLLFYIPMI	O51G1_HUMAN	3	Dimethyl:2H(4)	28.57	1.70446e+07	11	Increased	32/28	covid/control	female/male	no/no	no/no	5/0	no/no	moderate/control (non-infected)
VSHICAVLLFYIPMI	O51G1_HUMAN	3	Dimethyl:2H(4)	28.57	4.08979e+06	11	Increased	36/28	covid/control	female/male	no/no	no/no	5/0	no/no	moderate/control (non-infected)
KGGLYVL	S12A9_HUMAN	2	Dimethyl:2H(4)	66.67	35491	11	Increased	30/28	covid/control	male/male	yes/no	no/no	5/0	no/no	severe/control (non-infected)
KGGLYVL	S12A9_HUMAN	2	Dimethyl:2H(4)	66.67	2.22	11	Increased	32/28	covid/control	female/male	no/no	no/no	5/0	no/no	moderate/control (non-infected)
KGGLYVL	S12A9_HUMAN	2	Dimethyl:2H(4)	66.67	2.22	11	Increased	36/28	covid/control	female/male	no/no	no/no	5/0	no/no	moderate/control (non-infected)
KGGLYVL	S12A9_HUMAN	3	Dimethyl:2H(4)	66.67	0	11	Reduced	30/28	covid/control	male/male	yes/no	no/no	5/0	no/no	severe/control (non-infected)
KGGLYVL	S12A9_HUMAN	3	Dimethyl:2H(4)	66.67	0	11	Reduced	32/28	covid/control	female/male	no/no	no/no	5/0	no/no	moderate/control (non-infected)
KGGLYVL	S12A9_HUMAN	3	Dimethyl:2H(4)	66.67	0	11	Reduced	36/28	covid/control	female/male	no/no	no/no	5/0	no/no	moderate/control (non-infected)
LDNVAYARAFN	RAD51_HUMAN	3	Dimethyl:2H(6)13C(2)	50	0	11	Reduced	30/28	covid/control	male/male	yes/no	no/no	5/0	no/no	severe/control (non-infected)
LDNVAYARAFN	RAD51_HUMAN	3	Dimethyl:2H(6)13C(2)	50	0	11	Reduced	32/28	covid/control	female/male	no/no	no/no	5/0	no/no	moderate/control (non-infected)
LDNVAYARAFN	RAD51_HUMAN	3	Dimethyl:2H(6)13C(2)	50	0.06	11	Reduced	36/28	covid/control	female/male	no/no	no/no	5/0	no/no	moderate/control (non-infected)
PTTQCLDN	KI67_HUMAN	2	Dimethyl:2H(6)13C(2)	57.14	0.05	11	Reduced	30/28	covid/control	male/male	yes/no	no/no	5/0	no/no	severe/control (non-infected)
PTTQCLDN	KI67_HUMAN	2	Dimethyl:2H(6)13C(2)	57.14	0	11	Reduced	32/28	covid/control	female/male	no/no	no/no	5/0	no/no	moderate/control (non-infected)
PTTQCLDN	KI67_HUMAN	2	Dimethyl:2H(6)13C(2)	57.14	0	11	Reduced	36/28	covid/control	female/male	no/no	no/no	5/0	no/no	moderate/control (non-infected)
VAGGDKAASSKPEEI	CCNT1_HUMAN	3	Dimethyl:2H(6)13C(2)	28.57	757561	11	Increased	30/28	covid/control	male/male	yes/no	no/no	5/0	no/no	severe/control (non-infected)
VAGGDKAASSKPEEI	CCNT1_HUMAN	3	Dimethyl:2H(6)13C(2)	28.57	2.59584e+07	11	Increased	32/28	covid/control	female/male	no/no	no/no	5/0	no/no	moderate/control (non-infected)
VAGGDKAASSKPEEI	CCNT1_HUMAN	3	Dimethyl:2H(6)13C(2)	28.57	518732	11	Increased	36/28	covid/control	female/male	no/no	no/no	5/0	no/no	moderate/control (non-infected)
VAGGDKAASSKPEEI	CCNT1_HUMAN	2	Dimethyl:2H(6)13C(2)	28.57	0	11	Reduced	30/28	covid/control	male/male	yes/no	no/no	5/0	no/no	severe/control (non-infected)
VAGGDKAASSKPEEI	CCNT1_HUMAN	2	Dimethyl:2H(6)13C(2)	28.57	0	11	Reduced	32/28	covid/control	female/male	no/no	no/no	5/0	no/no	moderate/control (non-infected)
VAGGDKAASSKPEEI	CCNT1_HUMAN	2	Dimethyl:2H(6)13C(2)	28.57	0.04	11	Reduced	36/28	covid/control	female/male	no/no	no/no	5/0	no/no	moderate/control (non-infected)
VAGGDKAASSKPEEI	CCNT1_HUMAN	4	Dimethyl:2H(6)13C(2)	28.57	280667	11	Increased	30/28	covid/control	male/male	yes/no	no/no	5/0	no/no	severe/control (non-infected)
VAGGDKAASSKPEEI	CCNT1_HUMAN	4	Dimethyl:2H(6)13C(2)	28.57	20.46	11	Increased	32/28	covid/control	female/male	no/no	no/no	5/0	no/no	moderate/control (non-infected)
VAGGDKAASSKPEEI	CCNT1_HUMAN	4	Dimethyl:2H(6)13C(2)	28.57	20.46	11	Increased	36/28	covid/control	female/male	no/no	no/no	5/0	no/no	moderate/control (non-infected)
QFEKDGVIQTKVKH	OSBL8_HUMAN	3	Dimethyl:2H(4)	30.77	0	11	Reduced	30/28	covid/control	male/male	yes/no	no/no	5/0	no/no	severe/control (non-infected)
QFEKDGVIQTKVKH	OSBL8_HUMAN	3	Dimethyl:2H(4)	30.77	0	11	Reduced	32/28	covid/control	female/male	no/no	no/no	5/0	no/no	moderate/control (non-infected)
QFEKDGVIQTKVKH	OSBL8_HUMAN	3	Dimethyl:2H(4)	30.77	0	11	Reduced	36/28	covid/control	female/male	no/no	no/no	5/0	no/no	moderate/control (non-infected)
QFEKDGVIQTKVKH	OSBL8_HUMAN	2	Dimethyl:2H(4)	30.77	0.1	11	Reduced	30/28	covid/control	male/male	yes/no	no/no	5/0	no/no	severe/control (non-infected)
QFEKDGVIQTKVKH	OSBL8_HUMAN	2	Dimethyl:2H(4)	30.77	31445	11	Increased	32/28	covid/control	female/male	no/no	no/no	5/0	no/no	moderate/control (non-infected)
QFEKDGVIQTKVKH	OSBL8_HUMAN	2	Dimethyl:2H(4)	30.77	0.1	11	Reduced	36/28	covid/control	female/male	no/no	no/no	5/0	no/no	moderate/control (non-infected)
QFEKDGVIQTKVKH	OSBL8_HUMAN	4	Dimethyl:2H(4)	30.77	64278.3	11	Increased	30/28	covid/control	male/male	yes/no	no/no	5/0	no/no	severe/control (non-infected)
QFEKDGVIQTKVKH	OSBL8_HUMAN	4	Dimethyl:2H(4)	30.77	0	11	Reduced	32/28	covid/control	female/male	no/no	no/no	5/0	no/no	moderate/control (non-infected)
QFEKDGVIQTKVKH	OSBL8_HUMAN	4	Dimethyl:2H(4)	30.77	0	11	Reduced	36/28	covid/control	female/male	no/no	no/no	5/0	no/no	moderate/control (non-infected)
GRRKSAAGYN	LDHD_HUMAN	2	Dimethyl:2H(4)	77.78	0	11	Reduced	30/28	covid/control	male/male	yes/no	no/no	5/0	no/no	severe/control (non-infected)
GRRKSAAGYN	LDHD_HUMAN	2	Dimethyl:2H(4)	77.78	0	11	Reduced	32/28	covid/control	female/male	no/no	no/no	5/0	no/no	moderate/control (non-infected)
GRRKSAAGYN	LDHD_HUMAN	2	Dimethyl:2H(4)	77.78	0	11	Reduced	36/28	covid/control	female/male	no/no	no/no	5/0	no/no	moderate/control (non-infected)
GRRKSAAGYN	LDHD_HUMAN	3	Dimethyl:2H(4)	77.78	0.38	11	Reduced	30/28	covid/control	male/male	yes/no	no/no	5/0	no/no	severe/control (non-infected)
GRRKSAAGYN	LDHD_HUMAN	3	Dimethyl:2H(4)	77.78	0	11	Reduced	32/28	covid/control	female/male	no/no	no/no	5/0	no/no	moderate/control (non-infected)
GRRKSAAGYN	LDHD_HUMAN	3	Dimethyl:2H(4)	77.78	0	11	Reduced	36/28	covid/control	female/male	no/no	no/no	5/0	no/no	moderate/control (non-infected)
YCLTISHVKSVLTFS	PGSF1_HUMAN	3	Dimethyl:2H(4)	42.86	0.09	11	Reduced	30/28	covid/control	male/male	yes/no	no/no	5/0	no/no	severe/control (non-infected)
YCLTISHVKSVLTFS	PGSF1_HUMAN	3	Dimethyl:2H(4)	42.86	0.05	11	Reduced	32/28	covid/control	female/male	no/no	no/no	5/0	no/no	moderate/control (non-infected)
YCLTISHVKSVLTFS	PGSF1_HUMAN	3	Dimethyl:2H(4)	42.86	0	11	Reduced	36/28	covid/control	female/male	no/no	no/no	5/0	no/no	moderate/control (non-infected)
YGAVTAS	SMTL2_HUMAN	2	Dimethyl:2H(6)13C(2)	83.33	0.1	11	Reduced	30/28	covid/control	male/male	yes/no	no/no	5/0	no/no	severe/control (non-infected)
YGAVTAS	SMTL2_HUMAN	2	Dimethyl:2H(6)13C(2)	83.33	0	11	Reduced	32/28	covid/control	female/male	no/no	no/no	5/0	no/no	moderate/control (non-infected)
YGAVTAS	SMTL2_HUMAN	2	Dimethyl:2H(6)13C(2)	83.33	0	11	Reduced	36/28	covid/control	female/male	no/no	no/no	5/0	no/no	moderate/control (non-infected)
FKHAIGLSC	BIG3_HUMAN	2	Dimethyl:2H(4)	62.5	5.29665e+06	11	Increased	30/28	covid/control	male/male	yes/no	no/no	5/0	no/no	severe/control (non-infected)
FKHAIGLSC	BIG3_HUMAN	2	Dimethyl:2H(4)	62.5	80638	11	Increased	32/28	covid/control	female/male	no/no	no/no	5/0	no/no	moderate/control (non-infected)
FKHAIGLSC	BIG3_HUMAN	2	Dimethyl:2H(4)	62.5	141735	11	Increased	36/28	covid/control	female/male	no/no	no/no	5/0	no/no	moderate/control (non-infected)
FKHAIGLSC	BIG3_HUMAN	3	Dimethyl:2H(4)	62.5	0	11	Reduced	30/28	covid/control	male/male	yes/no	no/no	5/0	no/no	severe/control (non-infected)
FKHAIGLSC	BIG3_HUMAN	3	Dimethyl:2H(4)	62.5	0	11	Reduced	32/28	covid/control	female/male	no/no	no/no	5/0	no/no	moderate/control (non-infected)
FKHAIGLSC	BIG3_HUMAN	3	Dimethyl:2H(4)	62.5	0	11	Reduced	36/28	covid/control	female/male	no/no	no/no	5/0	no/no	moderate/control (non-infected)
PAMGSIFQFGKPPALPTTTTVTTFSQSLH	P121A_HUMAN	3	Dimethyl:2H(6)13C(2)	14.29	67144.6	11	Increased	30/28	covid/control	male/male	yes/no	no/no	5/0	no/no	severe/control (non-infected)
PAMGSIFQFGKPPALPTTTTVTTFSQSLH	P121A_HUMAN	3	Dimethyl:2H(6)13C(2)	14.29	232750	11	Increased	32/28	covid/control	female/male	no/no	no/no	5/0	no/no	moderate/control (non-infected)
PAMGSIFQFGKPPALPTTTTVTTFSQSLH	P121A_HUMAN	3	Dimethyl:2H(6)13C(2)	14.29	5105.01	11	Increased	36/28	covid/control	female/male	no/no	no/no	5/0	no/no	moderate/control (non-infected)
GIFTDQVLSVLKGEE	APOC2_HUMAN	2	Dimethyl:2H(4)	78.57	571646	12	Increased	30/28	covid/control	female/male	no/no	no/no	5/0	no/no	moderate/control (non-infected)
GIFTDQVLSVLKGEE	APOC2_HUMAN	2	Dimethyl:2H(4)	78.57	571646	12	Increased	30/28	covid/control	female/male	no/no	no/no	5/0	no/no	moderate/control (non-infected)
GIFTDQVLSVLKGEE	APOC2_HUMAN	2	Dimethyl:2H(4)	78.57	11318.1	12	Increased	32/28	covid/control	male/male	no/no	no/no	5/0	no/no	moderate/control (non-infected)
GIFTDQVLSVLKGEE	APOC2_HUMAN	2	Dimethyl:2H(4)	78.57	11318.1	12	Increased	32/28	covid/control	male/male	no/no	no/no	5/0	no/no	moderate/control (non-infected)
GIFTDQVLSVLKGEE	APOC2_HUMAN	2	Dimethyl:2H(4)	78.57	36304.5	12	Increased	36/28	covid/control	male/male	no/no	no/no	5/0	no/no	moderate/control (non-infected)
GIFTDQVLSVLKGEE	APOC2_HUMAN	2	Dimethyl:2H(4)	78.57	36304.5	12	Increased	36/28	covid/control	male/male	no/no	no/no	5/0	no/no	moderate/control (non-infected)
GIFTDQVLSVLKGEE	APOC2_HUMAN	3	Dimethyl:2H(4)	78.57	0	12	Reduced	30/28	covid/control	female/male	no/no	no/no	5/0	no/no	moderate/control (non-infected)
GIFTDQVLSVLKGEE	APOC2_HUMAN	3	Dimethyl:2H(4)	78.57	0	12	Reduced	30/28	covid/control	female/male	no/no	no/no	5/0	no/no	moderate/control (non-infected)
GIFTDQVLSVLKGEE	APOC2_HUMAN	3	Dimethyl:2H(4)	78.57	0	12	Reduced	32/28	covid/control	male/male	no/no	no/no	5/0	no/no	moderate/control (non-infected)
GIFTDQVLSVLKGEE	APOC2_HUMAN	3	Dimethyl:2H(4)	78.57	0	12	Reduced	32/28	covid/control	male/male	no/no	no/no	5/0	no/no	moderate/control (non-infected)
GIFTDQVLSVLKGEE	APOC2_HUMAN	3	Dimethyl:2H(4)	78.57	0	12	Reduced	36/28	covid/control	male/male	no/no	no/no	5/0	no/no	moderate/control (non-infected)
GIFTDQVLSVLKGEE	APOC2_HUMAN	3	Dimethyl:2H(4)	78.57	0	12	Reduced	36/28	covid/control	male/male	no/no	no/no	5/0	no/no	moderate/control (non-infected)
DSGEGDFLAEGGGVR	FIBA_HUMAN	2	Dimethyl	85.71	16.76	12	Increased	30/28	covid/control	female/male	no/no	no/no	5/0	no/no	moderate/control (non-infected)
DSGEGDFLAEGGGVR	FIBA_HUMAN	2	Dimethyl	85.71	2.71	12	Increased	32/28	covid/control	male/male	no/no	no/no	5/0	no/no	moderate/control (non-infected)
DSGEGDFLAEGGGVR	FIBA_HUMAN	2	Dimethyl	85.71	0.13	12	Reduced	36/28	covid/control	male/male	no/no	no/no	5/0	no/no	moderate/control (non-infected)
ADSGEGDFLAEGGGVR	FIBA_HUMAN	2	Dimethyl:2H(4)	46.67	109133	12	Increased	30/28	covid/control	female/male	no/no	no/no	5/0	no/no	moderate/control (non-infected)
ADSGEGDFLAEGGGVR	FIBA_HUMAN	2	Dimethyl:2H(4)	46.67	1.06422e+06	12	Increased	32/28	covid/control	male/male	no/no	no/no	5/0	no/no	moderate/control (non-infected)
ADSGEGDFLAEGGGVR	FIBA_HUMAN	2	Dimethyl:2H(4)	46.67	78.17	12	Increased	36/28	covid/control	male/male	no/no	no/no	5/0	no/no	moderate/control (non-infected)
ADSGEGDFLAEGGGVR	FIBA_HUMAN	3	Dimethyl:2H(4)	46.67	36130.5	12	Increased	30/28	covid/control	female/male	no/no	no/no	5/0	no/no	moderate/control (non-infected)
ADSGEGDFLAEGGGVR	FIBA_HUMAN	3	Dimethyl:2H(4)	46.67	24867.5	12	Increased	32/28	covid/control	male/male	no/no	no/no	5/0	no/no	moderate/control (non-infected)
ADSGEGDFLAEGGGVR	FIBA_HUMAN	3	Dimethyl:2H(4)	46.67	807527	12	Increased	36/28	covid/control	male/male	no/no	no/no	5/0	no/no	moderate/control (non-infected)
IPESPSPAPSLEE	DACH2_HUMAN	2	Dimethyl:2H(2)	58.33	0	12	Reduced	30/28	covid/control	female/male	no/no	no/no	5/0	no/no	moderate/control (non-infected)
IPESPSPAPSLEE	DACH2_HUMAN	2	Dimethyl:2H(2)	58.33	0	12	Reduced	32/28	covid/control	male/male	no/no	no/no	5/0	no/no	moderate/control (non-infected)
IPESPSPAPSLEE	DACH2_HUMAN	2	Dimethyl:2H(2)	58.33	0	12	Reduced	36/28	covid/control	male/male	no/no	no/no	5/0	no/no	moderate/control (non-infected)
IPESPSPAPSLEE	DACH2_HUMAN	3	Dimethyl:2H(2)	58.33	0	12	Reduced	30/28	covid/control	female/male	no/no	no/no	5/0	no/no	moderate/control (non-infected)
IPESPSPAPSLEE	DACH2_HUMAN	3	Dimethyl:2H(2)	58.33	2.34	12	Increased	32/28	covid/control	male/male	no/no	no/no	5/0	no/no	moderate/control (non-infected)
IPESPSPAPSLEE	DACH2_HUMAN	3	Dimethyl:2H(2)	58.33	0	12	Reduced	36/28	covid/control	male/male	no/no	no/no	5/0	no/no	moderate/control (non-infected)
ERIPESPSPAPSLEE	DACH2_HUMAN	3	Dimethyl:2H(6)13C(2)	50	2506.43	12	Increased	30/28	covid/control	female/male	no/no	no/no	5/0	no/no	moderate/control (non-infected)
ERIPESPSPAPSLEE	DACH2_HUMAN	3	Dimethyl:2H(6)13C(2)	50	3873.62	12	Increased	32/28	covid/control	male/male	no/no	no/no	5/0	no/no	moderate/control (non-infected)
ERIPESPSPAPSLEE	DACH2_HUMAN	3	Dimethyl:2H(6)13C(2)	50	313940	12	Increased	36/28	covid/control	male/male	no/no	no/no	5/0	no/no	moderate/control (non-infected)
ERIPESPSPAPSLEE	DACH2_HUMAN	2	Dimethyl:2H(6)13C(2)	50	7.34	12	Increased	30/28	covid/control	female/male	no/no	no/no	5/0	no/no	moderate/control (non-infected)
ERIPESPSPAPSLEE	DACH2_HUMAN	2	Dimethyl:2H(6)13C(2)	50	0	12	Reduced	32/28	covid/control	male/male	no/no	no/no	5/0	no/no	moderate/control (non-infected)
ERIPESPSPAPSLEE	DACH2_HUMAN	2	Dimethyl:2H(6)13C(2)	50	0.01	12	Reduced	36/28	covid/control	male/male	no/no	no/no	5/0	no/no	moderate/control (non-infected)
VIKERIPESPSPAPSLEE	DACH2_HUMAN	3	Dimethyl:2H(6)13C(2)	41.18	1.55373e+06	12	Increased	30/28	covid/control	female/male	no/no	no/no	5/0	no/no	moderate/control (non-infected)
VIKERIPESPSPAPSLEE	DACH2_HUMAN	3	Dimethyl:2H(6)13C(2)	41.18	51492.9	12	Increased	32/28	covid/control	male/male	no/no	no/no	5/0	no/no	moderate/control (non-infected)
VIKERIPESPSPAPSLEE	DACH2_HUMAN	3	Dimethyl:2H(6)13C(2)	41.18	119012	12	Increased	36/28	covid/control	male/male	no/no	no/no	5/0	no/no	moderate/control (non-infected)
VIKERIPESPSPAPSLEE	DACH2_HUMAN	2	Dimethyl:2H(6)13C(2)	41.18	1.7333e+07	12	Increased	30/28	covid/control	female/male	no/no	no/no	5/0	no/no	moderate/control (non-infected)
VIKERIPESPSPAPSLEE	DACH2_HUMAN	2	Dimethyl:2H(6)13C(2)	41.18	574404	12	Increased	32/28	covid/control	male/male	no/no	no/no	5/0	no/no	moderate/control (non-infected)
VIKERIPESPSPAPSLEE	DACH2_HUMAN	2	Dimethyl:2H(6)13C(2)	41.18	1.32766e+06	12	Increased	36/28	covid/control	male/male	no/no	no/no	5/0	no/no	moderate/control (non-infected)
VIKERIPESPSPAPSLEE	DACH2_HUMAN	4	Dimethyl:2H(6)13C(2)	41.18	25211.3	12	Increased	30/28	covid/control	female/male	no/no	no/no	5/0	no/no	moderate/control (non-infected)
VIKERIPESPSPAPSLEE	DACH2_HUMAN	4	Dimethyl:2H(6)13C(2)	41.18	50348	12	Increased	32/28	covid/control	male/male	no/no	no/no	5/0	no/no	moderate/control (non-infected)
VIKERIPESPSPAPSLEE	DACH2_HUMAN	4	Dimethyl:2H(6)13C(2)	41.18	1.58958e+06	12	Increased	36/28	covid/control	male/male	no/no	no/no	5/0	no/no	moderate/control (non-infected)
HAISLSEP	PRC2C_HUMAN	2	Dimethyl:2H(6)13C(2)	71.43	89.48	12	Increased	30/28	covid/control	female/male	no/no	no/no	5/0	no/no	moderate/control (non-infected)
HAISLSEP	PRC2C_HUMAN	2	Dimethyl:2H(6)13C(2)	71.43	1.07	12	Unchanged	32/28	covid/control	male/male	no/no	no/no	5/0	no/no	moderate/control (non-infected)
HAISLSEP	PRC2C_HUMAN	2	Dimethyl:2H(6)13C(2)	71.43	0	12	Reduced	36/28	covid/control	male/male	no/no	no/no	5/0	no/no	moderate/control (non-infected)
ITMACGSCSNEN	GABT_HUMAN	2	Dimethyl	54.55	0	12	Reduced	30/28	covid/control	female/male	no/no	no/no	5/0	no/no	moderate/control (non-infected)
ITMACGSCSNEN	GABT_HUMAN	2	Dimethyl	54.55	0.01	12	Reduced	32/28	covid/control	male/male	no/no	no/no	5/0	no/no	moderate/control (non-infected)
ITMACGSCSNEN	GABT_HUMAN	2	Dimethyl	54.55	0	12	Reduced	36/28	covid/control	male/male	no/no	no/no	5/0	no/no	moderate/control (non-infected)
PDSPSPAPSLEE	DACH1_HUMAN	2	Dimethyl:2H(2)	72.73	22.46	12	Increased	30/28	covid/control	female/male	no/no	no/no	5/0	no/no	moderate/control (non-infected)
PDSPSPAPSLEE	DACH1_HUMAN	2	Dimethyl:2H(2)	72.73	10.95	12	Increased	32/28	covid/control	male/male	no/no	no/no	5/0	no/no	moderate/control (non-infected)
PDSPSPAPSLEE	DACH1_HUMAN	2	Dimethyl:2H(2)	72.73	0	12	Reduced	36/28	covid/control	male/male	no/no	no/no	5/0	no/no	moderate/control (non-infected)
PDSPSPAPSLEE	DACH1_HUMAN	3	Dimethyl:2H(2)	72.73	0	12	Reduced	30/28	covid/control	female/male	no/no	no/no	5/0	no/no	moderate/control (non-infected)
PDSPSPAPSLEE	DACH1_HUMAN	3	Dimethyl:2H(2)	72.73	0	12	Reduced	32/28	covid/control	male/male	no/no	no/no	5/0	no/no	moderate/control (non-infected)
PDSPSPAPSLEE	DACH1_HUMAN	3	Dimethyl:2H(2)	72.73	0	12	Reduced	36/28	covid/control	male/male	no/no	no/no	5/0	no/no	moderate/control (non-infected)
VPDSPSPAPSLEE	DACH1_HUMAN	2	Dimethyl:2H(2)	58.33	16.54	12	Increased	30/28	covid/control	female/male	no/no	no/no	5/0	no/no	moderate/control (non-infected)
VPDSPSPAPSLEE	DACH1_HUMAN	2	Dimethyl:2H(2)	58.33	0	12	Reduced	32/28	covid/control	male/male	no/no	no/no	5/0	no/no	moderate/control (non-infected)
VPDSPSPAPSLEE	DACH1_HUMAN	2	Dimethyl:2H(2)	58.33	0.01	12	Reduced	36/28	covid/control	male/male	no/no	no/no	5/0	no/no	moderate/control (non-infected)
VPDSPSPAPSLEE	DACH1_HUMAN	3	Dimethyl:2H(2)	58.33	2839.49	12	Increased	30/28	covid/control	female/male	no/no	no/no	5/0	no/no	moderate/control (non-infected)
VPDSPSPAPSLEE	DACH1_HUMAN	3	Dimethyl:2H(2)	58.33	182427	12	Increased	32/28	covid/control	male/male	no/no	no/no	5/0	no/no	moderate/control (non-infected)
VPDSPSPAPSLEE	DACH1_HUMAN	3	Dimethyl:2H(2)	58.33	1.84565e+06	12	Increased	36/28	covid/control	male/male	no/no	no/no	5/0	no/no	moderate/control (non-infected)
ERVPDSPSPAPSLEE	DACH1_HUMAN	3	Dimethyl:2H(6)13C(2)	50	8.05	12	Increased	30/28	covid/control	female/male	no/no	no/no	5/0	no/no	moderate/control (non-infected)
ERVPDSPSPAPSLEE	DACH1_HUMAN	3	Dimethyl:2H(6)13C(2)	50	0	12	Reduced	32/28	covid/control	male/male	no/no	no/no	5/0	no/no	moderate/control (non-infected)
ERVPDSPSPAPSLEE	DACH1_HUMAN	3	Dimethyl:2H(6)13C(2)	50	0.01	12	Reduced	36/28	covid/control	male/male	no/no	no/no	5/0	no/no	moderate/control (non-infected)
ERVPDSPSPAPSLEE	DACH1_HUMAN	2	Dimethyl:2H(6)13C(2)	50	476711	12	Increased	30/28	covid/control	female/male	no/no	no/no	5/0	no/no	moderate/control (non-infected)
ERVPDSPSPAPSLEE	DACH1_HUMAN	2	Dimethyl:2H(6)13C(2)	50	2.80837e+06	12	Increased	32/28	covid/control	male/male	no/no	no/no	5/0	no/no	moderate/control (non-infected)
ERVPDSPSPAPSLEE	DACH1_HUMAN	2	Dimethyl:2H(6)13C(2)	50	14123.1	12	Increased	36/28	covid/control	male/male	no/no	no/no	5/0	no/no	moderate/control (non-infected)
ERVPDSPSPAPSLEE	DACH1_HUMAN	4	Dimethyl:2H(6)13C(2)	50	18992.2	12	Increased	30/28	covid/control	female/male	no/no	no/no	5/0	no/no	moderate/control (non-infected)
ERVPDSPSPAPSLEE	DACH1_HUMAN	4	Dimethyl:2H(6)13C(2)	50	31299.6	12	Increased	32/28	covid/control	male/male	no/no	no/no	5/0	no/no	moderate/control (non-infected)
ERVPDSPSPAPSLEE	DACH1_HUMAN	4	Dimethyl:2H(6)13C(2)	50	2.20114e+06	12	Increased	36/28	covid/control	male/male	no/no	no/no	5/0	no/no	moderate/control (non-infected)
KERVPDSPSPAPSLEE	DACH1_HUMAN	3	Dimethyl	53.33	11781.4	12	Increased	30/28	covid/control	female/male	no/no	no/no	5/0	no/no	moderate/control (non-infected)
KERVPDSPSPAPSLEE	DACH1_HUMAN	3	Dimethyl:2H(6)13C(2)	46.67	11781.4	12	Increased	30/28	covid/control	female/male	no/no	no/no	5/0	no/no	moderate/control (non-infected)
KERVPDSPSPAPSLEE	DACH1_HUMAN	3	Dimethyl	53.33	347350	12	Increased	32/28	covid/control	male/male	no/no	no/no	5/0	no/no	moderate/control (non-infected)
KERVPDSPSPAPSLEE	DACH1_HUMAN	3	Dimethyl:2H(6)13C(2)	46.67	347350	12	Increased	32/28	covid/control	male/male	no/no	no/no	5/0	no/no	moderate/control (non-infected)
KERVPDSPSPAPSLEE	DACH1_HUMAN	3	Dimethyl	53.33	179809	12	Increased	36/28	covid/control	male/male	no/no	no/no	5/0	no/no	moderate/control (non-infected)
KERVPDSPSPAPSLEE	DACH1_HUMAN	3	Dimethyl:2H(6)13C(2)	46.67	179809	12	Increased	36/28	covid/control	male/male	no/no	no/no	5/0	no/no	moderate/control (non-infected)
KERVPDSPSPAPSLEE	DACH1_HUMAN	2	Dimethyl	53.33	4533.4	12	Increased	30/28	covid/control	female/male	no/no	no/no	5/0	no/no	moderate/control (non-infected)
KERVPDSPSPAPSLEE	DACH1_HUMAN	2	Dimethyl:2H(6)13C(2)	46.67	4533.4	12	Increased	30/28	covid/control	female/male	no/no	no/no	5/0	no/no	moderate/control (non-infected)
KERVPDSPSPAPSLEE	DACH1_HUMAN	2	Dimethyl	53.33	8142.69	12	Increased	32/28	covid/control	male/male	no/no	no/no	5/0	no/no	moderate/control (non-infected)
KERVPDSPSPAPSLEE	DACH1_HUMAN	2	Dimethyl:2H(6)13C(2)	46.67	8142.69	12	Increased	32/28	covid/control	male/male	no/no	no/no	5/0	no/no	moderate/control (non-infected)
KERVPDSPSPAPSLEE	DACH1_HUMAN	2	Dimethyl	53.33	386584	12	Increased	36/28	covid/control	male/male	no/no	no/no	5/0	no/no	moderate/control (non-infected)
KERVPDSPSPAPSLEE	DACH1_HUMAN	2	Dimethyl:2H(6)13C(2)	46.67	386584	12	Increased	36/28	covid/control	male/male	no/no	no/no	5/0	no/no	moderate/control (non-infected)
KERVPDSPSPAPSLEE	DACH1_HUMAN	4	Dimethyl	53.33	1.36051e+06	12	Increased	30/28	covid/control	female/male	no/no	no/no	5/0	no/no	moderate/control (non-infected)
KERVPDSPSPAPSLEE	DACH1_HUMAN	4	Dimethyl:2H(6)13C(2)	46.67	1.36051e+06	12	Increased	30/28	covid/control	female/male	no/no	no/no	5/0	no/no	moderate/control (non-infected)
KERVPDSPSPAPSLEE	DACH1_HUMAN	4	Dimethyl	53.33	1002.63	12	Increased	32/28	covid/control	male/male	no/no	no/no	5/0	no/no	moderate/control (non-infected)
KERVPDSPSPAPSLEE	DACH1_HUMAN	4	Dimethyl:2H(6)13C(2)	46.67	1002.63	12	Increased	32/28	covid/control	male/male	no/no	no/no	5/0	no/no	moderate/control (non-infected)
KERVPDSPSPAPSLEE	DACH1_HUMAN	4	Dimethyl	53.33	86499.8	12	Increased	36/28	covid/control	male/male	no/no	no/no	5/0	no/no	moderate/control (non-infected)
KERVPDSPSPAPSLEE	DACH1_HUMAN	4	Dimethyl:2H(6)13C(2)	46.67	86499.8	12	Increased	36/28	covid/control	male/male	no/no	no/no	5/0	no/no	moderate/control (non-infected)
IKERVPDSPSPAPSLEE	DACH1_HUMAN	3	Dimethyl:2H(4)	43.75	35.13	12	Increased	30/28	covid/control	female/male	no/no	no/no	5/0	no/no	moderate/control (non-infected)
IKERVPDSPSPAPSLEE	DACH1_HUMAN	3	Dimethyl:2H(4)	43.75	0	12	Reduced	32/28	covid/control	male/male	no/no	no/no	5/0	no/no	moderate/control (non-infected)
IKERVPDSPSPAPSLEE	DACH1_HUMAN	3	Dimethyl:2H(4)	43.75	5.73	12	Increased	36/28	covid/control	male/male	no/no	no/no	5/0	no/no	moderate/control (non-infected)
IKERVPDSPSPAPSLEE	DACH1_HUMAN	2	Dimethyl:2H(4)	43.75	8.94	12	Increased	30/28	covid/control	female/male	no/no	no/no	5/0	no/no	moderate/control (non-infected)
IKERVPDSPSPAPSLEE	DACH1_HUMAN	2	Dimethyl:2H(4)	43.75	3.03	12	Increased	32/28	covid/control	male/male	no/no	no/no	5/0	no/no	moderate/control (non-infected)
IKERVPDSPSPAPSLEE	DACH1_HUMAN	2	Dimethyl:2H(4)	43.75	52414.9	12	Increased	36/28	covid/control	male/male	no/no	no/no	5/0	no/no	moderate/control (non-infected)
IKERVPDSPSPAPSLEE	DACH1_HUMAN	4	Dimethyl:2H(4)	43.75	0.38	12	Reduced	30/28	covid/control	female/male	no/no	no/no	5/0	no/no	moderate/control (non-infected)
IKERVPDSPSPAPSLEE	DACH1_HUMAN	4	Dimethyl:2H(4)	43.75	0	12	Reduced	32/28	covid/control	male/male	no/no	no/no	5/0	no/no	moderate/control (non-infected)
IKERVPDSPSPAPSLEE	DACH1_HUMAN	4	Dimethyl:2H(4)	43.75	0.86	12	Unchanged	36/28	covid/control	male/male	no/no	no/no	5/0	no/no	moderate/control (non-infected)
VIKERVPDSPSPAPSLEE	DACH1_HUMAN	3	Dimethyl:2H(4)	41.18	0	12	Reduced	30/28	covid/control	female/male	no/no	no/no	5/0	no/no	moderate/control (non-infected)
VIKERVPDSPSPAPSLEE	DACH1_HUMAN	3	Dimethyl:2H(4)	41.18	0	12	Reduced	32/28	covid/control	male/male	no/no	no/no	5/0	no/no	moderate/control (non-infected)
VIKERVPDSPSPAPSLEE	DACH1_HUMAN	3	Dimethyl:2H(4)	41.18	0.07	12	Reduced	36/28	covid/control	male/male	no/no	no/no	5/0	no/no	moderate/control (non-infected)
VIKERVPDSPSPAPSLEE	DACH1_HUMAN	4	Dimethyl:2H(4)	41.18	272467	12	Increased	30/28	covid/control	female/male	no/no	no/no	5/0	no/no	moderate/control (non-infected)
VIKERVPDSPSPAPSLEE	DACH1_HUMAN	4	Dimethyl:2H(4)	41.18	7.8639e+06	12	Increased	32/28	covid/control	male/male	no/no	no/no	5/0	no/no	moderate/control (non-infected)
VIKERVPDSPSPAPSLEE	DACH1_HUMAN	4	Dimethyl:2H(4)	41.18	9653.94	12	Increased	36/28	covid/control	male/male	no/no	no/no	5/0	no/no	moderate/control (non-infected)
TRVTPSTVSSVISGC	FBXL6_HUMAN	3	Dimethyl:2H(4)	42.86	371207	12	Increased	30/28	covid/control	female/male	no/no	no/no	5/0	no/no	moderate/control (non-infected)
TRVTPSTVSSVISGC	FBXL6_HUMAN	3	Dimethyl:2H(6)13C(2)	35.71	371207	12	Increased	30/28	covid/control	female/male	no/no	no/no	5/0	no/no	moderate/control (non-infected)
TRVTPSTVSSVISGC	FBXL6_HUMAN	3	Dimethyl:2H(4)	42.86	2.89217e+06	12	Increased	32/28	covid/control	male/male	no/no	no/no	5/0	no/no	moderate/control (non-infected)
TRVTPSTVSSVISGC	FBXL6_HUMAN	3	Dimethyl:2H(6)13C(2)	35.71	2.89217e+06	12	Increased	32/28	covid/control	male/male	no/no	no/no	5/0	no/no	moderate/control (non-infected)
TRVTPSTVSSVISGC	FBXL6_HUMAN	3	Dimethyl:2H(4)	42.86	2459.91	12	Increased	36/28	covid/control	male/male	no/no	no/no	5/0	no/no	moderate/control (non-infected)
TRVTPSTVSSVISGC	FBXL6_HUMAN	3	Dimethyl:2H(6)13C(2)	35.71	2459.91	12	Increased	36/28	covid/control	male/male	no/no	no/no	5/0	no/no	moderate/control (non-infected)
TRVTPSTVSSVISGC	FBXL6_HUMAN	2	Dimethyl:2H(4)	42.86	0	12	Reduced	30/28	covid/control	female/male	no/no	no/no	5/0	no/no	moderate/control (non-infected)
TRVTPSTVSSVISGC	FBXL6_HUMAN	2	Dimethyl:2H(6)13C(2)	35.71	0	12	Reduced	30/28	covid/control	female/male	no/no	no/no	5/0	no/no	moderate/control (non-infected)
TRVTPSTVSSVISGC	FBXL6_HUMAN	2	Dimethyl:2H(4)	42.86	0	12	Reduced	32/28	covid/control	male/male	no/no	no/no	5/0	no/no	moderate/control (non-infected)
TRVTPSTVSSVISGC	FBXL6_HUMAN	2	Dimethyl:2H(6)13C(2)	35.71	0	12	Reduced	32/28	covid/control	male/male	no/no	no/no	5/0	no/no	moderate/control (non-infected)
TRVTPSTVSSVISGC	FBXL6_HUMAN	2	Dimethyl:2H(4)	42.86	0	12	Reduced	36/28	covid/control	male/male	no/no	no/no	5/0	no/no	moderate/control (non-infected)
TRVTPSTVSSVISGC	FBXL6_HUMAN	2	Dimethyl:2H(6)13C(2)	35.71	0	12	Reduced	36/28	covid/control	male/male	no/no	no/no	5/0	no/no	moderate/control (non-infected)
TRVTPSTVSSVISGC	FBXL6_HUMAN	4	Dimethyl:2H(4)	42.86	497341	12	Increased	30/28	covid/control	female/male	no/no	no/no	5/0	no/no	moderate/control (non-infected)
TRVTPSTVSSVISGC	FBXL6_HUMAN	4	Dimethyl:2H(6)13C(2)	35.71	497341	12	Increased	30/28	covid/control	female/male	no/no	no/no	5/0	no/no	moderate/control (non-infected)
TRVTPSTVSSVISGC	FBXL6_HUMAN	4	Dimethyl:2H(4)	42.86	3.87485e+06	12	Increased	32/28	covid/control	male/male	no/no	no/no	5/0	no/no	moderate/control (non-infected)
TRVTPSTVSSVISGC	FBXL6_HUMAN	4	Dimethyl:2H(6)13C(2)	35.71	3.87485e+06	12	Increased	32/28	covid/control	male/male	no/no	no/no	5/0	no/no	moderate/control (non-infected)
TRVTPSTVSSVISGC	FBXL6_HUMAN	4	Dimethyl:2H(4)	42.86	3308.67	12	Increased	36/28	covid/control	male/male	no/no	no/no	5/0	no/no	moderate/control (non-infected)
TRVTPSTVSSVISGC	FBXL6_HUMAN	4	Dimethyl:2H(6)13C(2)	35.71	3308.67	12	Increased	36/28	covid/control	male/male	no/no	no/no	5/0	no/no	moderate/control (non-infected)
PILGRSGSEIPPD	ERMP1_HUMAN	2	Dimethyl	58.33	0	12	Reduced	30/28	covid/control	female/male	no/no	no/no	5/0	no/no	moderate/control (non-infected)
PILGRSGSEIPPD	ERMP1_HUMAN	2	Dimethyl	58.33	0	12	Reduced	32/28	covid/control	male/male	no/no	no/no	5/0	no/no	moderate/control (non-infected)
PILGRSGSEIPPD	ERMP1_HUMAN	2	Dimethyl	58.33	0	12	Reduced	36/28	covid/control	male/male	no/no	no/no	5/0	no/no	moderate/control (non-infected)
PILGRSGSEIPPD	ERMP1_HUMAN	3	Dimethyl	58.33	159033	12	Increased	30/28	covid/control	female/male	no/no	no/no	5/0	no/no	moderate/control (non-infected)
PILGRSGSEIPPD	ERMP1_HUMAN	3	Dimethyl	58.33	2.1736e+06	12	Increased	32/28	covid/control	male/male	no/no	no/no	5/0	no/no	moderate/control (non-infected)
PILGRSGSEIPPD	ERMP1_HUMAN	3	Dimethyl	58.33	41383.2	12	Increased	36/28	covid/control	male/male	no/no	no/no	5/0	no/no	moderate/control (non-infected)
DGSDVSK	FAT2_HUMAN	2	Dimethyl:2H(2)	66.67	0.7	12	Unchanged	30/28	covid/control	female/male	no/no	no/no	5/0	no/no	moderate/control (non-infected)
DGSDVSK	FAT2_HUMAN	2	Dimethyl:2H(2)	66.67	0	12	Reduced	32/28	covid/control	male/male	no/no	no/no	5/0	no/no	moderate/control (non-infected)
DGSDVSK	FAT2_HUMAN	2	Dimethyl:2H(2)	66.67	0	12	Reduced	36/28	covid/control	male/male	no/no	no/no	5/0	no/no	moderate/control (non-infected)
SGIPPLSSLTSVRVHV	FAT2_HUMAN	3	Dimethyl:2H(2)	33.33	2306.67	12	Increased	30/28	covid/control	female/male	no/no	no/no	5/0	no/no	moderate/control (non-infected)
SGIPPLSSLTSVRVHV	FAT2_HUMAN	3	Dimethyl:2H(2)	33.33	521113	12	Increased	32/28	covid/control	male/male	no/no	no/no	5/0	no/no	moderate/control (non-infected)
SGIPPLSSLTSVRVHV	FAT2_HUMAN	3	Dimethyl:2H(2)	33.33	40621.1	12	Increased	36/28	covid/control	male/male	no/no	no/no	5/0	no/no	moderate/control (non-infected)
SGIPPLSSLTSVRVHV	FAT2_HUMAN	2	Dimethyl:2H(2)	33.33	122995	12	Increased	30/28	covid/control	female/male	no/no	no/no	5/0	no/no	moderate/control (non-infected)
SGIPPLSSLTSVRVHV	FAT2_HUMAN	2	Dimethyl:2H(2)	33.33	774936	12	Increased	32/28	covid/control	male/male	no/no	no/no	5/0	no/no	moderate/control (non-infected)
SGIPPLSSLTSVRVHV	FAT2_HUMAN	2	Dimethyl:2H(2)	33.33	12592.5	12	Increased	36/28	covid/control	male/male	no/no	no/no	5/0	no/no	moderate/control (non-infected)
SGIPPLSSLTSVRVHV	FAT2_HUMAN	4	Dimethyl:2H(2)	33.33	5317.83	12	Increased	30/28	covid/control	female/male	no/no	no/no	5/0	no/no	moderate/control (non-infected)
SGIPPLSSLTSVRVHV	FAT2_HUMAN	4	Dimethyl:2H(2)	33.33	10916.7	12	Increased	32/28	covid/control	male/male	no/no	no/no	5/0	no/no	moderate/control (non-infected)
SGIPPLSSLTSVRVHV	FAT2_HUMAN	4	Dimethyl:2H(2)	33.33	747065	12	Increased	36/28	covid/control	male/male	no/no	no/no	5/0	no/no	moderate/control (non-infected)
ECEDGTYSPEISW	PTSS1_HUMAN	3	Dimethyl:2H(4)	41.67	0	12	Reduced	30/28	covid/control	female/male	no/no	no/no	5/0	no/no	moderate/control (non-infected)
ECEDGTYSPEISW	PTSS1_HUMAN	3	Dimethyl:2H(4)	41.67	0	12	Reduced	32/28	covid/control	male/male	no/no	no/no	5/0	no/no	moderate/control (non-infected)
ECEDGTYSPEISW	PTSS1_HUMAN	3	Dimethyl:2H(4)	41.67	0	12	Reduced	36/28	covid/control	male/male	no/no	no/no	5/0	no/no	moderate/control (non-infected)
ECEDGTYSPEISW	PTSS1_HUMAN	2	Dimethyl:2H(4)	41.67	4.26	12	Increased	30/28	covid/control	female/male	no/no	no/no	5/0	no/no	moderate/control (non-infected)
ECEDGTYSPEISW	PTSS1_HUMAN	2	Dimethyl:2H(4)	41.67	0	12	Reduced	32/28	covid/control	male/male	no/no	no/no	5/0	no/no	moderate/control (non-infected)
ECEDGTYSPEISW	PTSS1_HUMAN	2	Dimethyl:2H(4)	41.67	0	12	Reduced	36/28	covid/control	male/male	no/no	no/no	5/0	no/no	moderate/control (non-infected)
NPIPSGLPPFPSSPQT	CNOT4_HUMAN	2	Dimethyl:2H(2)	33.33	3.13778e+06	12	Increased	30/28	covid/control	female/male	no/no	no/no	5/0	no/no	moderate/control (non-infected)
NPIPSGLPPFPSSPQT	CNOT4_HUMAN	2	Dimethyl:2H(2)	33.33	17563413	12	Increased	32/28	covid/control	male/male	no/no	no/no	5/0	no/no	moderate/control (non-infected)
NPIPSGLPPFPSSPQT	CNOT4_HUMAN	2	Dimethyl:2H(2)	33.33	673479	12	Increased	36/28	covid/control	male/male	no/no	no/no	5/0	no/no	moderate/control (non-infected)
NPIPSGLPPFPSSPQT	CNOT4_HUMAN	3	Dimethyl:2H(2)	33.33	716.15	12	Increased	30/28	covid/control	female/male	no/no	no/no	5/0	no/no	moderate/control (non-infected)
NPIPSGLPPFPSSPQT	CNOT4_HUMAN	3	Dimethyl:2H(2)	33.33	7374.33	12	Increased	32/28	covid/control	male/male	no/no	no/no	5/0	no/no	moderate/control (non-infected)
NPIPSGLPPFPSSPQT	CNOT4_HUMAN	3	Dimethyl:2H(2)	33.33	540868	12	Increased	36/28	covid/control	male/male	no/no	no/no	5/0	no/no	moderate/control (non-infected)
TMGRSQGSPMDPMV	ARI1B_HUMAN	2	Dimethyl:2H(4)	46.15	0	12	Reduced	30/28	covid/control	female/male	no/no	no/no	5/0	no/no	moderate/control (non-infected)
TMGRSQGSPMDPMV	ARI1B_HUMAN	2	Dimethyl:2H(4)	46.15	0	12	Reduced	32/28	covid/control	male/male	no/no	no/no	5/0	no/no	moderate/control (non-infected)
TMGRSQGSPMDPMV	ARI1B_HUMAN	2	Dimethyl:2H(4)	46.15	0	12	Reduced	36/28	covid/control	male/male	no/no	no/no	5/0	no/no	moderate/control (non-infected)
SGSGQGSEAPEK	OTOF_HUMAN	2	Dimethyl:2H(4)	54.55	1.88562e+06	12	Increased	30/28	covid/control	female/male	no/no	no/no	5/0	no/no	moderate/control (non-infected)
SGSGQGSEAPEK	OTOF_HUMAN	2	Dimethyl:2H(4)	54.55	14081.6	12	Increased	32/28	covid/control	male/male	no/no	no/no	5/0	no/no	moderate/control (non-infected)
SGSGQGSEAPEK	OTOF_HUMAN	2	Dimethyl:2H(4)	54.55	4948.07	12	Increased	36/28	covid/control	male/male	no/no	no/no	5/0	no/no	moderate/control (non-infected)
LYSGHPSLPLSGAIAAF	ZN318_HUMAN	2	Dimethyl:2H(4)	37.5	0	12	Reduced	30/28	covid/control	female/male	no/no	no/no	5/0	no/no	moderate/control (non-infected)
LYSGHPSLPLSGAIAAF	ZN318_HUMAN	2	Dimethyl:2H(4)	37.5	1.18	12	Unchanged	32/28	covid/control	male/male	no/no	no/no	5/0	no/no	moderate/control (non-infected)
LYSGHPSLPLSGAIAAF	ZN318_HUMAN	2	Dimethyl:2H(4)	37.5	8.36	12	Increased	36/28	covid/control	male/male	no/no	no/no	5/0	no/no	moderate/control (non-infected)
CEVLGNDIGLP	ZFHX3_HUMAN	2	Dimethyl:2H(4)	50	79430.9	12	Increased	30/28	covid/control	female/male	no/no	no/no	5/0	no/no	moderate/control (non-infected)
CEVLGNDIGLP	ZFHX3_HUMAN	2	Dimethyl:2H(4)	50	3.14288e+06	12	Increased	32/28	covid/control	male/male	no/no	no/no	5/0	no/no	moderate/control (non-infected)
CEVLGNDIGLP	ZFHX3_HUMAN	2	Dimethyl:2H(4)	50	4266.14	12	Increased	36/28	covid/control	male/male	no/no	no/no	5/0	no/no	moderate/control (non-infected)
CGDSNSICPAPSTM	RPIA_HUMAN	3	Dimethyl:2H(4)	53.85	291384	12	Increased	30/28	covid/control	female/male	no/no	no/no	5/0	no/no	moderate/control (non-infected)
CGDSNSICPAPSTM	RPIA_HUMAN	3	Dimethyl:2H(4)	53.85	6.74045e+06	12	Increased	32/28	covid/control	male/male	no/no	no/no	5/0	no/no	moderate/control (non-infected)
CGDSNSICPAPSTM	RPIA_HUMAN	3	Dimethyl:2H(4)	53.85	4.2841e+06	12	Increased	36/28	covid/control	male/male	no/no	no/no	5/0	no/no	moderate/control (non-infected)
CGDSNSICPAPSTM	RPIA_HUMAN	2	Dimethyl:2H(4)	53.85	696666	12	Increased	30/28	covid/control	female/male	no/no	no/no	5/0	no/no	moderate/control (non-infected)
CGDSNSICPAPSTM	RPIA_HUMAN	2	Dimethyl:2H(4)	53.85	7.88978e+06	12	Increased	32/28	covid/control	male/male	no/no	no/no	5/0	no/no	moderate/control (non-infected)
CGDSNSICPAPSTM	RPIA_HUMAN	2	Dimethyl:2H(4)	53.85	137020	12	Increased	36/28	covid/control	male/male	no/no	no/no	5/0	no/no	moderate/control (non-infected)
AYIHIHSC	FCERB_HUMAN	2	Dimethyl:2H(2)	57.14	3.23	12	Increased	30/28	covid/control	female/male	no/no	no/no	5/0	no/no	moderate/control (non-infected)
AYIHIHSC	FCERB_HUMAN	2	Dimethyl:2H(2)	57.14	4.84	12	Increased	32/28	covid/control	male/male	no/no	no/no	5/0	no/no	moderate/control (non-infected)
AYIHIHSC	FCERB_HUMAN	2	Dimethyl:2H(2)	57.14	0.35	12	Reduced	36/28	covid/control	male/male	no/no	no/no	5/0	no/no	moderate/control (non-infected)
AYIHIHSC	FCERB_HUMAN	3	Dimethyl:2H(2)	57.14	6228.1	12	Increased	30/28	covid/control	female/male	no/no	no/no	5/0	no/no	moderate/control (non-infected)
AYIHIHSC	FCERB_HUMAN	3	Dimethyl:2H(2)	57.14	1713.03	12	Increased	32/28	covid/control	male/male	no/no	no/no	5/0	no/no	moderate/control (non-infected)
AYIHIHSC	FCERB_HUMAN	3	Dimethyl:2H(2)	57.14	443465	12	Increased	36/28	covid/control	male/male	no/no	no/no	5/0	no/no	moderate/control (non-infected)
VESTSNSPSSS	ATP7A_HUMAN	2	Dimethyl:2H(6)13C(2)	60	0	12	Reduced	30/28	covid/control	female/male	no/no	no/no	5/0	no/no	moderate/control (non-infected)
VESTSNSPSSS	ATP7A_HUMAN	2	Dimethyl:2H(6)13C(2)	60	0	12	Reduced	32/28	covid/control	male/male	no/no	no/no	5/0	no/no	moderate/control (non-infected)
VESTSNSPSSS	ATP7A_HUMAN	2	Dimethyl:2H(6)13C(2)	60	0	12	Reduced	36/28	covid/control	male/male	no/no	no/no	5/0	no/no	moderate/control (non-infected)
VESTSNSPSSS	ATP7A_HUMAN	3	Dimethyl:2H(6)13C(2)	60	46.89	12	Increased	30/28	covid/control	female/male	no/no	no/no	5/0	no/no	moderate/control (non-infected)
VESTSNSPSSS	ATP7A_HUMAN	3	Dimethyl:2H(6)13C(2)	60	0	12	Reduced	32/28	covid/control	male/male	no/no	no/no	5/0	no/no	moderate/control (non-infected)
VESTSNSPSSS	ATP7A_HUMAN	3	Dimethyl:2H(6)13C(2)	60	0	12	Reduced	36/28	covid/control	male/male	no/no	no/no	5/0	no/no	moderate/control (non-infected)
GGTGGIGGVGGTGGVGNRAP	MMRN1_HUMAN	2	Dimethyl:2H(2)	36.84	379392	12	Increased	30/28	covid/control	female/male	no/no	no/no	5/0	no/no	moderate/control (non-infected)
GGTGGIGGVGGTGGVGNRAP	MMRN1_HUMAN	2	Dimethyl:2H(2)	36.84	1.6672e+06	12	Increased	32/28	covid/control	male/male	no/no	no/no	5/0	no/no	moderate/control (non-infected)
GGTGGIGGVGGTGGVGNRAP	MMRN1_HUMAN	2	Dimethyl:2H(2)	36.84	1.98727e+06	12	Increased	36/28	covid/control	male/male	no/no	no/no	5/0	no/no	moderate/control (non-infected)
GGTGGIGGVGGTGGVGNRAP	MMRN1_HUMAN	3	Dimethyl:2H(2)	36.84	34313.9	12	Increased	30/28	covid/control	female/male	no/no	no/no	5/0	no/no	moderate/control (non-infected)
GGTGGIGGVGGTGGVGNRAP	MMRN1_HUMAN	3	Dimethyl:2H(2)	36.84	1006.26	12	Increased	32/28	covid/control	male/male	no/no	no/no	5/0	no/no	moderate/control (non-infected)
GGTGGIGGVGGTGGVGNRAP	MMRN1_HUMAN	3	Dimethyl:2H(2)	36.84	572506	12	Increased	36/28	covid/control	male/male	no/no	no/no	5/0	no/no	moderate/control (non-infected)
EAPSGHFDM	MN1_HUMAN	2	Dimethyl:2H(6)13C(2)	62.5	303.58	12	Increased	30/28	covid/control	female/male	no/no	no/no	5/0	no/no	moderate/control (non-infected)
EAPSGHFDM	MN1_HUMAN	2	Dimethyl:2H(6)13C(2)	62.5	0	12	Reduced	32/28	covid/control	male/male	no/no	no/no	5/0	no/no	moderate/control (non-infected)
EAPSGHFDM	MN1_HUMAN	2	Dimethyl:2H(6)13C(2)	62.5	1.72	12	Unchanged	36/28	covid/control	male/male	no/no	no/no	5/0	no/no	moderate/control (non-infected)
EAPSGHFDM	MN1_HUMAN	3	Dimethyl:2H(6)13C(2)	62.5	41.82	12	Increased	30/28	covid/control	female/male	no/no	no/no	5/0	no/no	moderate/control (non-infected)
EAPSGHFDM	MN1_HUMAN	3	Dimethyl:2H(6)13C(2)	62.5	0	12	Reduced	32/28	covid/control	male/male	no/no	no/no	5/0	no/no	moderate/control (non-infected)
EAPSGHFDM	MN1_HUMAN	3	Dimethyl:2H(6)13C(2)	62.5	2.31	12	Increased	36/28	covid/control	male/male	no/no	no/no	5/0	no/no	moderate/control (non-infected)
GLGPAGPFDM	ASM_HUMAN	2	Dimethyl	77.78	0	12	Reduced	30/28	covid/control	female/male	no/no	no/no	5/0	no/no	moderate/control (non-infected)
GLGPAGPFDM	ASM_HUMAN	2	Dimethyl	77.78	0	12	Reduced	32/28	covid/control	male/male	no/no	no/no	5/0	no/no	moderate/control (non-infected)
GLGPAGPFDM	ASM_HUMAN	2	Dimethyl	77.78	0	12	Reduced	36/28	covid/control	male/male	no/no	no/no	5/0	no/no	moderate/control (non-infected)
GLGPAGPFDM	ASM_HUMAN	3	Dimethyl	77.78	5038.11	12	Increased	30/28	covid/control	female/male	no/no	no/no	5/0	no/no	moderate/control (non-infected)
GLGPAGPFDM	ASM_HUMAN	3	Dimethyl	77.78	215184	12	Increased	32/28	covid/control	male/male	no/no	no/no	5/0	no/no	moderate/control (non-infected)
GLGPAGPFDM	ASM_HUMAN	3	Dimethyl	77.78	51.96	12	Increased	36/28	covid/control	male/male	no/no	no/no	5/0	no/no	moderate/control (non-infected)
HEKQELLRGLWR	FREM2_HUMAN	2	Dimethyl:2H(4)	54.55	2056.9	12	Increased	30/28	covid/control	female/male	no/no	no/no	5/0	no/no	moderate/control (non-infected)
HEKQELLRGLWR	FREM2_HUMAN	2	Dimethyl:2H(4)	54.55	124280	12	Increased	32/28	covid/control	male/male	no/no	no/no	5/0	no/no	moderate/control (non-infected)
HEKQELLRGLWR	FREM2_HUMAN	2	Dimethyl:2H(4)	54.55	76.18	12	Increased	36/28	covid/control	male/male	no/no	no/no	5/0	no/no	moderate/control (non-infected)
HEKQELLRGLWR	FREM2_HUMAN	3	Dimethyl:2H(4)	54.55	0	12	Reduced	30/28	covid/control	female/male	no/no	no/no	5/0	no/no	moderate/control (non-infected)
HEKQELLRGLWR	FREM2_HUMAN	3	Dimethyl:2H(4)	54.55	0	12	Reduced	32/28	covid/control	male/male	no/no	no/no	5/0	no/no	moderate/control (non-infected)
HEKQELLRGLWR	FREM2_HUMAN	3	Dimethyl:2H(4)	54.55	42308.5	12	Increased	36/28	covid/control	male/male	no/no	no/no	5/0	no/no	moderate/control (non-infected)
KTAKSSSSSNPK	WWP1_HUMAN	3	Dimethyl:2H(4)	63.64	0.13	12	Reduced	30/28	covid/control	female/male	no/no	no/no	5/0	no/no	moderate/control (non-infected)
KTAKSSSSSNPK	WWP1_HUMAN	3	Dimethyl:2H(4)	63.64	0	12	Reduced	32/28	covid/control	male/male	no/no	no/no	5/0	no/no	moderate/control (non-infected)
KTAKSSSSSNPK	WWP1_HUMAN	3	Dimethyl:2H(4)	63.64	0	12	Reduced	36/28	covid/control	male/male	no/no	no/no	5/0	no/no	moderate/control (non-infected)
KTAKSSSSSNPK	WWP1_HUMAN	2	Dimethyl:2H(4)	63.64	0.38	12	Reduced	30/28	covid/control	female/male	no/no	no/no	5/0	no/no	moderate/control (non-infected)
KTAKSSSSSNPK	WWP1_HUMAN	2	Dimethyl:2H(4)	63.64	0.38	12	Reduced	32/28	covid/control	male/male	no/no	no/no	5/0	no/no	moderate/control (non-infected)
KTAKSSSSSNPK	WWP1_HUMAN	2	Dimethyl:2H(4)	63.64	17940.1	12	Increased	36/28	covid/control	male/male	no/no	no/no	5/0	no/no	moderate/control (non-infected)
TDASACNKC	CASR_HUMAN	2	Dimethyl:2H(6)13C(2)	50	1.3	12	Unchanged	30/28	covid/control	female/male	no/no	no/no	5/0	no/no	moderate/control (non-infected)
TDASACNKC	CASR_HUMAN	2	Dimethyl:2H(6)13C(2)	50	0.4	12	Reduced	32/28	covid/control	male/male	no/no	no/no	5/0	no/no	moderate/control (non-infected)
TDASACNKC	CASR_HUMAN	2	Dimethyl:2H(6)13C(2)	50	0	12	Reduced	36/28	covid/control	male/male	no/no	no/no	5/0	no/no	moderate/control (non-infected)
TDASACNKC	CASR_HUMAN	3	Dimethyl:2H(6)13C(2)	50	0.14	12	Reduced	30/28	covid/control	female/male	no/no	no/no	5/0	no/no	moderate/control (non-infected)
TDASACNKC	CASR_HUMAN	3	Dimethyl:2H(6)13C(2)	50	58280.4	12	Increased	32/28	covid/control	male/male	no/no	no/no	5/0	no/no	moderate/control (non-infected)
TDASACNKC	CASR_HUMAN	3	Dimethyl:2H(6)13C(2)	50	19.53	12	Increased	36/28	covid/control	male/male	no/no	no/no	5/0	no/no	moderate/control (non-infected)
CSDLCIPFYNVVF	PIWL2_HUMAN	2	Dimethyl	41.67	646693	12	Increased	30/28	covid/control	female/male	no/no	no/no	5/0	no/no	moderate/control (non-infected)
CSDLCIPFYNVVF	PIWL2_HUMAN	2	Dimethyl	41.67	8.77866e+06	12	Increased	32/28	covid/control	male/male	no/no	no/no	5/0	no/no	moderate/control (non-infected)
CSDLCIPFYNVVF	PIWL2_HUMAN	2	Dimethyl	41.67	49088.7	12	Increased	36/28	covid/control	male/male	no/no	no/no	5/0	no/no	moderate/control (non-infected)
CSDLCIPFYNVVF	PIWL2_HUMAN	3	Dimethyl	41.67	4.89	12	Increased	30/28	covid/control	female/male	no/no	no/no	5/0	no/no	moderate/control (non-infected)
CSDLCIPFYNVVF	PIWL2_HUMAN	3	Dimethyl	41.67	1356.24	12	Increased	32/28	covid/control	male/male	no/no	no/no	5/0	no/no	moderate/control (non-infected)
CSDLCIPFYNVVF	PIWL2_HUMAN	3	Dimethyl	41.67	213979	12	Increased	36/28	covid/control	male/male	no/no	no/no	5/0	no/no	moderate/control (non-infected)
ITTGKAPSPRAAHACAT	KLDC2_HUMAN	3	Dimethyl:2H(6)13C(2)	43.75	46.07	12	Increased	30/28	covid/control	female/male	no/no	no/no	5/0	no/no	moderate/control (non-infected)
ITTGKAPSPRAAHACAT	KLDC2_HUMAN	3	Dimethyl:2H(6)13C(2)	43.75	0	12	Reduced	32/28	covid/control	male/male	no/no	no/no	5/0	no/no	moderate/control (non-infected)
ITTGKAPSPRAAHACAT	KLDC2_HUMAN	3	Dimethyl:2H(6)13C(2)	43.75	0	12	Reduced	36/28	covid/control	male/male	no/no	no/no	5/0	no/no	moderate/control (non-infected)
ITTGKAPSPRAAHACAT	KLDC2_HUMAN	2	Dimethyl:2H(6)13C(2)	43.75	0	12	Reduced	30/28	covid/control	female/male	no/no	no/no	5/0	no/no	moderate/control (non-infected)
ITTGKAPSPRAAHACAT	KLDC2_HUMAN	2	Dimethyl:2H(6)13C(2)	43.75	3038.4	12	Increased	32/28	covid/control	male/male	no/no	no/no	5/0	no/no	moderate/control (non-infected)
ITTGKAPSPRAAHACAT	KLDC2_HUMAN	2	Dimethyl:2H(6)13C(2)	43.75	23025.4	12	Increased	36/28	covid/control	male/male	no/no	no/no	5/0	no/no	moderate/control (non-infected)
ITTGKAPSPRAAHACAT	KLDC2_HUMAN	4	Dimethyl:2H(6)13C(2)	43.75	0.11	12	Reduced	30/28	covid/control	female/male	no/no	no/no	5/0	no/no	moderate/control (non-infected)
ITTGKAPSPRAAHACAT	KLDC2_HUMAN	4	Dimethyl:2H(6)13C(2)	43.75	0.01	12	Reduced	32/28	covid/control	male/male	no/no	no/no	5/0	no/no	moderate/control (non-infected)
ITTGKAPSPRAAHACAT	KLDC2_HUMAN	4	Dimethyl:2H(6)13C(2)	43.75	0	12	Reduced	36/28	covid/control	male/male	no/no	no/no	5/0	no/no	moderate/control (non-infected)
NINVPSSVYA	CCNY_HUMAN	2	Dimethyl:2H(6)13C(2)	55.56	31.47	12	Increased	30/28	covid/control	female/male	no/no	no/no	5/0	no/no	moderate/control (non-infected)
NINVPSSVYA	CCNY_HUMAN	2	Dimethyl:2H(6)13C(2)	55.56	0	12	Reduced	32/28	covid/control	male/male	no/no	no/no	5/0	no/no	moderate/control (non-infected)
NINVPSSVYA	CCNY_HUMAN	2	Dimethyl:2H(6)13C(2)	55.56	0	12	Reduced	36/28	covid/control	male/male	no/no	no/no	5/0	no/no	moderate/control (non-infected)
NINVPSSVYA	CCNY_HUMAN	3	Dimethyl:2H(6)13C(2)	55.56	140687	12	Increased	30/28	covid/control	female/male	no/no	no/no	5/0	no/no	moderate/control (non-infected)
NINVPSSVYA	CCNY_HUMAN	3	Dimethyl:2H(6)13C(2)	55.56	100062	12	Increased	32/28	covid/control	male/male	no/no	no/no	5/0	no/no	moderate/control (non-infected)
NINVPSSVYA	CCNY_HUMAN	3	Dimethyl:2H(6)13C(2)	55.56	2.93704e+07	12	Increased	36/28	covid/control	male/male	no/no	no/no	5/0	no/no	moderate/control (non-infected)
ECIVAGSHPISI	TITIN_HUMAN	2	Dimethyl:2H(4)	63.64	0	12	Reduced	30/28	covid/control	female/male	no/no	no/no	5/0	no/no	moderate/control (non-infected)
ECIVAGSHPISI	TITIN_HUMAN	2	Dimethyl:2H(4)	63.64	1.59	12	Unchanged	32/28	covid/control	male/male	no/no	no/no	5/0	no/no	moderate/control (non-infected)
ECIVAGSHPISI	TITIN_HUMAN	2	Dimethyl:2H(4)	63.64	0	12	Reduced	36/28	covid/control	male/male	no/no	no/no	5/0	no/no	moderate/control (non-infected)
LDPERMGSGIQYGDAAL	RAB4A_HUMAN	3	Dimethyl:2H(2)	31.25	9.64	12	Increased	30/28	covid/control	female/male	no/no	no/no	5/0	no/no	moderate/control (non-infected)
LDPERMGSGIQYGDAAL	RAB4A_HUMAN	3	Dimethyl:2H(2)	31.25	44.8	12	Increased	32/28	covid/control	male/male	no/no	no/no	5/0	no/no	moderate/control (non-infected)
LDPERMGSGIQYGDAAL	RAB4A_HUMAN	3	Dimethyl:2H(2)	31.25	0	12	Reduced	36/28	covid/control	male/male	no/no	no/no	5/0	no/no	moderate/control (non-infected)
LDPERMGSGIQYGDAAL	RAB4A_HUMAN	2	Dimethyl:2H(2)	31.25	2.41	12	Increased	30/28	covid/control	female/male	no/no	no/no	5/0	no/no	moderate/control (non-infected)
LDPERMGSGIQYGDAAL	RAB4A_HUMAN	2	Dimethyl:2H(2)	31.25	0	12	Reduced	32/28	covid/control	male/male	no/no	no/no	5/0	no/no	moderate/control (non-infected)
LDPERMGSGIQYGDAAL	RAB4A_HUMAN	2	Dimethyl:2H(2)	31.25	0.22	12	Reduced	36/28	covid/control	male/male	no/no	no/no	5/0	no/no	moderate/control (non-infected)
VKVSRELSAHTGYLSCC	GBB3_HUMAN	4	Dimethyl:2H(6)13C(2)	37.5	0.34	12	Reduced	30/28	covid/control	female/male	no/no	no/no	5/0	no/no	moderate/control (non-infected)
VKVSRELSAHTGYLSCC	GBB3_HUMAN	4	Dimethyl:2H(6)13C(2)	37.5	0	12	Reduced	32/28	covid/control	male/male	no/no	no/no	5/0	no/no	moderate/control (non-infected)
VKVSRELSAHTGYLSCC	GBB3_HUMAN	4	Dimethyl:2H(6)13C(2)	37.5	0	12	Reduced	36/28	covid/control	male/male	no/no	no/no	5/0	no/no	moderate/control (non-infected)
VKVSRELSAHTGYLSCC	GBB3_HUMAN	3	Dimethyl:2H(6)13C(2)	37.5	0.94	12	Unchanged	30/28	covid/control	female/male	no/no	no/no	5/0	no/no	moderate/control (non-infected)
VKVSRELSAHTGYLSCC	GBB3_HUMAN	3	Dimethyl:2H(6)13C(2)	37.5	1.9	12	Unchanged	32/28	covid/control	male/male	no/no	no/no	5/0	no/no	moderate/control (non-infected)
VKVSRELSAHTGYLSCC	GBB3_HUMAN	3	Dimethyl:2H(6)13C(2)	37.5	16780.6	12	Increased	36/28	covid/control	male/male	no/no	no/no	5/0	no/no	moderate/control (non-infected)
RPPSTSSTGSRGSCGS	TRI33_HUMAN	2	Dimethyl:2H(6)13C(2)	40	17.66	12	Increased	30/28	covid/control	female/male	no/no	no/no	5/0	no/no	moderate/control (non-infected)
RPPSTSSTGSRGSCGS	TRI33_HUMAN	2	Dimethyl:2H(6)13C(2)	40	3.99	12	Increased	32/28	covid/control	male/male	no/no	no/no	5/0	no/no	moderate/control (non-infected)
RPPSTSSTGSRGSCGS	TRI33_HUMAN	2	Dimethyl:2H(6)13C(2)	40	0	12	Reduced	36/28	covid/control	male/male	no/no	no/no	5/0	no/no	moderate/control (non-infected)
LVIESKPAPGYTPNVV	TRI33_HUMAN	2	Dimethyl:2H(2)	40	1.53906e+06	12	Increased	30/28	covid/control	female/male	no/no	no/no	5/0	no/no	moderate/control (non-infected)
LVIESKPAPGYTPNVV	TRI33_HUMAN	2	Dimethyl:2H(2)	40	1178.26	12	Increased	32/28	covid/control	male/male	no/no	no/no	5/0	no/no	moderate/control (non-infected)
LVIESKPAPGYTPNVV	TRI33_HUMAN	2	Dimethyl:2H(2)	40	46897	12	Increased	36/28	covid/control	male/male	no/no	no/no	5/0	no/no	moderate/control (non-infected)
LVIESKPAPGYTPNVV	TRI33_HUMAN	3	Dimethyl:2H(2)	40	5.14	12	Increased	30/28	covid/control	female/male	no/no	no/no	5/0	no/no	moderate/control (non-infected)
LVIESKPAPGYTPNVV	TRI33_HUMAN	3	Dimethyl:2H(2)	40	0.9	12	Unchanged	32/28	covid/control	male/male	no/no	no/no	5/0	no/no	moderate/control (non-infected)
LVIESKPAPGYTPNVV	TRI33_HUMAN	3	Dimethyl:2H(2)	40	51154.8	12	Increased	36/28	covid/control	male/male	no/no	no/no	5/0	no/no	moderate/control (non-infected)
MIAMNGSVF	NADE_HUMAN	2	Dimethyl	50	34.12	12	Increased	30/28	covid/control	female/male	no/no	no/no	5/0	no/no	moderate/control (non-infected)
MIAMNGSVF	NADE_HUMAN	2	Dimethyl	50	0	12	Reduced	32/28	covid/control	male/male	no/no	no/no	5/0	no/no	moderate/control (non-infected)
MIAMNGSVF	NADE_HUMAN	2	Dimethyl	50	15199.2	12	Increased	36/28	covid/control	male/male	no/no	no/no	5/0	no/no	moderate/control (non-infected)
HGPGVEGVTH	TM9S1_HUMAN	2	Dimethyl:2H(4)	44.44	212.83	12	Increased	30/28	covid/control	female/male	no/no	no/no	5/0	no/no	moderate/control (non-infected)
HGPGVEGVTH	TM9S1_HUMAN	2	Dimethyl:2H(4)	44.44	342.56	12	Increased	32/28	covid/control	male/male	no/no	no/no	5/0	no/no	moderate/control (non-infected)
HGPGVEGVTH	TM9S1_HUMAN	2	Dimethyl:2H(4)	44.44	71861.8	12	Increased	36/28	covid/control	male/male	no/no	no/no	5/0	no/no	moderate/control (non-infected)
HGPGVEGVTH	TM9S1_HUMAN	3	Dimethyl:2H(4)	44.44	152980	12	Increased	30/28	covid/control	female/male	no/no	no/no	5/0	no/no	moderate/control (non-infected)
HGPGVEGVTH	TM9S1_HUMAN	3	Dimethyl:2H(4)	44.44	2.29987e+06	12	Increased	32/28	covid/control	male/male	no/no	no/no	5/0	no/no	moderate/control (non-infected)
HGPGVEGVTH	TM9S1_HUMAN	3	Dimethyl:2H(4)	44.44	7552.67	12	Increased	36/28	covid/control	male/male	no/no	no/no	5/0	no/no	moderate/control (non-infected)
YRGKQMEDGHTLFD	UHRF1_HUMAN	3	Dimethyl:2H(6)13C(2)	53.85	514615	12	Increased	30/28	covid/control	female/male	no/no	no/no	5/0	no/no	moderate/control (non-infected)
YRGKQMEDGHTLFD	UHRF1_HUMAN	3	Dimethyl:2H(6)13C(2)	53.85	1.21868e+06	12	Increased	32/28	covid/control	male/male	no/no	no/no	5/0	no/no	moderate/control (non-infected)
YRGKQMEDGHTLFD	UHRF1_HUMAN	3	Dimethyl:2H(6)13C(2)	53.85	8585	12	Increased	36/28	covid/control	male/male	no/no	no/no	5/0	no/no	moderate/control (non-infected)
YRGKQMEDGHTLFD	UHRF1_HUMAN	4	Dimethyl:2H(6)13C(2)	53.85	38.66	12	Increased	30/28	covid/control	female/male	no/no	no/no	5/0	no/no	moderate/control (non-infected)
YRGKQMEDGHTLFD	UHRF1_HUMAN	4	Dimethyl:2H(6)13C(2)	53.85	9.93	12	Increased	32/28	covid/control	male/male	no/no	no/no	5/0	no/no	moderate/control (non-infected)
YRGKQMEDGHTLFD	UHRF1_HUMAN	4	Dimethyl:2H(6)13C(2)	53.85	0	12	Reduced	36/28	covid/control	male/male	no/no	no/no	5/0	no/no	moderate/control (non-infected)
FNSVSSSLCK	BHE22_HUMAN	2	Dimethyl:2H(6)13C(2)	44.44	108.29	12	Increased	30/28	covid/control	female/male	no/no	no/no	5/0	no/no	moderate/control (non-infected)
FNSVSSSLCK	BHE22_HUMAN	2	Dimethyl:2H(6)13C(2)	44.44	115.83	12	Increased	32/28	covid/control	male/male	no/no	no/no	5/0	no/no	moderate/control (non-infected)
FNSVSSSLCK	BHE22_HUMAN	2	Dimethyl:2H(6)13C(2)	44.44	14513.8	12	Increased	36/28	covid/control	male/male	no/no	no/no	5/0	no/no	moderate/control (non-infected)
FNSVSSSLCK	BHE22_HUMAN	3	Dimethyl:2H(6)13C(2)	44.44	4978.51	12	Increased	30/28	covid/control	female/male	no/no	no/no	5/0	no/no	moderate/control (non-infected)
FNSVSSSLCK	BHE22_HUMAN	3	Dimethyl:2H(6)13C(2)	44.44	6375.27	12	Increased	32/28	covid/control	male/male	no/no	no/no	5/0	no/no	moderate/control (non-infected)
FNSVSSSLCK	BHE22_HUMAN	3	Dimethyl:2H(6)13C(2)	44.44	744611	12	Increased	36/28	covid/control	male/male	no/no	no/no	5/0	no/no	moderate/control (non-infected)
GLRLEAAPVG	POLS2_HUMAN	2	Dimethyl	44.44	566733	12	Increased	30/28	covid/control	female/male	no/no	no/no	5/0	no/no	moderate/control (non-infected)
GLRLEAAPVG	POLS2_HUMAN	2	Dimethyl	44.44	190.48	12	Increased	32/28	covid/control	male/male	no/no	no/no	5/0	no/no	moderate/control (non-infected)
GLRLEAAPVG	POLS2_HUMAN	2	Dimethyl	44.44	17363.1	12	Increased	36/28	covid/control	male/male	no/no	no/no	5/0	no/no	moderate/control (non-infected)
GLRLEAAPVG	POLS2_HUMAN	3	Dimethyl	44.44	209333	12	Increased	30/28	covid/control	female/male	no/no	no/no	5/0	no/no	moderate/control (non-infected)
GLRLEAAPVG	POLS2_HUMAN	3	Dimethyl	44.44	2.20589e+06	12	Increased	32/28	covid/control	male/male	no/no	no/no	5/0	no/no	moderate/control (non-infected)
GLRLEAAPVG	POLS2_HUMAN	3	Dimethyl	44.44	28446.8	12	Increased	36/28	covid/control	male/male	no/no	no/no	5/0	no/no	moderate/control (non-infected)
PQVRLYGPTNF	CPNE1_HUMAN	3	Dimethyl:2H(2)	40	13.37	12	Increased	30/28	covid/control	female/male	no/no	no/no	5/0	no/no	moderate/control (non-infected)
PQVRLYGPTNF	CPNE1_HUMAN	3	Dimethyl:2H(2)	40	0	12	Reduced	32/28	covid/control	male/male	no/no	no/no	5/0	no/no	moderate/control (non-infected)
PQVRLYGPTNF	CPNE1_HUMAN	3	Dimethyl:2H(2)	40	0	12	Reduced	36/28	covid/control	male/male	no/no	no/no	5/0	no/no	moderate/control (non-infected)
PQVRLYGPTNF	CPNE1_HUMAN	2	Dimethyl:2H(2)	40	1894.32	12	Increased	30/28	covid/control	female/male	no/no	no/no	5/0	no/no	moderate/control (non-infected)
PQVRLYGPTNF	CPNE1_HUMAN	2	Dimethyl:2H(2)	40	240207	12	Increased	32/28	covid/control	male/male	no/no	no/no	5/0	no/no	moderate/control (non-infected)
PQVRLYGPTNF	CPNE1_HUMAN	2	Dimethyl:2H(2)	40	2.26457e+06	12	Increased	36/28	covid/control	male/male	no/no	no/no	5/0	no/no	moderate/control (non-infected)
DTASSSLAFGIP	MAGB4_HUMAN	2	Dimethyl:2H(4)	36.36	0	12	Reduced	30/28	covid/control	female/male	no/no	no/no	5/0	no/no	moderate/control (non-infected)
DTASSSLAFGIP	MAGB4_HUMAN	2	Dimethyl:2H(4)	36.36	0	12	Reduced	32/28	covid/control	male/male	no/no	no/no	5/0	no/no	moderate/control (non-infected)
DTASSSLAFGIP	MAGB4_HUMAN	2	Dimethyl:2H(4)	36.36	0.92	12	Unchanged	36/28	covid/control	male/male	no/no	no/no	5/0	no/no	moderate/control (non-infected)
GRIDDMLNVSGH	ACSA_HUMAN	2	Dimethyl	36.36	2.77	12	Increased	30/28	covid/control	female/male	no/no	no/no	5/0	no/no	moderate/control (non-infected)
GRIDDMLNVSGH	ACSA_HUMAN	2	Dimethyl	36.36	0	12	Reduced	32/28	covid/control	male/male	no/no	no/no	5/0	no/no	moderate/control (non-infected)
GRIDDMLNVSGH	ACSA_HUMAN	2	Dimethyl	36.36	0.18	12	Reduced	36/28	covid/control	male/male	no/no	no/no	5/0	no/no	moderate/control (non-infected)
GYGLEPSSFN	HXB7_HUMAN	2	Dimethyl:2H(4)	55.56	0	12	Reduced	30/28	covid/control	female/male	no/no	no/no	5/0	no/no	moderate/control (non-infected)
GYGLEPSSFN	HXB7_HUMAN	2	Dimethyl:2H(4)	55.56	0.02	12	Reduced	32/28	covid/control	male/male	no/no	no/no	5/0	no/no	moderate/control (non-infected)
GYGLEPSSFN	HXB7_HUMAN	2	Dimethyl:2H(4)	55.56	0	12	Reduced	36/28	covid/control	male/male	no/no	no/no	5/0	no/no	moderate/control (non-infected)
GYGLEPSSFN	HXB7_HUMAN	3	Dimethyl:2H(4)	55.56	33.19	12	Increased	30/28	covid/control	female/male	no/no	no/no	5/0	no/no	moderate/control (non-infected)
GYGLEPSSFN	HXB7_HUMAN	3	Dimethyl:2H(4)	55.56	0	12	Reduced	32/28	covid/control	male/male	no/no	no/no	5/0	no/no	moderate/control (non-infected)
GYGLEPSSFN	HXB7_HUMAN	3	Dimethyl:2H(4)	55.56	0	12	Reduced	36/28	covid/control	male/male	no/no	no/no	5/0	no/no	moderate/control (non-infected)
KAIVHQTDNVI	CE290_HUMAN	3	Dimethyl:2H(4)	40	0	12	Reduced	30/28	covid/control	female/male	no/no	no/no	5/0	no/no	moderate/control (non-infected)
KAIVHQTDNVI	CE290_HUMAN	3	Dimethyl:2H(4)	40	0	12	Reduced	32/28	covid/control	male/male	no/no	no/no	5/0	no/no	moderate/control (non-infected)
KAIVHQTDNVI	CE290_HUMAN	3	Dimethyl:2H(4)	40	0	12	Reduced	36/28	covid/control	male/male	no/no	no/no	5/0	no/no	moderate/control (non-infected)
KAIVHQTDNVI	CE290_HUMAN	4	Dimethyl:2H(4)	40	175277	12	Increased	30/28	covid/control	female/male	no/no	no/no	5/0	no/no	moderate/control (non-infected)
KAIVHQTDNVI	CE290_HUMAN	4	Dimethyl:2H(4)	40	54352.3	12	Increased	32/28	covid/control	male/male	no/no	no/no	5/0	no/no	moderate/control (non-infected)
KAIVHQTDNVI	CE290_HUMAN	4	Dimethyl:2H(4)	40	1.28624e+06	12	Increased	36/28	covid/control	male/male	no/no	no/no	5/0	no/no	moderate/control (non-infected)
SNMGSDSGTM	IFIH1_HUMAN	2	Dimethyl:2H(4)	77.78	59.49	12	Increased	30/28	covid/control	female/male	no/no	no/no	5/0	no/no	moderate/control (non-infected)
SNMGSDSGTM	IFIH1_HUMAN	2	Dimethyl:2H(4)	77.78	0	12	Reduced	32/28	covid/control	male/male	no/no	no/no	5/0	no/no	moderate/control (non-infected)
SNMGSDSGTM	IFIH1_HUMAN	2	Dimethyl:2H(4)	77.78	0.02	12	Reduced	36/28	covid/control	male/male	no/no	no/no	5/0	no/no	moderate/control (non-infected)
SNMGSDSGTM	IFIH1_HUMAN	3	Dimethyl:2H(4)	77.78	59.49	12	Increased	30/28	covid/control	female/male	no/no	no/no	5/0	no/no	moderate/control (non-infected)
SNMGSDSGTM	IFIH1_HUMAN	3	Dimethyl:2H(4)	77.78	0	12	Reduced	32/28	covid/control	male/male	no/no	no/no	5/0	no/no	moderate/control (non-infected)
SNMGSDSGTM	IFIH1_HUMAN	3	Dimethyl:2H(4)	77.78	0.02	12	Reduced	36/28	covid/control	male/male	no/no	no/no	5/0	no/no	moderate/control (non-infected)
GGKPSGDTPDVF	SARM1_HUMAN	2	Dimethyl:2H(6)13C(2)	36.36	293.61	12	Increased	30/28	covid/control	female/male	no/no	no/no	5/0	no/no	moderate/control (non-infected)
GGKPSGDTPDVF	SARM1_HUMAN	2	Dimethyl:2H(6)13C(2)	36.36	0	12	Reduced	32/28	covid/control	male/male	no/no	no/no	5/0	no/no	moderate/control (non-infected)
GGKPSGDTPDVF	SARM1_HUMAN	2	Dimethyl:2H(6)13C(2)	36.36	167.22	12	Increased	36/28	covid/control	male/male	no/no	no/no	5/0	no/no	moderate/control (non-infected)
QQAQIPIATAGVVYP	SOX5_HUMAN	2	Dimethyl	28.57	7.14	12	Increased	30/28	covid/control	female/male	no/no	no/no	5/0	no/no	moderate/control (non-infected)
QQAQIPIATAGVVYP	SOX5_HUMAN	2	Dimethyl	28.57	0	12	Reduced	32/28	covid/control	male/male	no/no	no/no	5/0	no/no	moderate/control (non-infected)
QQAQIPIATAGVVYP	SOX5_HUMAN	2	Dimethyl	28.57	2.77	12	Increased	36/28	covid/control	male/male	no/no	no/no	5/0	no/no	moderate/control (non-infected)
TSDLATVESYDPVT	KLH17_HUMAN	2	Dimethyl:2H(2)	30.77	65607.2	12	Increased	30/28	covid/control	female/male	no/no	no/no	5/0	no/no	moderate/control (non-infected)
TSDLATVESYDPVT	KLH17_HUMAN	2	Dimethyl:2H(2)	30.77	681211	12	Increased	32/28	covid/control	male/male	no/no	no/no	5/0	no/no	moderate/control (non-infected)
TSDLATVESYDPVT	KLH17_HUMAN	2	Dimethyl:2H(2)	30.77	6164.28	12	Increased	36/28	covid/control	male/male	no/no	no/no	5/0	no/no	moderate/control (non-infected)
TSDLATVESYDPVT	KLH17_HUMAN	3	Dimethyl:2H(2)	30.77	0	12	Reduced	30/28	covid/control	female/male	no/no	no/no	5/0	no/no	moderate/control (non-infected)
TSDLATVESYDPVT	KLH17_HUMAN	3	Dimethyl:2H(2)	30.77	0	12	Reduced	32/28	covid/control	male/male	no/no	no/no	5/0	no/no	moderate/control (non-infected)
TSDLATVESYDPVT	KLH17_HUMAN	3	Dimethyl:2H(2)	30.77	0	12	Reduced	36/28	covid/control	male/male	no/no	no/no	5/0	no/no	moderate/control (non-infected)
FSHNTVRGCSY	PP2BB_HUMAN	2	Dimethyl:2H(2)	40	24699.7	12	Increased	30/28	covid/control	female/male	no/no	no/no	5/0	no/no	moderate/control (non-infected)
FSHNTVRGCSY	PP2BB_HUMAN	2	Dimethyl:2H(2)	40	47687	12	Increased	32/28	covid/control	male/male	no/no	no/no	5/0	no/no	moderate/control (non-infected)
FSHNTVRGCSY	PP2BB_HUMAN	2	Dimethyl:2H(2)	40	1.69022e+06	12	Increased	36/28	covid/control	male/male	no/no	no/no	5/0	no/no	moderate/control (non-infected)
FSHNTVRGCSY	PP2BB_HUMAN	3	Dimethyl:2H(2)	40	25.33	12	Increased	30/28	covid/control	female/male	no/no	no/no	5/0	no/no	moderate/control (non-infected)
FSHNTVRGCSY	PP2BB_HUMAN	3	Dimethyl:2H(2)	40	18.7	12	Increased	32/28	covid/control	male/male	no/no	no/no	5/0	no/no	moderate/control (non-infected)
FSHNTVRGCSY	PP2BB_HUMAN	3	Dimethyl:2H(2)	40	0	12	Reduced	36/28	covid/control	male/male	no/no	no/no	5/0	no/no	moderate/control (non-infected)
GISACTSLCNGQSQ	SUCO_HUMAN	3	Dimethyl	30.77	117.84	12	Increased	30/28	covid/control	female/male	no/no	no/no	5/0	no/no	moderate/control (non-infected)
GISACTSLCNGQSQ	SUCO_HUMAN	3	Dimethyl	30.77	979793	12	Increased	32/28	covid/control	male/male	no/no	no/no	5/0	no/no	moderate/control (non-infected)
GISACTSLCNGQSQ	SUCO_HUMAN	3	Dimethyl	30.77	0	12	Reduced	36/28	covid/control	male/male	no/no	no/no	5/0	no/no	moderate/control (non-infected)
GISACTSLCNGQSQ	SUCO_HUMAN	2	Dimethyl	30.77	0	12	Reduced	30/28	covid/control	female/male	no/no	no/no	5/0	no/no	moderate/control (non-infected)
GISACTSLCNGQSQ	SUCO_HUMAN	2	Dimethyl	30.77	88.99	12	Increased	32/28	covid/control	male/male	no/no	no/no	5/0	no/no	moderate/control (non-infected)
GISACTSLCNGQSQ	SUCO_HUMAN	2	Dimethyl	30.77	8261.95	12	Increased	36/28	covid/control	male/male	no/no	no/no	5/0	no/no	moderate/control (non-infected)
GISACTSLCNGQSQ	SUCO_HUMAN	4	Dimethyl	30.77	123323	12	Increased	30/28	covid/control	female/male	no/no	no/no	5/0	no/no	moderate/control (non-infected)
GISACTSLCNGQSQ	SUCO_HUMAN	4	Dimethyl	30.77	1.95081e+06	12	Increased	32/28	covid/control	male/male	no/no	no/no	5/0	no/no	moderate/control (non-infected)
GISACTSLCNGQSQ	SUCO_HUMAN	4	Dimethyl	30.77	335546	12	Increased	36/28	covid/control	male/male	no/no	no/no	5/0	no/no	moderate/control (non-infected)
SGDGPSSSVDWNRPEDV	DLL3_HUMAN	3	Dimethyl:2H(6)13C(2)	43.75	298354	12	Increased	30/28	covid/control	female/male	no/no	no/no	5/0	no/no	moderate/control (non-infected)
SGDGPSSSVDWNRPEDV	DLL3_HUMAN	3	Dimethyl:2H(6)13C(2)	43.75	1.53007e+06	12	Increased	32/28	covid/control	male/male	no/no	no/no	5/0	no/no	moderate/control (non-infected)
SGDGPSSSVDWNRPEDV	DLL3_HUMAN	3	Dimethyl:2H(6)13C(2)	43.75	929.21	12	Increased	36/28	covid/control	male/male	no/no	no/no	5/0	no/no	moderate/control (non-infected)
SGDGPSSSVDWNRPEDV	DLL3_HUMAN	2	Dimethyl:2H(6)13C(2)	43.75	22084.7	12	Increased	30/28	covid/control	female/male	no/no	no/no	5/0	no/no	moderate/control (non-infected)
SGDGPSSSVDWNRPEDV	DLL3_HUMAN	2	Dimethyl:2H(6)13C(2)	43.75	5573.56	12	Increased	32/28	covid/control	male/male	no/no	no/no	5/0	no/no	moderate/control (non-infected)
SGDGPSSSVDWNRPEDV	DLL3_HUMAN	2	Dimethyl:2H(6)13C(2)	43.75	603514	12	Increased	36/28	covid/control	male/male	no/no	no/no	5/0	no/no	moderate/control (non-infected)
SGDGPSSSVDWNRPEDV	DLL3_HUMAN	4	Dimethyl:2H(6)13C(2)	43.75	129280	12	Increased	30/28	covid/control	female/male	no/no	no/no	5/0	no/no	moderate/control (non-infected)
SGDGPSSSVDWNRPEDV	DLL3_HUMAN	4	Dimethyl:2H(6)13C(2)	43.75	6.72953e+06	12	Increased	32/28	covid/control	male/male	no/no	no/no	5/0	no/no	moderate/control (non-infected)
SGDGPSSSVDWNRPEDV	DLL3_HUMAN	4	Dimethyl:2H(6)13C(2)	43.75	198725	12	Increased	36/28	covid/control	male/male	no/no	no/no	5/0	no/no	moderate/control (non-infected)
KASPVAVGSSGAGAD	AHDC1_HUMAN	3	Dimethyl:2H(4)	50	177714	12	Increased	30/28	covid/control	female/male	no/no	no/no	5/0	no/no	moderate/control (non-infected)
KASPVAVGSSGAGAD	AHDC1_HUMAN	3	Dimethyl:2H(4)	50	1564.47	12	Increased	32/28	covid/control	male/male	no/no	no/no	5/0	no/no	moderate/control (non-infected)
KASPVAVGSSGAGAD	AHDC1_HUMAN	3	Dimethyl:2H(4)	50	4930.35	12	Increased	36/28	covid/control	male/male	no/no	no/no	5/0	no/no	moderate/control (non-infected)
KASPVAVGSSGAGAD	AHDC1_HUMAN	2	Dimethyl:2H(4)	50	211.52	12	Increased	30/28	covid/control	female/male	no/no	no/no	5/0	no/no	moderate/control (non-infected)
KASPVAVGSSGAGAD	AHDC1_HUMAN	2	Dimethyl:2H(4)	50	54275.7	12	Increased	32/28	covid/control	male/male	no/no	no/no	5/0	no/no	moderate/control (non-infected)
KASPVAVGSSGAGAD	AHDC1_HUMAN	2	Dimethyl:2H(4)	50	0.01	12	Reduced	36/28	covid/control	male/male	no/no	no/no	5/0	no/no	moderate/control (non-infected)
DLVTVKTPAFAESV	ODO2_HUMAN	3	Dimethyl:2H(6)13C(2)	30.77	72.24	12	Increased	30/28	covid/control	female/male	no/no	no/no	5/0	no/no	moderate/control (non-infected)
DLVTVKTPAFAESV	ODO2_HUMAN	3	Dimethyl:2H(6)13C(2)	30.77	0	12	Reduced	32/28	covid/control	male/male	no/no	no/no	5/0	no/no	moderate/control (non-infected)
DLVTVKTPAFAESV	ODO2_HUMAN	3	Dimethyl:2H(6)13C(2)	30.77	0.01	12	Reduced	36/28	covid/control	male/male	no/no	no/no	5/0	no/no	moderate/control (non-infected)
DLVTVKTPAFAESV	ODO2_HUMAN	2	Dimethyl:2H(6)13C(2)	30.77	2760.61	12	Increased	30/28	covid/control	female/male	no/no	no/no	5/0	no/no	moderate/control (non-infected)
DLVTVKTPAFAESV	ODO2_HUMAN	2	Dimethyl:2H(6)13C(2)	30.77	771462	12	Increased	32/28	covid/control	male/male	no/no	no/no	5/0	no/no	moderate/control (non-infected)
DLVTVKTPAFAESV	ODO2_HUMAN	2	Dimethyl:2H(6)13C(2)	30.77	4950.01	12	Increased	36/28	covid/control	male/male	no/no	no/no	5/0	no/no	moderate/control (non-infected)
DLVTVKTPAFAESV	ODO2_HUMAN	4	Dimethyl:2H(6)13C(2)	30.77	0	12	Reduced	30/28	covid/control	female/male	no/no	no/no	5/0	no/no	moderate/control (non-infected)
DLVTVKTPAFAESV	ODO2_HUMAN	4	Dimethyl:2H(6)13C(2)	30.77	0	12	Reduced	32/28	covid/control	male/male	no/no	no/no	5/0	no/no	moderate/control (non-infected)
DLVTVKTPAFAESV	ODO2_HUMAN	4	Dimethyl:2H(6)13C(2)	30.77	0	12	Reduced	36/28	covid/control	male/male	no/no	no/no	5/0	no/no	moderate/control (non-infected)
TACHQAPEQVQVLSSK	CHPT1_HUMAN	3	Dimethyl:2H(4)	53.33	628071	12	Increased	30/28	covid/control	female/male	no/no	no/no	5/0	no/no	moderate/control (non-infected)
TACHQAPEQVQVLSSK	CHPT1_HUMAN	3	Dimethyl:2H(4)	53.33	642427	12	Increased	32/28	covid/control	male/male	no/no	no/no	5/0	no/no	moderate/control (non-infected)
TACHQAPEQVQVLSSK	CHPT1_HUMAN	3	Dimethyl:2H(4)	53.33	973.53	12	Increased	36/28	covid/control	male/male	no/no	no/no	5/0	no/no	moderate/control (non-infected)
TACHQAPEQVQVLSSK	CHPT1_HUMAN	2	Dimethyl:2H(4)	53.33	119680	12	Increased	30/28	covid/control	female/male	no/no	no/no	5/0	no/no	moderate/control (non-infected)
TACHQAPEQVQVLSSK	CHPT1_HUMAN	2	Dimethyl:2H(4)	53.33	263892	12	Increased	32/28	covid/control	male/male	no/no	no/no	5/0	no/no	moderate/control (non-infected)
TACHQAPEQVQVLSSK	CHPT1_HUMAN	2	Dimethyl:2H(4)	53.33	9.66966e+06	12	Increased	36/28	covid/control	male/male	no/no	no/no	5/0	no/no	moderate/control (non-infected)
TACHQAPEQVQVLSSK	CHPT1_HUMAN	4	Dimethyl:2H(4)	53.33	0	12	Reduced	30/28	covid/control	female/male	no/no	no/no	5/0	no/no	moderate/control (non-infected)
TACHQAPEQVQVLSSK	CHPT1_HUMAN	4	Dimethyl:2H(4)	53.33	0	12	Reduced	32/28	covid/control	male/male	no/no	no/no	5/0	no/no	moderate/control (non-infected)
TACHQAPEQVQVLSSK	CHPT1_HUMAN	4	Dimethyl:2H(4)	53.33	0	12	Reduced	36/28	covid/control	male/male	no/no	no/no	5/0	no/no	moderate/control (non-infected)
AAAAAAASSSSSAPAAA	T200C_HUMAN	3	Dimethyl	43.75	0	12	Reduced	30/28	covid/control	female/male	no/no	no/no	5/0	no/no	moderate/control (non-infected)
AAAAAAASSSSSAPAAA	T200C_HUMAN	3	Dimethyl	43.75	0	12	Reduced	32/28	covid/control	male/male	no/no	no/no	5/0	no/no	moderate/control (non-infected)
AAAAAAASSSSSAPAAA	T200C_HUMAN	3	Dimethyl	43.75	0.54	12	Unchanged	36/28	covid/control	male/male	no/no	no/no	5/0	no/no	moderate/control (non-infected)
AAAAAAASSSSSAPAAA	T200C_HUMAN	2	Dimethyl	43.75	18.81	12	Increased	30/28	covid/control	female/male	no/no	no/no	5/0	no/no	moderate/control (non-infected)
AAAAAAASSSSSAPAAA	T200C_HUMAN	2	Dimethyl	43.75	0	12	Reduced	32/28	covid/control	male/male	no/no	no/no	5/0	no/no	moderate/control (non-infected)
AAAAAAASSSSSAPAAA	T200C_HUMAN	2	Dimethyl	43.75	0	12	Reduced	36/28	covid/control	male/male	no/no	no/no	5/0	no/no	moderate/control (non-infected)
LLALPPASPSAARTKA	IRGQ_HUMAN	2	Dimethyl:2H(6)13C(2)	40	58.26	12	Increased	30/28	covid/control	female/male	no/no	no/no	5/0	no/no	moderate/control (non-infected)
LLALPPASPSAARTKA	IRGQ_HUMAN	2	Dimethyl:2H(6)13C(2)	40	0	12	Reduced	32/28	covid/control	male/male	no/no	no/no	5/0	no/no	moderate/control (non-infected)
LLALPPASPSAARTKA	IRGQ_HUMAN	2	Dimethyl:2H(6)13C(2)	40	0	12	Reduced	36/28	covid/control	male/male	no/no	no/no	5/0	no/no	moderate/control (non-infected)
LLALPPASPSAARTKA	IRGQ_HUMAN	3	Dimethyl:2H(6)13C(2)	40	10348.4	12	Increased	30/28	covid/control	female/male	no/no	no/no	5/0	no/no	moderate/control (non-infected)
LLALPPASPSAARTKA	IRGQ_HUMAN	3	Dimethyl:2H(6)13C(2)	40	11976.5	12	Increased	32/28	covid/control	male/male	no/no	no/no	5/0	no/no	moderate/control (non-infected)
LLALPPASPSAARTKA	IRGQ_HUMAN	3	Dimethyl:2H(6)13C(2)	40	991612	12	Increased	36/28	covid/control	male/male	no/no	no/no	5/0	no/no	moderate/control (non-infected)
LAGYQMTFDSAKS	VDAC2_HUMAN	3	Dimethyl:2H(2)	33.33	216457	12	Increased	30/28	covid/control	female/male	no/no	no/no	5/0	no/no	moderate/control (non-infected)
LAGYQMTFDSAKS	VDAC2_HUMAN	3	Dimethyl:2H(2)	33.33	219866	12	Increased	32/28	covid/control	male/male	no/no	no/no	5/0	no/no	moderate/control (non-infected)
LAGYQMTFDSAKS	VDAC2_HUMAN	3	Dimethyl:2H(2)	33.33	1155.27	12	Increased	36/28	covid/control	male/male	no/no	no/no	5/0	no/no	moderate/control (non-infected)
DRIVEKGFYTERD	KCC1A_HUMAN	2	Dimethyl:2H(6)13C(2)	33.33	1.74267e+06	12	Increased	30/28	covid/control	female/male	no/no	no/no	5/0	no/no	moderate/control (non-infected)
DRIVEKGFYTERD	KCC1A_HUMAN	2	Dimethyl:2H(6)13C(2)	33.33	57864.8	12	Increased	32/28	covid/control	male/male	no/no	no/no	5/0	no/no	moderate/control (non-infected)
DRIVEKGFYTERD	KCC1A_HUMAN	2	Dimethyl:2H(6)13C(2)	33.33	68461.3	12	Increased	36/28	covid/control	male/male	no/no	no/no	5/0	no/no	moderate/control (non-infected)
DRIVEKGFYTERD	KCC1A_HUMAN	3	Dimethyl:2H(6)13C(2)	33.33	0	12	Reduced	30/28	covid/control	female/male	no/no	no/no	5/0	no/no	moderate/control (non-infected)
DRIVEKGFYTERD	KCC1A_HUMAN	3	Dimethyl:2H(6)13C(2)	33.33	0	12	Reduced	32/28	covid/control	male/male	no/no	no/no	5/0	no/no	moderate/control (non-infected)
DRIVEKGFYTERD	KCC1A_HUMAN	3	Dimethyl:2H(6)13C(2)	33.33	0	12	Reduced	36/28	covid/control	male/male	no/no	no/no	5/0	no/no	moderate/control (non-infected)
LLYRMLPTN	TIGD4_HUMAN	2	Dimethyl:2H(2)	62.5	0	12	Reduced	30/28	covid/control	female/male	no/no	no/no	5/0	no/no	moderate/control (non-infected)
LLYRMLPTN	TIGD4_HUMAN	2	Dimethyl:2H(2)	62.5	0	12	Reduced	32/28	covid/control	male/male	no/no	no/no	5/0	no/no	moderate/control (non-infected)
LLYRMLPTN	TIGD4_HUMAN	2	Dimethyl:2H(2)	62.5	0	12	Reduced	36/28	covid/control	male/male	no/no	no/no	5/0	no/no	moderate/control (non-infected)
LLYRMLPTN	TIGD4_HUMAN	3	Dimethyl:2H(2)	62.5	18.87	12	Increased	30/28	covid/control	female/male	no/no	no/no	5/0	no/no	moderate/control (non-infected)
LLYRMLPTN	TIGD4_HUMAN	3	Dimethyl:2H(2)	62.5	0	12	Reduced	32/28	covid/control	male/male	no/no	no/no	5/0	no/no	moderate/control (non-infected)
LLYRMLPTN	TIGD4_HUMAN	3	Dimethyl:2H(2)	62.5	0.15	12	Reduced	36/28	covid/control	male/male	no/no	no/no	5/0	no/no	moderate/control (non-infected)
GSILASVNPYQPIAGLYEPATMEQ	MYO10_HUMAN	3	Dimethyl:2H(4)	21.74	1.41559e+06	12	Increased	30/28	covid/control	female/male	no/no	no/no	5/0	no/no	moderate/control (non-infected)
GSILASVNPYQPIAGLYEPATMEQ	MYO10_HUMAN	3	Dimethyl:2H(4)	21.74	1.68583e+06	12	Increased	32/28	covid/control	male/male	no/no	no/no	5/0	no/no	moderate/control (non-infected)
GSILASVNPYQPIAGLYEPATMEQ	MYO10_HUMAN	3	Dimethyl:2H(4)	21.74	692933	12	Increased	36/28	covid/control	male/male	no/no	no/no	5/0	no/no	moderate/control (non-infected)
PTTQCLDN	KI67_HUMAN	2	Dimethyl:2H(6)13C(2)	57.14	0	12	Reduced	30/28	covid/control	female/male	no/no	no/no	5/0	no/no	moderate/control (non-infected)
PTTQCLDN	KI67_HUMAN	2	Dimethyl:2H(6)13C(2)	57.14	0	12	Reduced	32/28	covid/control	male/male	no/no	no/no	5/0	no/no	moderate/control (non-infected)
PTTQCLDN	KI67_HUMAN	2	Dimethyl:2H(6)13C(2)	57.14	0	12	Reduced	36/28	covid/control	male/male	no/no	no/no	5/0	no/no	moderate/control (non-infected)
WLTYPAH	EPHA8_HUMAN	2	Dimethyl:2H(4)	66.67	107326	12	Increased	30/28	covid/control	female/male	no/no	no/no	5/0	no/no	moderate/control (non-infected)
WLTYPAH	EPHA8_HUMAN	2	Dimethyl:2H(4)	66.67	1.13552e+06	12	Increased	32/28	covid/control	male/male	no/no	no/no	5/0	no/no	moderate/control (non-infected)
WLTYPAH	EPHA8_HUMAN	2	Dimethyl:2H(4)	66.67	18028.6	12	Increased	36/28	covid/control	male/male	no/no	no/no	5/0	no/no	moderate/control (non-infected)
FLLATGSADRTVKLWRLPG	CORO7_HUMAN	3	Dimethyl:2H(2)	22.22	4724.35	12	Increased	30/28	covid/control	female/male	no/no	no/no	5/0	no/no	moderate/control (non-infected)
FLLATGSADRTVKLWRLPG	CORO7_HUMAN	3	Dimethyl:2H(2)	22.22	492826	12	Increased	32/28	covid/control	male/male	no/no	no/no	5/0	no/no	moderate/control (non-infected)
FLLATGSADRTVKLWRLPG	CORO7_HUMAN	3	Dimethyl:2H(2)	22.22	31874.7	12	Increased	36/28	covid/control	male/male	no/no	no/no	5/0	no/no	moderate/control (non-infected)
FLLATGSADRTVKLWRLPG	CORO7_HUMAN	4	Dimethyl:2H(2)	22.22	1.58763e+06	12	Increased	30/28	covid/control	female/male	no/no	no/no	5/0	no/no	moderate/control (non-infected)
FLLATGSADRTVKLWRLPG	CORO7_HUMAN	4	Dimethyl:2H(2)	22.22	56191.8	12	Increased	32/28	covid/control	male/male	no/no	no/no	5/0	no/no	moderate/control (non-infected)
FLLATGSADRTVKLWRLPG	CORO7_HUMAN	4	Dimethyl:2H(2)	22.22	151012	12	Increased	36/28	covid/control	male/male	no/no	no/no	5/0	no/no	moderate/control (non-infected)
ICHRGTRSPSPSDPDYG	PTF1A_HUMAN	2	Dimethyl:2H(6)13C(2)	37.5	24857	12	Increased	30/28	covid/control	female/male	no/no	no/no	5/0	no/no	moderate/control (non-infected)
ICHRGTRSPSPSDPDYG	PTF1A_HUMAN	2	Dimethyl:2H(6)13C(2)	37.5	1.95044e+06	12	Increased	32/28	covid/control	male/male	no/no	no/no	5/0	no/no	moderate/control (non-infected)
ICHRGTRSPSPSDPDYG	PTF1A_HUMAN	2	Dimethyl:2H(6)13C(2)	37.5	118707	12	Increased	36/28	covid/control	male/male	no/no	no/no	5/0	no/no	moderate/control (non-infected)
ICHRGTRSPSPSDPDYG	PTF1A_HUMAN	3	Dimethyl:2H(6)13C(2)	37.5	831645	12	Increased	30/28	covid/control	female/male	no/no	no/no	5/0	no/no	moderate/control (non-infected)
ICHRGTRSPSPSDPDYG	PTF1A_HUMAN	3	Dimethyl:2H(6)13C(2)	37.5	2.95245e+06	12	Increased	32/28	covid/control	male/male	no/no	no/no	5/0	no/no	moderate/control (non-infected)
ICHRGTRSPSPSDPDYG	PTF1A_HUMAN	3	Dimethyl:2H(6)13C(2)	37.5	1.91024e+06	12	Increased	36/28	covid/control	male/male	no/no	no/no	5/0	no/no	moderate/control (non-infected)
HLAAIHGHQ	SWAHB_HUMAN	2	Dimethyl:2H(4)	50	40.14	12	Increased	30/28	covid/control	female/male	no/no	no/no	5/0	no/no	moderate/control (non-infected)
HLAAIHGHQ	SWAHB_HUMAN	2	Dimethyl:2H(4)	50	0	12	Reduced	32/28	covid/control	male/male	no/no	no/no	5/0	no/no	moderate/control (non-infected)
HLAAIHGHQ	SWAHB_HUMAN	2	Dimethyl:2H(4)	50	0	12	Reduced	36/28	covid/control	male/male	no/no	no/no	5/0	no/no	moderate/control (non-infected)
HLAAIHGHQ	SWAHB_HUMAN	3	Dimethyl:2H(4)	50	97184.5	12	Increased	30/28	covid/control	female/male	no/no	no/no	5/0	no/no	moderate/control (non-infected)
HLAAIHGHQ	SWAHB_HUMAN	3	Dimethyl:2H(4)	50	4.0642e+06	12	Increased	32/28	covid/control	male/male	no/no	no/no	5/0	no/no	moderate/control (non-infected)
HLAAIHGHQ	SWAHB_HUMAN	3	Dimethyl:2H(4)	50	15431.1	12	Increased	36/28	covid/control	male/male	no/no	no/no	5/0	no/no	moderate/control (non-infected)
KEMQVLVSRIAAWMATY	B2CL1_HUMAN	3	Dimethyl:2H(4)	25	8808.29	12	Increased	30/28	covid/control	female/male	no/no	no/no	5/0	no/no	moderate/control (non-infected)
KEMQVLVSRIAAWMATY	B2CL1_HUMAN	3	Dimethyl:2H(4)	25	12026.1	12	Increased	32/28	covid/control	male/male	no/no	no/no	5/0	no/no	moderate/control (non-infected)
KEMQVLVSRIAAWMATY	B2CL1_HUMAN	3	Dimethyl:2H(4)	25	248778	12	Increased	36/28	covid/control	male/male	no/no	no/no	5/0	no/no	moderate/control (non-infected)
KEMQVLVSRIAAWMATY	B2CL1_HUMAN	4	Dimethyl:2H(4)	25	503389	12	Increased	30/28	covid/control	female/male	no/no	no/no	5/0	no/no	moderate/control (non-infected)
KEMQVLVSRIAAWMATY	B2CL1_HUMAN	4	Dimethyl:2H(4)	25	171.3	12	Increased	32/28	covid/control	male/male	no/no	no/no	5/0	no/no	moderate/control (non-infected)
KEMQVLVSRIAAWMATY	B2CL1_HUMAN	4	Dimethyl:2H(4)	25	506.68	12	Increased	36/28	covid/control	male/male	no/no	no/no	5/0	no/no	moderate/control (non-infected)
SDSGTCQSPSLEE	SIR1_HUMAN	2	Dimethyl:2H(6)13C(2)	58.33	21.21	12	Increased	30/28	covid/control	female/male	no/no	no/no	5/0	no/no	moderate/control (non-infected)
SDSGTCQSPSLEE	SIR1_HUMAN	2	Dimethyl:2H(6)13C(2)	58.33	0	12	Reduced	32/28	covid/control	male/male	no/no	no/no	5/0	no/no	moderate/control (non-infected)
SDSGTCQSPSLEE	SIR1_HUMAN	2	Dimethyl:2H(6)13C(2)	58.33	0.15	12	Reduced	36/28	covid/control	male/male	no/no	no/no	5/0	no/no	moderate/control (non-infected)
SDSGTCQSPSLEE	SIR1_HUMAN	3	Dimethyl:2H(6)13C(2)	58.33	8.42	12	Increased	30/28	covid/control	female/male	no/no	no/no	5/0	no/no	moderate/control (non-infected)
SDSGTCQSPSLEE	SIR1_HUMAN	3	Dimethyl:2H(6)13C(2)	58.33	0.02	12	Reduced	32/28	covid/control	male/male	no/no	no/no	5/0	no/no	moderate/control (non-infected)
SDSGTCQSPSLEE	SIR1_HUMAN	3	Dimethyl:2H(6)13C(2)	58.33	29142.5	12	Increased	36/28	covid/control	male/male	no/no	no/no	5/0	no/no	moderate/control (non-infected)
PPFTSYIVSTPPGG	DAZP1_HUMAN	2	Dimethyl:2H(6)13C(2)	38.46	66495.2	12	Increased	30/28	covid/control	female/male	no/no	no/no	5/0	no/no	moderate/control (non-infected)
PPFTSYIVSTPPGG	DAZP1_HUMAN	2	Dimethyl:2H(6)13C(2)	38.46	615795	12	Increased	32/28	covid/control	male/male	no/no	no/no	5/0	no/no	moderate/control (non-infected)
PPFTSYIVSTPPGG	DAZP1_HUMAN	2	Dimethyl:2H(6)13C(2)	38.46	1947.18	12	Increased	36/28	covid/control	male/male	no/no	no/no	5/0	no/no	moderate/control (non-infected)
PPFTSYIVSTPPGG	DAZP1_HUMAN	3	Dimethyl:2H(6)13C(2)	38.46	16424.6	12	Increased	30/28	covid/control	female/male	no/no	no/no	5/0	no/no	moderate/control (non-infected)
PPFTSYIVSTPPGG	DAZP1_HUMAN	3	Dimethyl:2H(6)13C(2)	38.46	1.20137e+07	12	Increased	32/28	covid/control	male/male	no/no	no/no	5/0	no/no	moderate/control (non-infected)
PPFTSYIVSTPPGG	DAZP1_HUMAN	3	Dimethyl:2H(6)13C(2)	38.46	4.31505e+06	12	Increased	36/28	covid/control	male/male	no/no	no/no	5/0	no/no	moderate/control (non-infected)
KGSVERRSEKDSS	ILDR1_HUMAN	3	Dimethyl:2H(2)	58.33	40292.8	12	Increased	30/28	covid/control	female/male	no/no	no/no	5/0	no/no	moderate/control (non-infected)
KGSVERRSEKDSS	ILDR1_HUMAN	3	Dimethyl:2H(2)	58.33	0	12	Reduced	32/28	covid/control	male/male	no/no	no/no	5/0	no/no	moderate/control (non-infected)
KGSVERRSEKDSS	ILDR1_HUMAN	3	Dimethyl:2H(2)	58.33	0	12	Reduced	36/28	covid/control	male/male	no/no	no/no	5/0	no/no	moderate/control (non-infected)
KGSVERRSEKDSS	ILDR1_HUMAN	2	Dimethyl:2H(2)	58.33	0	12	Reduced	30/28	covid/control	female/male	no/no	no/no	5/0	no/no	moderate/control (non-infected)
KGSVERRSEKDSS	ILDR1_HUMAN	2	Dimethyl:2H(2)	58.33	0	12	Reduced	32/28	covid/control	male/male	no/no	no/no	5/0	no/no	moderate/control (non-infected)
KGSVERRSEKDSS	ILDR1_HUMAN	2	Dimethyl:2H(2)	58.33	0	12	Reduced	36/28	covid/control	male/male	no/no	no/no	5/0	no/no	moderate/control (non-infected)
KGSVERRSEKDSS	ILDR1_HUMAN	4	Dimethyl:2H(2)	58.33	262.23	12	Increased	30/28	covid/control	female/male	no/no	no/no	5/0	no/no	moderate/control (non-infected)
KGSVERRSEKDSS	ILDR1_HUMAN	4	Dimethyl:2H(2)	58.33	262.23	12	Increased	32/28	covid/control	male/male	no/no	no/no	5/0	no/no	moderate/control (non-infected)
KGSVERRSEKDSS	ILDR1_HUMAN	4	Dimethyl:2H(2)	58.33	803895	12	Increased	36/28	covid/control	male/male	no/no	no/no	5/0	no/no	moderate/control (non-infected)
SVGVPPPASPSYPRAEPLT	K1522_HUMAN	3	Dimethyl:2H(6)13C(2)	44.44	1405.17	12	Increased	30/28	covid/control	female/male	no/no	no/no	5/0	no/no	moderate/control (non-infected)
SVGVPPPASPSYPRAEPLT	K1522_HUMAN	3	Dimethyl:2H(6)13C(2)	44.44	152579	12	Increased	32/28	covid/control	male/male	no/no	no/no	5/0	no/no	moderate/control (non-infected)
SVGVPPPASPSYPRAEPLT	K1522_HUMAN	3	Dimethyl:2H(6)13C(2)	44.44	1.54975e+06	12	Increased	36/28	covid/control	male/male	no/no	no/no	5/0	no/no	moderate/control (non-infected)
SVGVPPPASPSYPRAEPLT	K1522_HUMAN	2	Dimethyl:2H(6)13C(2)	44.44	4902.23	12	Increased	30/28	covid/control	female/male	no/no	no/no	5/0	no/no	moderate/control (non-infected)
SVGVPPPASPSYPRAEPLT	K1522_HUMAN	2	Dimethyl:2H(6)13C(2)	44.44	22687.9	12	Increased	32/28	covid/control	male/male	no/no	no/no	5/0	no/no	moderate/control (non-infected)
SVGVPPPASPSYPRAEPLT	K1522_HUMAN	2	Dimethyl:2H(6)13C(2)	44.44	787882	12	Increased	36/28	covid/control	male/male	no/no	no/no	5/0	no/no	moderate/control (non-infected)
SVGVPPPASPSYPRAEPLT	K1522_HUMAN	4	Dimethyl:2H(6)13C(2)	44.44	0	12	Reduced	30/28	covid/control	female/male	no/no	no/no	5/0	no/no	moderate/control (non-infected)
SVGVPPPASPSYPRAEPLT	K1522_HUMAN	4	Dimethyl:2H(6)13C(2)	44.44	0.21	12	Reduced	32/28	covid/control	male/male	no/no	no/no	5/0	no/no	moderate/control (non-infected)
SVGVPPPASPSYPRAEPLT	K1522_HUMAN	4	Dimethyl:2H(6)13C(2)	44.44	0.02	12	Reduced	36/28	covid/control	male/male	no/no	no/no	5/0	no/no	moderate/control (non-infected)
RPSSGSASASGSPSDPGFM	IRS2_HUMAN	2	Dimethyl	33.33	0	12	Reduced	30/28	covid/control	female/male	no/no	no/no	5/0	no/no	moderate/control (non-infected)
RPSSGSASASGSPSDPGFM	IRS2_HUMAN	2	Dimethyl	33.33	0.1	12	Reduced	32/28	covid/control	male/male	no/no	no/no	5/0	no/no	moderate/control (non-infected)
RPSSGSASASGSPSDPGFM	IRS2_HUMAN	2	Dimethyl	33.33	0.76	12	Unchanged	36/28	covid/control	male/male	no/no	no/no	5/0	no/no	moderate/control (non-infected)
GEGDFLAEGGGVR	FIBA_HUMAN	2	Dimethyl	66.67	0	13	Reduced	28/32	covid/control	female/female	yes/no	yes/no	7-9/0	yes/no	died/control (non-infected)
GEGDFLAEGGGVR	FIBA_HUMAN	2	Dimethyl	66.67	0.05	13	Reduced	30/32	covid/control	female/female	yes/no	yes/no	7-9/0	no/no	severe/control (non-infected)
GEGDFLAEGGGVR	FIBA_HUMAN	2	Dimethyl	66.67	0	13	Reduced	36/32	covid/control	female/female	yes/no	yes/no	7-9/0	no/no	severe/control (non-infected)
GDSTFESKSYK	FIBA_HUMAN	3	Dimethyl:2H(4)	60	2.4596e+08	13	Increased	28/32	covid/control	female/female	yes/no	yes/no	7-9/0	yes/no	died/control (non-infected)
GDSTFESKSYK	FIBA_HUMAN	3	Dimethyl:2H(4)	60	1.6338e+08	13	Increased	30/32	covid/control	female/female	yes/no	yes/no	7-9/0	no/no	severe/control (non-infected)
GDSTFESKSYK	FIBA_HUMAN	3	Dimethyl:2H(4)	60	1	13	Unchanged	36/32	covid/control	female/female	yes/no	yes/no	7-9/0	no/no	severe/control (non-infected)
SGEGDFLAEGGGVR	FIBA_HUMAN	2	Dimethyl	46.15	0.22	13	Reduced	28/32	covid/control	female/female	yes/no	yes/no	7-9/0	yes/no	died/control (non-infected)
SGEGDFLAEGGGVR	FIBA_HUMAN	2	Dimethyl	46.15	0.03	13	Reduced	30/32	covid/control	female/female	yes/no	yes/no	7-9/0	no/no	severe/control (non-infected)
SGEGDFLAEGGGVR	FIBA_HUMAN	2	Dimethyl	46.15	7246.08	13	Increased	36/32	covid/control	female/female	yes/no	yes/no	7-9/0	no/no	severe/control (non-infected)
GEFVSETESRGSE	FIBA_HUMAN	2	Dimethyl	58.33	0	13	Reduced	28/32	covid/control	female/female	yes/no	yes/no	7-9/0	yes/no	died/control (non-infected)
GEFVSETESRGSE	FIBA_HUMAN	2	Dimethyl:2H(2)	50	0	13	Reduced	28/32	covid/control	female/female	yes/no	yes/no	7-9/0	yes/no	died/control (non-infected)
GEFVSETESRGSE	FIBA_HUMAN	2	Dimethyl	58.33	0	13	Reduced	30/32	covid/control	female/female	yes/no	yes/no	7-9/0	no/no	severe/control (non-infected)
GEFVSETESRGSE	FIBA_HUMAN	2	Dimethyl:2H(2)	50	0	13	Reduced	30/32	covid/control	female/female	yes/no	yes/no	7-9/0	no/no	severe/control (non-infected)
GEFVSETESRGSE	FIBA_HUMAN	2	Dimethyl	58.33	9.82	13	Increased	36/32	covid/control	female/female	yes/no	yes/no	7-9/0	no/no	severe/control (non-infected)
GEFVSETESRGSE	FIBA_HUMAN	2	Dimethyl:2H(2)	50	9.82	13	Increased	36/32	covid/control	female/female	yes/no	yes/no	7-9/0	no/no	severe/control (non-infected)
DSGEGDFLAEGGGVR	FIBA_HUMAN	2	Dimethyl	64.29	0	13	Reduced	28/32	covid/control	female/female	yes/no	yes/no	7-9/0	yes/no	died/control (non-infected)
DSGEGDFLAEGGGVR	FIBA_HUMAN	2	Dimethyl:2H(4)	64.29	0	13	Reduced	28/32	covid/control	female/female	yes/no	yes/no	7-9/0	yes/no	died/control (non-infected)
DSGEGDFLAEGGGVR	FIBA_HUMAN	2	Dimethyl	64.29	0.08	13	Reduced	30/32	covid/control	female/female	yes/no	yes/no	7-9/0	no/no	severe/control (non-infected)
DSGEGDFLAEGGGVR	FIBA_HUMAN	2	Dimethyl:2H(4)	64.29	0.08	13	Reduced	30/32	covid/control	female/female	yes/no	yes/no	7-9/0	no/no	severe/control (non-infected)
DSGEGDFLAEGGGVR	FIBA_HUMAN	2	Dimethyl	64.29	0.01	13	Reduced	36/32	covid/control	female/female	yes/no	yes/no	7-9/0	no/no	severe/control (non-infected)
DSGEGDFLAEGGGVR	FIBA_HUMAN	2	Dimethyl:2H(4)	64.29	0.01	13	Reduced	36/32	covid/control	female/female	yes/no	yes/no	7-9/0	no/no	severe/control (non-infected)
ADSGEGDFLAEGGGVR	FIBA_HUMAN	2	Dimethyl:2H(4)	60	0	13	Reduced	28/32	covid/control	female/female	yes/no	yes/no	7-9/0	yes/no	died/control (non-infected)
ADSGEGDFLAEGGGVR	FIBA_HUMAN	2	Dimethyl:2H(4)	60	1.45	13	Unchanged	30/32	covid/control	female/female	yes/no	yes/no	7-9/0	no/no	severe/control (non-infected)
ADSGEGDFLAEGGGVR	FIBA_HUMAN	2	Dimethyl:2H(4)	60	32.48	13	Increased	36/32	covid/control	female/female	yes/no	yes/no	7-9/0	no/no	severe/control (non-infected)
GIFTDQVLSVLKGEE	APOC2_HUMAN	2	Dimethyl:2H(6)13C(2)	78.57	0.25	13	Reduced	28/32	covid/control	female/female	yes/no	yes/no	7-9/0	yes/no	died/control (non-infected)
GIFTDQVLSVLKGEE	APOC2_HUMAN	2	Dimethyl:2H(6)13C(2)	78.57	43.82	13	Increased	30/32	covid/control	female/female	yes/no	yes/no	7-9/0	no/no	severe/control (non-infected)
GIFTDQVLSVLKGEE	APOC2_HUMAN	2	Dimethyl:2H(6)13C(2)	78.57	74722.7	13	Increased	36/32	covid/control	female/female	yes/no	yes/no	7-9/0	no/no	severe/control (non-infected)
GIFTDQVLSVLKGEE	APOC2_HUMAN	3	Dimethyl:2H(6)13C(2)	78.57	0	13	Reduced	28/32	covid/control	female/female	yes/no	yes/no	7-9/0	yes/no	died/control (non-infected)
GIFTDQVLSVLKGEE	APOC2_HUMAN	3	Dimethyl:2H(6)13C(2)	78.57	0.74	13	Unchanged	30/32	covid/control	female/female	yes/no	yes/no	7-9/0	no/no	severe/control (non-infected)
GIFTDQVLSVLKGEE	APOC2_HUMAN	3	Dimethyl:2H(6)13C(2)	78.57	57.67	13	Increased	36/32	covid/control	female/female	yes/no	yes/no	7-9/0	no/no	severe/control (non-infected)
GAVVTGVTAVAQK	SYUA_HUMAN	2	Dimethyl:2H(6)13C(2)	75	3959.14	13	Increased	28/32	covid/control	female/female	yes/no	yes/no	7-9/0	yes/no	died/control (non-infected)
GAVVTGVTAVAQK	SYUA_HUMAN	2	Dimethyl:2H(6)13C(2)	75	0.11	13	Reduced	30/32	covid/control	female/female	yes/no	yes/no	7-9/0	no/no	severe/control (non-infected)
GAVVTGVTAVAQK	SYUA_HUMAN	2	Dimethyl:2H(6)13C(2)	75	2722.96	13	Increased	36/32	covid/control	female/female	yes/no	yes/no	7-9/0	no/no	severe/control (non-infected)
GAVVTGVTAVAQK	SYUA_HUMAN	3	Dimethyl:2H(6)13C(2)	75	0.11	13	Reduced	28/32	covid/control	female/female	yes/no	yes/no	7-9/0	yes/no	died/control (non-infected)
GAVVTGVTAVAQK	SYUA_HUMAN	3	Dimethyl:2H(6)13C(2)	75	0.28	13	Reduced	30/32	covid/control	female/female	yes/no	yes/no	7-9/0	no/no	severe/control (non-infected)
GAVVTGVTAVAQK	SYUA_HUMAN	3	Dimethyl:2H(6)13C(2)	75	0	13	Reduced	36/32	covid/control	female/female	yes/no	yes/no	7-9/0	no/no	severe/control (non-infected)
GAVVTGVTAVAQKTVE	SYUA_HUMAN	3	Dimethyl:2H(6)13C(2)	73.33	0	13	Reduced	28/32	covid/control	female/female	yes/no	yes/no	7-9/0	yes/no	died/control (non-infected)
GAVVTGVTAVAQKTVE	SYUA_HUMAN	3	Dimethyl:2H(6)13C(2)	40	0	13	Reduced	28/32	covid/control	female/female	yes/no	yes/no	7-9/0	yes/no	died/control (non-infected)
GAVVTGVTAVAQKTVE	SYUA_HUMAN	3	Dimethyl:2H(6)13C(2)	73.33	0.78	13	Unchanged	30/32	covid/control	female/female	yes/no	yes/no	7-9/0	no/no	severe/control (non-infected)
GAVVTGVTAVAQKTVE	SYUA_HUMAN	3	Dimethyl:2H(6)13C(2)	40	0.78	13	Unchanged	30/32	covid/control	female/female	yes/no	yes/no	7-9/0	no/no	severe/control (non-infected)
GAVVTGVTAVAQKTVE	SYUA_HUMAN	3	Dimethyl:2H(6)13C(2)	73.33	83.5	13	Increased	36/32	covid/control	female/female	yes/no	yes/no	7-9/0	no/no	severe/control (non-infected)
GAVVTGVTAVAQKTVE	SYUA_HUMAN	3	Dimethyl:2H(6)13C(2)	40	83.5	13	Increased	36/32	covid/control	female/female	yes/no	yes/no	7-9/0	no/no	severe/control (non-infected)
GAVVTGVTAVAQKTVE	SYUA_HUMAN	2	Dimethyl:2H(6)13C(2)	73.33	0	13	Reduced	28/32	covid/control	female/female	yes/no	yes/no	7-9/0	yes/no	died/control (non-infected)
GAVVTGVTAVAQKTVE	SYUA_HUMAN	2	Dimethyl:2H(6)13C(2)	40	0	13	Reduced	28/32	covid/control	female/female	yes/no	yes/no	7-9/0	yes/no	died/control (non-infected)
GAVVTGVTAVAQKTVE	SYUA_HUMAN	2	Dimethyl:2H(6)13C(2)	73.33	0.01	13	Reduced	30/32	covid/control	female/female	yes/no	yes/no	7-9/0	no/no	severe/control (non-infected)
GAVVTGVTAVAQKTVE	SYUA_HUMAN	2	Dimethyl:2H(6)13C(2)	40	0.01	13	Reduced	30/32	covid/control	female/female	yes/no	yes/no	7-9/0	no/no	severe/control (non-infected)
GAVVTGVTAVAQKTVE	SYUA_HUMAN	2	Dimethyl:2H(6)13C(2)	73.33	0	13	Reduced	36/32	covid/control	female/female	yes/no	yes/no	7-9/0	no/no	severe/control (non-infected)
GAVVTGVTAVAQKTVE	SYUA_HUMAN	2	Dimethyl:2H(6)13C(2)	40	0	13	Reduced	36/32	covid/control	female/female	yes/no	yes/no	7-9/0	no/no	severe/control (non-infected)
RPPGFSPFR	KNG1_HUMAN	3	Dimethyl:2H(4)	87.5	0	13	Reduced	28/32	covid/control	female/female	yes/no	yes/no	7-9/0	yes/no	died/control (non-infected)
RPPGFSPFR	KNG1_HUMAN	3	Dimethyl:2H(4)	87.5	0.04	13	Reduced	30/32	covid/control	female/female	yes/no	yes/no	7-9/0	no/no	severe/control (non-infected)
RPPGFSPFR	KNG1_HUMAN	3	Dimethyl:2H(4)	87.5	0	13	Reduced	36/32	covid/control	female/female	yes/no	yes/no	7-9/0	no/no	severe/control (non-infected)
RPPGFSPFR	KNG1_HUMAN	2	Dimethyl:2H(4)	87.5	0	13	Reduced	28/32	covid/control	female/female	yes/no	yes/no	7-9/0	yes/no	died/control (non-infected)
RPPGFSPFR	KNG1_HUMAN	2	Dimethyl:2H(4)	87.5	0.04	13	Reduced	30/32	covid/control	female/female	yes/no	yes/no	7-9/0	no/no	severe/control (non-infected)
RPPGFSPFR	KNG1_HUMAN	2	Dimethyl:2H(4)	87.5	0	13	Reduced	36/32	covid/control	female/female	yes/no	yes/no	7-9/0	no/no	severe/control (non-infected)
RPPGFSPFR	KNG1_HUMAN	4	Dimethyl:2H(4)	87.5	0	13	Reduced	28/32	covid/control	female/female	yes/no	yes/no	7-9/0	yes/no	died/control (non-infected)
RPPGFSPFR	KNG1_HUMAN	4	Dimethyl:2H(4)	87.5	0.04	13	Reduced	30/32	covid/control	female/female	yes/no	yes/no	7-9/0	no/no	severe/control (non-infected)
RPPGFSPFR	KNG1_HUMAN	4	Dimethyl:2H(4)	87.5	0	13	Reduced	36/32	covid/control	female/female	yes/no	yes/no	7-9/0	no/no	severe/control (non-infected)
ESPSPAPSLEE	DACH2_HUMAN	2	Dimethyl:2H(6)13C(2)	70	0	13	Reduced	28/32	covid/control	female/female	yes/no	yes/no	7-9/0	yes/no	died/control (non-infected)
ESPSPAPSLEE	DACH2_HUMAN	2	Dimethyl:2H(6)13C(2)	70	0.64	13	Unchanged	30/32	covid/control	female/female	yes/no	yes/no	7-9/0	no/no	severe/control (non-infected)
ESPSPAPSLEE	DACH2_HUMAN	2	Dimethyl:2H(6)13C(2)	70	6.76	13	Increased	36/32	covid/control	female/female	yes/no	yes/no	7-9/0	no/no	severe/control (non-infected)
KTVATGEIMLYAC	TICRR_HUMAN	3	Dimethyl	41.67	2.71	13	Increased	28/32	covid/control	female/female	yes/no	yes/no	7-9/0	yes/no	died/control (non-infected)
KTVATGEIMLYAC	TICRR_HUMAN	3	Dimethyl	41.67	8.94	13	Increased	30/32	covid/control	female/female	yes/no	yes/no	7-9/0	no/no	severe/control (non-infected)
KTVATGEIMLYAC	TICRR_HUMAN	3	Dimethyl	41.67	0	13	Reduced	36/32	covid/control	female/female	yes/no	yes/no	7-9/0	no/no	severe/control (non-infected)
KTVATGEIMLYAC	TICRR_HUMAN	2	Dimethyl	41.67	1.68399e+12	13	Increased	28/32	covid/control	female/female	yes/no	yes/no	7-9/0	yes/no	died/control (non-infected)
KTVATGEIMLYAC	TICRR_HUMAN	2	Dimethyl	41.67	102766113940142	13	Increased	30/32	covid/control	female/female	yes/no	yes/no	7-9/0	no/no	severe/control (non-infected)
KTVATGEIMLYAC	TICRR_HUMAN	2	Dimethyl	41.67	621.27	13	Increased	36/32	covid/control	female/female	yes/no	yes/no	7-9/0	no/no	severe/control (non-infected)
KTVATGEIMLYAC	TICRR_HUMAN	4	Dimethyl	41.67	0.01	13	Reduced	28/32	covid/control	female/female	yes/no	yes/no	7-9/0	yes/no	died/control (non-infected)
KTVATGEIMLYAC	TICRR_HUMAN	4	Dimethyl	41.67	0	13	Reduced	30/32	covid/control	female/female	yes/no	yes/no	7-9/0	no/no	severe/control (non-infected)
KTVATGEIMLYAC	TICRR_HUMAN	4	Dimethyl	41.67	0.06	13	Reduced	36/32	covid/control	female/female	yes/no	yes/no	7-9/0	no/no	severe/control (non-infected)
TAFISDFAVTADGNA	ITIH1_HUMAN	3	Dimethyl:2H(6)13C(2)	35.71	0	13	Reduced	28/32	covid/control	female/female	yes/no	yes/no	7-9/0	yes/no	died/control (non-infected)
TAFISDFAVTADGNA	ITIH1_HUMAN	3	Dimethyl:2H(6)13C(2)	35.71	0.56	13	Unchanged	30/32	covid/control	female/female	yes/no	yes/no	7-9/0	no/no	severe/control (non-infected)
TAFISDFAVTADGNA	ITIH1_HUMAN	3	Dimethyl:2H(6)13C(2)	35.71	403.74	13	Increased	36/32	covid/control	female/female	yes/no	yes/no	7-9/0	no/no	severe/control (non-infected)
TAFISDFAVTADGNA	ITIH1_HUMAN	2	Dimethyl:2H(6)13C(2)	35.71	144.92	13	Increased	28/32	covid/control	female/female	yes/no	yes/no	7-9/0	yes/no	died/control (non-infected)
TAFISDFAVTADGNA	ITIH1_HUMAN	2	Dimethyl:2H(6)13C(2)	35.71	0.07	13	Reduced	30/32	covid/control	female/female	yes/no	yes/no	7-9/0	no/no	severe/control (non-infected)
TAFISDFAVTADGNA	ITIH1_HUMAN	2	Dimethyl:2H(6)13C(2)	35.71	3.49	13	Increased	36/32	covid/control	female/female	yes/no	yes/no	7-9/0	no/no	severe/control (non-infected)
RSRSLSVSSVSSV	ZCH18_HUMAN	2	Dimethyl:2H(2)	58.33	0	13	Reduced	28/32	covid/control	female/female	yes/no	yes/no	7-9/0	yes/no	died/control (non-infected)
RSRSLSVSSVSSV	ZCH18_HUMAN	2	Dimethyl:2H(2)	58.33	3.86	13	Increased	30/32	covid/control	female/female	yes/no	yes/no	7-9/0	no/no	severe/control (non-infected)
RSRSLSVSSVSSV	ZCH18_HUMAN	2	Dimethyl:2H(2)	58.33	55.65	13	Increased	36/32	covid/control	female/female	yes/no	yes/no	7-9/0	no/no	severe/control (non-infected)
LGFNSPEWFFSAVG	ACBG1_HUMAN	2	Dimethyl	46.15	89012.6	13	Increased	28/32	covid/control	female/female	yes/no	yes/no	7-9/0	yes/no	died/control (non-infected)
LGFNSPEWFFSAVG	ACBG1_HUMAN	2	Dimethyl	46.15	525114	13	Increased	30/32	covid/control	female/female	yes/no	yes/no	7-9/0	no/no	severe/control (non-infected)
LGFNSPEWFFSAVG	ACBG1_HUMAN	2	Dimethyl	46.15	232295	13	Increased	36/32	covid/control	female/female	yes/no	yes/no	7-9/0	no/no	severe/control (non-infected)
SSCSPAPSPGSWVN	OPRM_HUMAN	3	Dimethyl:2H(4)	61.54	0	13	Reduced	28/32	covid/control	female/female	yes/no	yes/no	7-9/0	yes/no	died/control (non-infected)
SSCSPAPSPGSWVN	OPRM_HUMAN	3	Dimethyl:2H(4)	61.54	0.09	13	Reduced	30/32	covid/control	female/female	yes/no	yes/no	7-9/0	no/no	severe/control (non-infected)
SSCSPAPSPGSWVN	OPRM_HUMAN	3	Dimethyl:2H(4)	61.54	0.01	13	Reduced	36/32	covid/control	female/female	yes/no	yes/no	7-9/0	no/no	severe/control (non-infected)
SSCSPAPSPGSWVN	OPRM_HUMAN	2	Dimethyl:2H(4)	61.54	0	13	Reduced	28/32	covid/control	female/female	yes/no	yes/no	7-9/0	yes/no	died/control (non-infected)
SSCSPAPSPGSWVN	OPRM_HUMAN	2	Dimethyl:2H(4)	61.54	0	13	Reduced	30/32	covid/control	female/female	yes/no	yes/no	7-9/0	no/no	severe/control (non-infected)
SSCSPAPSPGSWVN	OPRM_HUMAN	2	Dimethyl:2H(4)	61.54	0.11	13	Reduced	36/32	covid/control	female/female	yes/no	yes/no	7-9/0	no/no	severe/control (non-infected)
SSCSPAPSPGSWVN	OPRM_HUMAN	4	Dimethyl:2H(4)	61.54	441786927048548	13	Increased	28/32	covid/control	female/female	yes/no	yes/no	7-9/0	yes/no	died/control (non-infected)
SSCSPAPSPGSWVN	OPRM_HUMAN	4	Dimethyl:2H(4)	61.54	0.04	13	Reduced	30/32	covid/control	female/female	yes/no	yes/no	7-9/0	no/no	severe/control (non-infected)
SSCSPAPSPGSWVN	OPRM_HUMAN	4	Dimethyl:2H(4)	61.54	37.22	13	Increased	36/32	covid/control	female/female	yes/no	yes/no	7-9/0	no/no	severe/control (non-infected)
SLAFLLVISLLVTYASL	GDPD2_HUMAN	3	Dimethyl:2H(6)13C(2)	31.25	0	13	Reduced	28/32	covid/control	female/female	yes/no	yes/no	7-9/0	yes/no	died/control (non-infected)
SLAFLLVISLLVTYASL	GDPD2_HUMAN	3	Dimethyl:2H(6)13C(2)	31.25	0.34	13	Reduced	30/32	covid/control	female/female	yes/no	yes/no	7-9/0	no/no	severe/control (non-infected)
SLAFLLVISLLVTYASL	GDPD2_HUMAN	3	Dimethyl:2H(6)13C(2)	31.25	0.02	13	Reduced	36/32	covid/control	female/female	yes/no	yes/no	7-9/0	no/no	severe/control (non-infected)
SLAFLLVISLLVTYASL	GDPD2_HUMAN	2	Dimethyl:2H(6)13C(2)	31.25	1533780404456500	13	Increased	28/32	covid/control	female/female	yes/no	yes/no	7-9/0	yes/no	died/control (non-infected)
SLAFLLVISLLVTYASL	GDPD2_HUMAN	2	Dimethyl:2H(6)13C(2)	31.25	5046834539130900	13	Increased	30/32	covid/control	female/female	yes/no	yes/no	7-9/0	no/no	severe/control (non-infected)
SLAFLLVISLLVTYASL	GDPD2_HUMAN	2	Dimethyl:2H(6)13C(2)	31.25	1673	13	Increased	36/32	covid/control	female/female	yes/no	yes/no	7-9/0	no/no	severe/control (non-infected)
SLAFLLVISLLVTYASL	GDPD2_HUMAN	4	Dimethyl:2H(6)13C(2)	31.25	1.39879e+16	13	Increased	28/32	covid/control	female/female	yes/no	yes/no	7-9/0	yes/no	died/control (non-infected)
SLAFLLVISLLVTYASL	GDPD2_HUMAN	4	Dimethyl:2H(6)13C(2)	31.25	4.60265e+16	13	Increased	30/32	covid/control	female/female	yes/no	yes/no	7-9/0	no/no	severe/control (non-infected)
SLAFLLVISLLVTYASL	GDPD2_HUMAN	4	Dimethyl:2H(6)13C(2)	31.25	11560.7	13	Increased	36/32	covid/control	female/female	yes/no	yes/no	7-9/0	no/no	severe/control (non-infected)
VPDSPSPAPSLEE	DACH1_HUMAN	2	Dimethyl:2H(2)	58.33	0	13	Reduced	28/32	covid/control	female/female	yes/no	yes/no	7-9/0	yes/no	died/control (non-infected)
VPDSPSPAPSLEE	DACH1_HUMAN	2	Dimethyl:2H(2)	58.33	0.12	13	Reduced	30/32	covid/control	female/female	yes/no	yes/no	7-9/0	no/no	severe/control (non-infected)
VPDSPSPAPSLEE	DACH1_HUMAN	2	Dimethyl:2H(2)	58.33	2.92	13	Increased	36/32	covid/control	female/female	yes/no	yes/no	7-9/0	no/no	severe/control (non-infected)
IKERVPDSPSPAPSLEE	DACH1_HUMAN	3	Dimethyl:2H(4)	43.75	0	13	Reduced	28/32	covid/control	female/female	yes/no	yes/no	7-9/0	yes/no	died/control (non-infected)
IKERVPDSPSPAPSLEE	DACH1_HUMAN	3	Dimethyl:2H(4)	43.75	119.91	13	Increased	30/32	covid/control	female/female	yes/no	yes/no	7-9/0	no/no	severe/control (non-infected)
IKERVPDSPSPAPSLEE	DACH1_HUMAN	3	Dimethyl:2H(4)	43.75	10.04	13	Increased	36/32	covid/control	female/female	yes/no	yes/no	7-9/0	no/no	severe/control (non-infected)
IKERVPDSPSPAPSLEE	DACH1_HUMAN	2	Dimethyl:2H(4)	43.75	0	13	Reduced	28/32	covid/control	female/female	yes/no	yes/no	7-9/0	yes/no	died/control (non-infected)
IKERVPDSPSPAPSLEE	DACH1_HUMAN	2	Dimethyl:2H(4)	43.75	0	13	Reduced	30/32	covid/control	female/female	yes/no	yes/no	7-9/0	no/no	severe/control (non-infected)
IKERVPDSPSPAPSLEE	DACH1_HUMAN	2	Dimethyl:2H(4)	43.75	0	13	Reduced	36/32	covid/control	female/female	yes/no	yes/no	7-9/0	no/no	severe/control (non-infected)
IKERVPDSPSPAPSLEE	DACH1_HUMAN	4	Dimethyl:2H(4)	43.75	0.01	13	Reduced	28/32	covid/control	female/female	yes/no	yes/no	7-9/0	yes/no	died/control (non-infected)
IKERVPDSPSPAPSLEE	DACH1_HUMAN	4	Dimethyl:2H(4)	43.75	9.47	13	Increased	30/32	covid/control	female/female	yes/no	yes/no	7-9/0	no/no	severe/control (non-infected)
IKERVPDSPSPAPSLEE	DACH1_HUMAN	4	Dimethyl:2H(4)	43.75	7679.15	13	Increased	36/32	covid/control	female/female	yes/no	yes/no	7-9/0	no/no	severe/control (non-infected)
LREKAQNVFE	PPR36_HUMAN	2	Dimethyl:2H(4)	55.56	0	13	Reduced	28/32	covid/control	female/female	yes/no	yes/no	7-9/0	yes/no	died/control (non-infected)
LREKAQNVFE	PPR36_HUMAN	2	Dimethyl:2H(4)	55.56	0.85	13	Unchanged	30/32	covid/control	female/female	yes/no	yes/no	7-9/0	no/no	severe/control (non-infected)
LREKAQNVFE	PPR36_HUMAN	2	Dimethyl:2H(4)	55.56	146.26	13	Increased	36/32	covid/control	female/female	yes/no	yes/no	7-9/0	no/no	severe/control (non-infected)
LREKAQNVFE	PPR36_HUMAN	3	Dimethyl:2H(4)	55.56	7.52846e+13	13	Increased	28/32	covid/control	female/female	yes/no	yes/no	7-9/0	yes/no	died/control (non-infected)
LREKAQNVFE	PPR36_HUMAN	3	Dimethyl:2H(4)	55.56	4.40086e+13	13	Increased	30/32	covid/control	female/female	yes/no	yes/no	7-9/0	no/no	severe/control (non-infected)
LREKAQNVFE	PPR36_HUMAN	3	Dimethyl:2H(4)	55.56	6.22	13	Increased	36/32	covid/control	female/female	yes/no	yes/no	7-9/0	no/no	severe/control (non-infected)
AYIHIHSC	FCERB_HUMAN	2	Dimethyl:2H(2)	57.14	5545.39	13	Increased	28/32	covid/control	female/female	yes/no	yes/no	7-9/0	yes/no	died/control (non-infected)
AYIHIHSC	FCERB_HUMAN	2	Dimethyl:2H(2)	57.14	12673.9	13	Increased	30/32	covid/control	female/female	yes/no	yes/no	7-9/0	no/no	severe/control (non-infected)
AYIHIHSC	FCERB_HUMAN	2	Dimethyl:2H(2)	57.14	5965.54	13	Increased	36/32	covid/control	female/female	yes/no	yes/no	7-9/0	no/no	severe/control (non-infected)
AYIHIHSC	FCERB_HUMAN	3	Dimethyl:2H(2)	57.14	0	13	Reduced	28/32	covid/control	female/female	yes/no	yes/no	7-9/0	yes/no	died/control (non-infected)
AYIHIHSC	FCERB_HUMAN	3	Dimethyl:2H(2)	57.14	7.6	13	Increased	30/32	covid/control	female/female	yes/no	yes/no	7-9/0	no/no	severe/control (non-infected)
AYIHIHSC	FCERB_HUMAN	3	Dimethyl:2H(2)	57.14	539.57	13	Increased	36/32	covid/control	female/female	yes/no	yes/no	7-9/0	no/no	severe/control (non-infected)
FSVDSNLSVVCV	USH2A_HUMAN	2	Dimethyl:2H(2)	54.55	0	13	Reduced	28/32	covid/control	female/female	yes/no	yes/no	7-9/0	yes/no	died/control (non-infected)
FSVDSNLSVVCV	USH2A_HUMAN	2	Dimethyl:2H(2)	54.55	0	13	Reduced	30/32	covid/control	female/female	yes/no	yes/no	7-9/0	no/no	severe/control (non-infected)
FSVDSNLSVVCV	USH2A_HUMAN	2	Dimethyl:2H(2)	54.55	9.39	13	Increased	36/32	covid/control	female/female	yes/no	yes/no	7-9/0	no/no	severe/control (non-infected)
FSVDSNLSVVCV	USH2A_HUMAN	3	Dimethyl:2H(2)	54.55	0	13	Reduced	28/32	covid/control	female/female	yes/no	yes/no	7-9/0	yes/no	died/control (non-infected)
FSVDSNLSVVCV	USH2A_HUMAN	3	Dimethyl:2H(2)	54.55	0.05	13	Reduced	30/32	covid/control	female/female	yes/no	yes/no	7-9/0	no/no	severe/control (non-infected)
FSVDSNLSVVCV	USH2A_HUMAN	3	Dimethyl:2H(2)	54.55	9.87	13	Increased	36/32	covid/control	female/female	yes/no	yes/no	7-9/0	no/no	severe/control (non-infected)
SPSEESPPGPGG	ZN541_HUMAN	2	Dimethyl:2H(6)13C(2)	54.55	0	13	Reduced	28/32	covid/control	female/female	yes/no	yes/no	7-9/0	yes/no	died/control (non-infected)
SPSEESPPGPGG	ZN541_HUMAN	2	Dimethyl:2H(6)13C(2)	54.55	2034.5	13	Increased	30/32	covid/control	female/female	yes/no	yes/no	7-9/0	no/no	severe/control (non-infected)
SPSEESPPGPGG	ZN541_HUMAN	2	Dimethyl:2H(6)13C(2)	54.55	681.32	13	Increased	36/32	covid/control	female/female	yes/no	yes/no	7-9/0	no/no	severe/control (non-infected)
SELASPAPEAEH	FHI1A_HUMAN	2	Dimethyl	54.55	0	13	Reduced	28/32	covid/control	female/female	yes/no	yes/no	7-9/0	yes/no	died/control (non-infected)
SELASPAPEAEH	FHI1A_HUMAN	2	Dimethyl	54.55	0.04	13	Reduced	30/32	covid/control	female/female	yes/no	yes/no	7-9/0	no/no	severe/control (non-infected)
SELASPAPEAEH	FHI1A_HUMAN	2	Dimethyl	54.55	196.62	13	Increased	36/32	covid/control	female/female	yes/no	yes/no	7-9/0	no/no	severe/control (non-infected)
SVEKLALTTSGCPLVIQCKN	MTMR6_HUMAN	2	Dimethyl	26.32	2.25641e+12	13	Increased	28/32	covid/control	female/female	yes/no	yes/no	7-9/0	yes/no	died/control (non-infected)
SVEKLALTTSGCPLVIQCKN	MTMR6_HUMAN	2	Dimethyl	26.32	241976927495857	13	Increased	30/32	covid/control	female/female	yes/no	yes/no	7-9/0	no/no	severe/control (non-infected)
SVEKLALTTSGCPLVIQCKN	MTMR6_HUMAN	2	Dimethyl	26.32	1123.99	13	Increased	36/32	covid/control	female/female	yes/no	yes/no	7-9/0	no/no	severe/control (non-infected)
SVEKLALTTSGCPLVIQCKN	MTMR6_HUMAN	3	Dimethyl	26.32	5285.73	13	Increased	28/32	covid/control	female/female	yes/no	yes/no	7-9/0	yes/no	died/control (non-infected)
SVEKLALTTSGCPLVIQCKN	MTMR6_HUMAN	3	Dimethyl	26.32	0.56	13	Unchanged	30/32	covid/control	female/female	yes/no	yes/no	7-9/0	no/no	severe/control (non-infected)
SVEKLALTTSGCPLVIQCKN	MTMR6_HUMAN	3	Dimethyl	26.32	3.53	13	Increased	36/32	covid/control	female/female	yes/no	yes/no	7-9/0	no/no	severe/control (non-infected)
GVFDSLVADM	DLX2_HUMAN	2	Dimethyl:2H(6)13C(2)	44.44	20838.5	13	Increased	28/32	covid/control	female/female	yes/no	yes/no	7-9/0	yes/no	died/control (non-infected)
GVFDSLVADM	DLX2_HUMAN	2	Dimethyl:2H(6)13C(2)	44.44	0.01	13	Reduced	30/32	covid/control	female/female	yes/no	yes/no	7-9/0	no/no	severe/control (non-infected)
GVFDSLVADM	DLX2_HUMAN	2	Dimethyl:2H(6)13C(2)	44.44	2.04	13	Increased	36/32	covid/control	female/female	yes/no	yes/no	7-9/0	no/no	severe/control (non-infected)
GVFDSLVADM	DLX2_HUMAN	3	Dimethyl:2H(6)13C(2)	44.44	20838.4	13	Increased	28/32	covid/control	female/female	yes/no	yes/no	7-9/0	yes/no	died/control (non-infected)
GVFDSLVADM	DLX2_HUMAN	3	Dimethyl:2H(6)13C(2)	44.44	0.01	13	Reduced	30/32	covid/control	female/female	yes/no	yes/no	7-9/0	no/no	severe/control (non-infected)
GVFDSLVADM	DLX2_HUMAN	3	Dimethyl:2H(6)13C(2)	44.44	2.04	13	Increased	36/32	covid/control	female/female	yes/no	yes/no	7-9/0	no/no	severe/control (non-infected)
KRHYGLGVVGNWLNRSYRR	RHDF2_HUMAN	2	Dimethyl:2H(2)	27.78	0	13	Reduced	28/32	covid/control	female/female	yes/no	yes/no	7-9/0	yes/no	died/control (non-infected)
KRHYGLGVVGNWLNRSYRR	RHDF2_HUMAN	2	Dimethyl:2H(2)	27.78	25.92	13	Increased	30/32	covid/control	female/female	yes/no	yes/no	7-9/0	no/no	severe/control (non-infected)
KRHYGLGVVGNWLNRSYRR	RHDF2_HUMAN	2	Dimethyl:2H(2)	27.78	1.66	13	Unchanged	36/32	covid/control	female/female	yes/no	yes/no	7-9/0	no/no	severe/control (non-infected)
KRHYGLGVVGNWLNRSYRR	RHDF2_HUMAN	3	Dimethyl:2H(2)	27.78	846636061118436	13	Increased	28/32	covid/control	female/female	yes/no	yes/no	7-9/0	yes/no	died/control (non-infected)
KRHYGLGVVGNWLNRSYRR	RHDF2_HUMAN	3	Dimethyl:2H(2)	27.78	0.42	13	Reduced	30/32	covid/control	female/female	yes/no	yes/no	7-9/0	no/no	severe/control (non-infected)
KRHYGLGVVGNWLNRSYRR	RHDF2_HUMAN	3	Dimethyl:2H(2)	27.78	73.43	13	Increased	36/32	covid/control	female/female	yes/no	yes/no	7-9/0	no/no	severe/control (non-infected)
SFITSSWTF	TMM59_HUMAN	2	Dimethyl:2H(2)	50	2.43516e+11	13	Increased	28/32	covid/control	female/female	yes/no	yes/no	7-9/0	yes/no	died/control (non-infected)
SFITSSWTF	TMM59_HUMAN	2	Dimethyl:2H(2)	50	6.03302e+12	13	Increased	30/32	covid/control	female/female	yes/no	yes/no	7-9/0	no/no	severe/control (non-infected)
SFITSSWTF	TMM59_HUMAN	2	Dimethyl:2H(2)	50	80.38	13	Increased	36/32	covid/control	female/female	yes/no	yes/no	7-9/0	no/no	severe/control (non-infected)
SSPTAPLSPMSPPGYKLVTGD	CXA1_HUMAN	3	Dimethyl:2H(2)	30	629552758088100	13	Increased	28/32	covid/control	female/female	yes/no	yes/no	7-9/0	yes/no	died/control (non-infected)
SSPTAPLSPMSPPGYKLVTGD	CXA1_HUMAN	3	Dimethyl:2H(2)	30	736190233866506	13	Increased	30/32	covid/control	female/female	yes/no	yes/no	7-9/0	no/no	severe/control (non-infected)
SSPTAPLSPMSPPGYKLVTGD	CXA1_HUMAN	3	Dimethyl:2H(2)	30	73.79	13	Increased	36/32	covid/control	female/female	yes/no	yes/no	7-9/0	no/no	severe/control (non-infected)
SSPTAPLSPMSPPGYKLVTGD	CXA1_HUMAN	2	Dimethyl:2H(2)	30	3232	13	Increased	28/32	covid/control	female/female	yes/no	yes/no	7-9/0	yes/no	died/control (non-infected)
SSPTAPLSPMSPPGYKLVTGD	CXA1_HUMAN	2	Dimethyl:2H(2)	30	2469.42	13	Increased	30/32	covid/control	female/female	yes/no	yes/no	7-9/0	no/no	severe/control (non-infected)
SSPTAPLSPMSPPGYKLVTGD	CXA1_HUMAN	2	Dimethyl:2H(2)	30	19.05	13	Increased	36/32	covid/control	female/female	yes/no	yes/no	7-9/0	no/no	severe/control (non-infected)
SSPTAPLSPMSPPGYKLVTGD	CXA1_HUMAN	4	Dimethyl:2H(2)	30	7.3425e+12	13	Increased	28/32	covid/control	female/female	yes/no	yes/no	7-9/0	yes/no	died/control (non-infected)
SSPTAPLSPMSPPGYKLVTGD	CXA1_HUMAN	4	Dimethyl:2H(2)	30	0	13	Reduced	30/32	covid/control	female/female	yes/no	yes/no	7-9/0	no/no	severe/control (non-infected)
SSPTAPLSPMSPPGYKLVTGD	CXA1_HUMAN	4	Dimethyl:2H(2)	30	1.35	13	Unchanged	36/32	covid/control	female/female	yes/no	yes/no	7-9/0	no/no	severe/control (non-infected)
EVSEDYASCSDMD	CEP44_HUMAN	2	Dimethyl:2H(6)13C(2)	41.67	0	13	Reduced	28/32	covid/control	female/female	yes/no	yes/no	7-9/0	yes/no	died/control (non-infected)
EVSEDYASCSDMD	CEP44_HUMAN	2	Dimethyl:2H(6)13C(2)	41.67	0.1	13	Reduced	30/32	covid/control	female/female	yes/no	yes/no	7-9/0	no/no	severe/control (non-infected)
EVSEDYASCSDMD	CEP44_HUMAN	2	Dimethyl:2H(6)13C(2)	41.67	73.13	13	Increased	36/32	covid/control	female/female	yes/no	yes/no	7-9/0	no/no	severe/control (non-infected)
WRGKFHSASASRNEGGNSESSLKNRSAFCS	MGAP_HUMAN	3	Dimethyl:2H(4)	17.24	0.9	13	Unchanged	28/32	covid/control	female/female	yes/no	yes/no	7-9/0	yes/no	died/control (non-infected)
WRGKFHSASASRNEGGNSESSLKNRSAFCS	MGAP_HUMAN	3	Dimethyl:2H(4)	17.24	0.77	13	Unchanged	30/32	covid/control	female/female	yes/no	yes/no	7-9/0	no/no	severe/control (non-infected)
WRGKFHSASASRNEGGNSESSLKNRSAFCS	MGAP_HUMAN	3	Dimethyl:2H(4)	17.24	0	13	Reduced	36/32	covid/control	female/female	yes/no	yes/no	7-9/0	no/no	severe/control (non-infected)
NIVLHASVSIGK	DCDC1_HUMAN	3	Dimethyl:2H(6)13C(2)	36.36	0	13	Reduced	28/32	covid/control	female/female	yes/no	yes/no	7-9/0	yes/no	died/control (non-infected)
NIVLHASVSIGK	DCDC1_HUMAN	3	Dimethyl:2H(6)13C(2)	36.36	0	13	Reduced	30/32	covid/control	female/female	yes/no	yes/no	7-9/0	no/no	severe/control (non-infected)
NIVLHASVSIGK	DCDC1_HUMAN	3	Dimethyl:2H(6)13C(2)	36.36	0	13	Reduced	36/32	covid/control	female/female	yes/no	yes/no	7-9/0	no/no	severe/control (non-infected)
NIVLHASVSIGK	DCDC1_HUMAN	4	Dimethyl:2H(6)13C(2)	36.36	0	13	Reduced	28/32	covid/control	female/female	yes/no	yes/no	7-9/0	yes/no	died/control (non-infected)
NIVLHASVSIGK	DCDC1_HUMAN	4	Dimethyl:2H(6)13C(2)	36.36	0	13	Reduced	30/32	covid/control	female/female	yes/no	yes/no	7-9/0	no/no	severe/control (non-infected)
NIVLHASVSIGK	DCDC1_HUMAN	4	Dimethyl:2H(6)13C(2)	36.36	7.78	13	Increased	36/32	covid/control	female/female	yes/no	yes/no	7-9/0	no/no	severe/control (non-infected)
FVTARPLSVKIVATY	DYH7_HUMAN	3	Dimethyl:2H(6)13C(2)	35.71	6.61271e+10	13	Increased	28/32	covid/control	female/female	yes/no	yes/no	7-9/0	yes/no	died/control (non-infected)
FVTARPLSVKIVATY	DYH7_HUMAN	3	Dimethyl:2H(6)13C(2)	35.71	3.019e+12	13	Increased	30/32	covid/control	female/female	yes/no	yes/no	7-9/0	no/no	severe/control (non-infected)
FVTARPLSVKIVATY	DYH7_HUMAN	3	Dimethyl:2H(6)13C(2)	35.71	4.1854e+12	13	Increased	36/32	covid/control	female/female	yes/no	yes/no	7-9/0	no/no	severe/control (non-infected)
FVTARPLSVKIVATY	DYH7_HUMAN	2	Dimethyl:2H(6)13C(2)	35.71	5.77309e+13	13	Increased	28/32	covid/control	female/female	yes/no	yes/no	7-9/0	yes/no	died/control (non-infected)
FVTARPLSVKIVATY	DYH7_HUMAN	2	Dimethyl:2H(6)13C(2)	35.71	241207424130236	13	Increased	30/32	covid/control	female/female	yes/no	yes/no	7-9/0	no/no	severe/control (non-infected)
FVTARPLSVKIVATY	DYH7_HUMAN	2	Dimethyl:2H(6)13C(2)	35.71	36.88	13	Increased	36/32	covid/control	female/female	yes/no	yes/no	7-9/0	no/no	severe/control (non-infected)
RRKRASETTQHINAIKREIDVTKEALNFQK	KIF9_HUMAN	3	Dimethyl:2H(4)	17.24	4.53548e+07	13	Increased	28/32	covid/control	female/female	yes/no	yes/no	7-9/0	yes/no	died/control (non-infected)
RRKRASETTQHINAIKREIDVTKEALNFQK	KIF9_HUMAN	3	Dimethyl:2H(4)	17.24	2.16351e+09	13	Increased	30/32	covid/control	female/female	yes/no	yes/no	7-9/0	no/no	severe/control (non-infected)
RRKRASETTQHINAIKREIDVTKEALNFQK	KIF9_HUMAN	3	Dimethyl:2H(4)	17.24	1	13	Unchanged	36/32	covid/control	female/female	yes/no	yes/no	7-9/0	no/no	severe/control (non-infected)
RPAASPAPPPSRP	M3K21_HUMAN	2	Dimethyl:2H(2)	50	22570.8	13	Increased	28/32	covid/control	female/female	yes/no	yes/no	7-9/0	yes/no	died/control (non-infected)
RPAASPAPPPSRP	M3K21_HUMAN	2	Dimethyl:2H(2)	50	0.02	13	Reduced	30/32	covid/control	female/female	yes/no	yes/no	7-9/0	no/no	severe/control (non-infected)
RPAASPAPPPSRP	M3K21_HUMAN	2	Dimethyl:2H(2)	50	0.17	13	Reduced	36/32	covid/control	female/female	yes/no	yes/no	7-9/0	no/no	severe/control (non-infected)
RPAASPAPPPSRP	M3K21_HUMAN	3	Dimethyl:2H(2)	50	0.16	13	Reduced	28/32	covid/control	female/female	yes/no	yes/no	7-9/0	yes/no	died/control (non-infected)
RPAASPAPPPSRP	M3K21_HUMAN	3	Dimethyl:2H(2)	50	0.03	13	Reduced	30/32	covid/control	female/female	yes/no	yes/no	7-9/0	no/no	severe/control (non-infected)
RPAASPAPPPSRP	M3K21_HUMAN	3	Dimethyl:2H(2)	50	0.17	13	Reduced	36/32	covid/control	female/female	yes/no	yes/no	7-9/0	no/no	severe/control (non-infected)
PVSASVSPSAVSSANGTVL	SRF_HUMAN	3	Dimethyl	50	0	13	Reduced	28/32	covid/control	female/female	yes/no	yes/no	7-9/0	yes/no	died/control (non-infected)
PVSASVSPSAVSSANGTVL	SRF_HUMAN	3	Dimethyl	50	0.17	13	Reduced	30/32	covid/control	female/female	yes/no	yes/no	7-9/0	no/no	severe/control (non-infected)
PVSASVSPSAVSSANGTVL	SRF_HUMAN	3	Dimethyl	50	0	13	Reduced	36/32	covid/control	female/female	yes/no	yes/no	7-9/0	no/no	severe/control (non-infected)
PVQSPLPLSPLA	WIZ_HUMAN	2	Dimethyl:2H(2)	36.36	200388056765609	13	Increased	28/32	covid/control	female/female	yes/no	yes/no	7-9/0	yes/no	died/control (non-infected)
PVQSPLPLSPLA	WIZ_HUMAN	2	Dimethyl:2H(2)	36.36	0.07	13	Reduced	30/32	covid/control	female/female	yes/no	yes/no	7-9/0	no/no	severe/control (non-infected)
PVQSPLPLSPLA	WIZ_HUMAN	2	Dimethyl:2H(2)	36.36	11.63	13	Increased	36/32	covid/control	female/female	yes/no	yes/no	7-9/0	no/no	severe/control (non-infected)
PVQSPLPLSPLA	WIZ_HUMAN	3	Dimethyl:2H(2)	36.36	0	13	Reduced	28/32	covid/control	female/female	yes/no	yes/no	7-9/0	yes/no	died/control (non-infected)
PVQSPLPLSPLA	WIZ_HUMAN	3	Dimethyl:2H(2)	36.36	2.83	13	Increased	30/32	covid/control	female/female	yes/no	yes/no	7-9/0	no/no	severe/control (non-infected)
PVQSPLPLSPLA	WIZ_HUMAN	3	Dimethyl:2H(2)	36.36	45.32	13	Increased	36/32	covid/control	female/female	yes/no	yes/no	7-9/0	no/no	severe/control (non-infected)
QQRINLDRLIITSAEASPA	GAPD1_HUMAN	2	Dimethyl:2H(2)	27.78	0.89	13	Unchanged	28/32	covid/control	female/female	yes/no	yes/no	7-9/0	yes/no	died/control (non-infected)
QQRINLDRLIITSAEASPA	GAPD1_HUMAN	2	Dimethyl:2H(2)	27.78	0	13	Reduced	30/32	covid/control	female/female	yes/no	yes/no	7-9/0	no/no	severe/control (non-infected)
QQRINLDRLIITSAEASPA	GAPD1_HUMAN	2	Dimethyl:2H(2)	27.78	0	13	Reduced	36/32	covid/control	female/female	yes/no	yes/no	7-9/0	no/no	severe/control (non-infected)
AATAHNPQGFLIDTSQGVRGQ	TMED6_HUMAN	2	Dimethyl:2H(2)	25	1401182639018500	13	Increased	28/32	covid/control	female/female	yes/no	yes/no	7-9/0	yes/no	died/control (non-infected)
AATAHNPQGFLIDTSQGVRGQ	TMED6_HUMAN	2	Dimethyl:2H(2)	25	3296852918753650	13	Increased	30/32	covid/control	female/female	yes/no	yes/no	7-9/0	no/no	severe/control (non-infected)
AATAHNPQGFLIDTSQGVRGQ	TMED6_HUMAN	2	Dimethyl:2H(2)	25	3602533410662050	13	Increased	36/32	covid/control	female/female	yes/no	yes/no	7-9/0	no/no	severe/control (non-infected)
VLQGTAASTKNKLPG	EXOC7_HUMAN	3	Dimethyl:2H(6)13C(2)	28.57	127298	13	Increased	28/32	covid/control	female/female	yes/no	yes/no	7-9/0	yes/no	died/control (non-infected)
VLQGTAASTKNKLPG	EXOC7_HUMAN	3	Dimethyl:2H(6)13C(2)	28.57	1	13	Unchanged	30/32	covid/control	female/female	yes/no	yes/no	7-9/0	no/no	severe/control (non-infected)
VLQGTAASTKNKLPG	EXOC7_HUMAN	3	Dimethyl:2H(6)13C(2)	28.57	2.27449e+09	13	Increased	36/32	covid/control	female/female	yes/no	yes/no	7-9/0	no/no	severe/control (non-infected)
VLQGTAASTKNKLPG	EXOC7_HUMAN	2	Dimethyl:2H(6)13C(2)	28.57	6.6002e+07	13	Increased	28/32	covid/control	female/female	yes/no	yes/no	7-9/0	yes/no	died/control (non-infected)
VLQGTAASTKNKLPG	EXOC7_HUMAN	2	Dimethyl:2H(6)13C(2)	28.57	1	13	Unchanged	30/32	covid/control	female/female	yes/no	yes/no	7-9/0	no/no	severe/control (non-infected)
VLQGTAASTKNKLPG	EXOC7_HUMAN	2	Dimethyl:2H(6)13C(2)	28.57	3.25436e+09	13	Increased	36/32	covid/control	female/female	yes/no	yes/no	7-9/0	no/no	severe/control (non-infected)
VLQGTAASTKNKLPG	EXOC7_HUMAN	4	Dimethyl:2H(6)13C(2)	28.57	0	13	Reduced	28/32	covid/control	female/female	yes/no	yes/no	7-9/0	yes/no	died/control (non-infected)
VLQGTAASTKNKLPG	EXOC7_HUMAN	4	Dimethyl:2H(6)13C(2)	28.57	0	13	Reduced	30/32	covid/control	female/female	yes/no	yes/no	7-9/0	no/no	severe/control (non-infected)
VLQGTAASTKNKLPG	EXOC7_HUMAN	4	Dimethyl:2H(6)13C(2)	28.57	0	13	Reduced	36/32	covid/control	female/female	yes/no	yes/no	7-9/0	no/no	severe/control (non-infected)
TGNDSCGVEADT	TM104_HUMAN	2	Dimethyl:2H(6)13C(2)	45.45	2524.28	13	Increased	28/32	covid/control	female/female	yes/no	yes/no	7-9/0	yes/no	died/control (non-infected)
TGNDSCGVEADT	TM104_HUMAN	2	Dimethyl:2H(6)13C(2)	45.45	6433.35	13	Increased	30/32	covid/control	female/female	yes/no	yes/no	7-9/0	no/no	severe/control (non-infected)
TGNDSCGVEADT	TM104_HUMAN	2	Dimethyl:2H(6)13C(2)	45.45	13.63	13	Increased	36/32	covid/control	female/female	yes/no	yes/no	7-9/0	no/no	severe/control (non-infected)
NIPNEIIHALQAGRLGS	HNRPM_HUMAN	3	Dimethyl	25	849872268725582	13	Increased	28/32	covid/control	female/female	yes/no	yes/no	7-9/0	yes/no	died/control (non-infected)
NIPNEIIHALQAGRLGS	HNRPM_HUMAN	3	Dimethyl	25	0.18	13	Reduced	30/32	covid/control	female/female	yes/no	yes/no	7-9/0	no/no	severe/control (non-infected)
NIPNEIIHALQAGRLGS	HNRPM_HUMAN	3	Dimethyl	25	101.28	13	Increased	36/32	covid/control	female/female	yes/no	yes/no	7-9/0	no/no	severe/control (non-infected)
NIPNEIIHALQAGRLGS	HNRPM_HUMAN	2	Dimethyl	25	259111	13	Increased	28/32	covid/control	female/female	yes/no	yes/no	7-9/0	yes/no	died/control (non-infected)
NIPNEIIHALQAGRLGS	HNRPM_HUMAN	2	Dimethyl	25	1.19674e+06	13	Increased	30/32	covid/control	female/female	yes/no	yes/no	7-9/0	no/no	severe/control (non-infected)
NIPNEIIHALQAGRLGS	HNRPM_HUMAN	2	Dimethyl	25	271.69	13	Increased	36/32	covid/control	female/female	yes/no	yes/no	7-9/0	no/no	severe/control (non-infected)
NIPNEIIHALQAGRLGS	HNRPM_HUMAN	4	Dimethyl	25	5.56	13	Increased	28/32	covid/control	female/female	yes/no	yes/no	7-9/0	yes/no	died/control (non-infected)
NIPNEIIHALQAGRLGS	HNRPM_HUMAN	4	Dimethyl	25	1	13	Unchanged	30/32	covid/control	female/female	yes/no	yes/no	7-9/0	no/no	severe/control (non-infected)
NIPNEIIHALQAGRLGS	HNRPM_HUMAN	4	Dimethyl	25	0	13	Reduced	36/32	covid/control	female/female	yes/no	yes/no	7-9/0	no/no	severe/control (non-infected)
KNLSKSQILLGKE	ULK2_HUMAN	2	Dimethyl:2H(4)	33.33	34.78	13	Increased	28/32	covid/control	female/female	yes/no	yes/no	7-9/0	yes/no	died/control (non-infected)
KNLSKSQILLGKE	ULK2_HUMAN	2	Dimethyl:2H(4)	33.33	1	13	Unchanged	30/32	covid/control	female/female	yes/no	yes/no	7-9/0	no/no	severe/control (non-infected)
KNLSKSQILLGKE	ULK2_HUMAN	2	Dimethyl:2H(4)	33.33	605133	13	Increased	36/32	covid/control	female/female	yes/no	yes/no	7-9/0	no/no	severe/control (non-infected)
KNLSKSQILLGKE	ULK2_HUMAN	3	Dimethyl:2H(4)	33.33	0.21	13	Reduced	28/32	covid/control	female/female	yes/no	yes/no	7-9/0	yes/no	died/control (non-infected)
KNLSKSQILLGKE	ULK2_HUMAN	3	Dimethyl:2H(4)	33.33	1	13	Unchanged	30/32	covid/control	female/female	yes/no	yes/no	7-9/0	no/no	severe/control (non-infected)
KNLSKSQILLGKE	ULK2_HUMAN	3	Dimethyl:2H(4)	33.33	11545.8	13	Increased	36/32	covid/control	female/female	yes/no	yes/no	7-9/0	no/no	severe/control (non-infected)
LSSTPVSSRSPAPSSGMPS	AP4AT_HUMAN	3	Dimethyl:2H(6)13C(2)	27.78	5163553783245400	13	Increased	28/32	covid/control	female/female	yes/no	yes/no	7-9/0	yes/no	died/control (non-infected)
LSSTPVSSRSPAPSSGMPS	AP4AT_HUMAN	3	Dimethyl:2H(6)13C(2)	27.78	2.44078e+16	13	Increased	30/32	covid/control	female/female	yes/no	yes/no	7-9/0	no/no	severe/control (non-infected)
LSSTPVSSRSPAPSSGMPS	AP4AT_HUMAN	3	Dimethyl:2H(6)13C(2)	27.78	5637.05	13	Increased	36/32	covid/control	female/female	yes/no	yes/no	7-9/0	no/no	severe/control (non-infected)
LSSTPVSSRSPAPSSGMPS	AP4AT_HUMAN	2	Dimethyl:2H(6)13C(2)	27.78	0	13	Reduced	28/32	covid/control	female/female	yes/no	yes/no	7-9/0	yes/no	died/control (non-infected)
LSSTPVSSRSPAPSSGMPS	AP4AT_HUMAN	2	Dimethyl:2H(6)13C(2)	27.78	0.03	13	Reduced	30/32	covid/control	female/female	yes/no	yes/no	7-9/0	no/no	severe/control (non-infected)
LSSTPVSSRSPAPSSGMPS	AP4AT_HUMAN	2	Dimethyl:2H(6)13C(2)	27.78	0.05	13	Reduced	36/32	covid/control	female/female	yes/no	yes/no	7-9/0	no/no	severe/control (non-infected)
LSSTPVSSRSPAPSSGMPS	AP4AT_HUMAN	4	Dimethyl:2H(6)13C(2)	27.78	0	13	Reduced	28/32	covid/control	female/female	yes/no	yes/no	7-9/0	yes/no	died/control (non-infected)
LSSTPVSSRSPAPSSGMPS	AP4AT_HUMAN	4	Dimethyl:2H(6)13C(2)	27.78	0.13	13	Reduced	30/32	covid/control	female/female	yes/no	yes/no	7-9/0	no/no	severe/control (non-infected)
LSSTPVSSRSPAPSSGMPS	AP4AT_HUMAN	4	Dimethyl:2H(6)13C(2)	27.78	10.26	13	Increased	36/32	covid/control	female/female	yes/no	yes/no	7-9/0	no/no	severe/control (non-infected)
GAVFPFVF	VP13A_HUMAN	2	Dimethyl	57.14	0	13	Reduced	28/32	covid/control	female/female	yes/no	yes/no	7-9/0	yes/no	died/control (non-infected)
GAVFPFVF	VP13A_HUMAN	2	Dimethyl	57.14	0.38	13	Reduced	30/32	covid/control	female/female	yes/no	yes/no	7-9/0	no/no	severe/control (non-infected)
GAVFPFVF	VP13A_HUMAN	2	Dimethyl	57.14	0.01	13	Reduced	36/32	covid/control	female/female	yes/no	yes/no	7-9/0	no/no	severe/control (non-infected)
GAVFPFVF	VP13A_HUMAN	3	Dimethyl	57.14	0	13	Reduced	28/32	covid/control	female/female	yes/no	yes/no	7-9/0	yes/no	died/control (non-infected)
GAVFPFVF	VP13A_HUMAN	3	Dimethyl	57.14	3.34	13	Increased	30/32	covid/control	female/female	yes/no	yes/no	7-9/0	no/no	severe/control (non-infected)
GAVFPFVF	VP13A_HUMAN	3	Dimethyl	57.14	2105.36	13	Increased	36/32	covid/control	female/female	yes/no	yes/no	7-9/0	no/no	severe/control (non-infected)
SLHGNSEQSD	DDX53_HUMAN	2	Dimethyl	77.78	2.19	13	Increased	28/32	covid/control	female/female	yes/no	yes/no	7-9/0	yes/no	died/control (non-infected)
SLHGNSEQSD	DDX53_HUMAN	2	Dimethyl	77.78	0.39	13	Reduced	30/32	covid/control	female/female	yes/no	yes/no	7-9/0	no/no	severe/control (non-infected)
SLHGNSEQSD	DDX53_HUMAN	2	Dimethyl	77.78	153821	13	Increased	36/32	covid/control	female/female	yes/no	yes/no	7-9/0	no/no	severe/control (non-infected)
SLHGNSEQSD	DDX53_HUMAN	3	Dimethyl	77.78	0	13	Reduced	28/32	covid/control	female/female	yes/no	yes/no	7-9/0	yes/no	died/control (non-infected)
SLHGNSEQSD	DDX53_HUMAN	3	Dimethyl	77.78	0.02	13	Reduced	30/32	covid/control	female/female	yes/no	yes/no	7-9/0	no/no	severe/control (non-infected)
SLHGNSEQSD	DDX53_HUMAN	3	Dimethyl	77.78	0	13	Reduced	36/32	covid/control	female/female	yes/no	yes/no	7-9/0	no/no	severe/control (non-infected)
VESTSNSPSSS	ATP7A_HUMAN	2	Dimethyl:2H(6)13C(2)	70	2.26	13	Increased	28/32	covid/control	female/female	yes/no	yes/no	7-9/0	yes/no	died/control (non-infected)
VESTSNSPSSS	ATP7A_HUMAN	2	Dimethyl:2H(6)13C(2)	70	0	13	Reduced	30/32	covid/control	female/female	yes/no	yes/no	7-9/0	no/no	severe/control (non-infected)
VESTSNSPSSS	ATP7A_HUMAN	2	Dimethyl:2H(6)13C(2)	70	0.42	13	Reduced	36/32	covid/control	female/female	yes/no	yes/no	7-9/0	no/no	severe/control (non-infected)
VESTSNSPSSS	ATP7A_HUMAN	3	Dimethyl:2H(6)13C(2)	70	1.73314e+12	13	Increased	28/32	covid/control	female/female	yes/no	yes/no	7-9/0	yes/no	died/control (non-infected)
VESTSNSPSSS	ATP7A_HUMAN	3	Dimethyl:2H(6)13C(2)	70	8.12694e+13	13	Increased	30/32	covid/control	female/female	yes/no	yes/no	7-9/0	no/no	severe/control (non-infected)
VESTSNSPSSS	ATP7A_HUMAN	3	Dimethyl:2H(6)13C(2)	70	185.77	13	Increased	36/32	covid/control	female/female	yes/no	yes/no	7-9/0	no/no	severe/control (non-infected)
ARVPSEESTT	IGS10_HUMAN	2	Dimethyl	66.67	0	13	Reduced	28/32	covid/control	female/female	yes/no	yes/no	7-9/0	yes/no	died/control (non-infected)
ARVPSEESTT	IGS10_HUMAN	2	Dimethyl	66.67	0.03	13	Reduced	30/32	covid/control	female/female	yes/no	yes/no	7-9/0	no/no	severe/control (non-infected)
ARVPSEESTT	IGS10_HUMAN	2	Dimethyl	66.67	0	13	Reduced	36/32	covid/control	female/female	yes/no	yes/no	7-9/0	no/no	severe/control (non-infected)
ARVPSEESTT	IGS10_HUMAN	3	Dimethyl	66.67	0	13	Reduced	28/32	covid/control	female/female	yes/no	yes/no	7-9/0	yes/no	died/control (non-infected)
ARVPSEESTT	IGS10_HUMAN	3	Dimethyl	66.67	0.03	13	Reduced	30/32	covid/control	female/female	yes/no	yes/no	7-9/0	no/no	severe/control (non-infected)
ARVPSEESTT	IGS10_HUMAN	3	Dimethyl	66.67	0	13	Reduced	36/32	covid/control	female/female	yes/no	yes/no	7-9/0	no/no	severe/control (non-infected)
AKPDHATSEVYEI	PGFRA_HUMAN	3	Dimethyl:2H(4)	41.67	0	13	Reduced	28/32	covid/control	female/female	yes/no	yes/no	7-9/0	yes/no	died/control (non-infected)
AKPDHATSEVYEI	PGFRA_HUMAN	3	Dimethyl:2H(4)	41.67	69.07	13	Increased	30/32	covid/control	female/female	yes/no	yes/no	7-9/0	no/no	severe/control (non-infected)
AKPDHATSEVYEI	PGFRA_HUMAN	3	Dimethyl:2H(4)	41.67	2.84	13	Increased	36/32	covid/control	female/female	yes/no	yes/no	7-9/0	no/no	severe/control (non-infected)
AKPDHATSEVYEI	PGFRA_HUMAN	2	Dimethyl:2H(4)	41.67	3.86825e+11	13	Increased	28/32	covid/control	female/female	yes/no	yes/no	7-9/0	yes/no	died/control (non-infected)
AKPDHATSEVYEI	PGFRA_HUMAN	2	Dimethyl:2H(4)	41.67	1.31016e+11	13	Increased	30/32	covid/control	female/female	yes/no	yes/no	7-9/0	no/no	severe/control (non-infected)
AKPDHATSEVYEI	PGFRA_HUMAN	2	Dimethyl:2H(4)	41.67	168.36	13	Increased	36/32	covid/control	female/female	yes/no	yes/no	7-9/0	no/no	severe/control (non-infected)
AKPDHATSEVYEI	PGFRA_HUMAN	4	Dimethyl:2H(4)	41.67	8.53	13	Increased	28/32	covid/control	female/female	yes/no	yes/no	7-9/0	yes/no	died/control (non-infected)
AKPDHATSEVYEI	PGFRA_HUMAN	4	Dimethyl:2H(4)	41.67	10.89	13	Increased	30/32	covid/control	female/female	yes/no	yes/no	7-9/0	no/no	severe/control (non-infected)
AKPDHATSEVYEI	PGFRA_HUMAN	4	Dimethyl:2H(4)	41.67	324109	13	Increased	36/32	covid/control	female/female	yes/no	yes/no	7-9/0	no/no	severe/control (non-infected)
ARTPAPSPGPGSCG	DBP_HUMAN	2	Dimethyl	53.85	0	13	Reduced	28/32	covid/control	female/female	yes/no	yes/no	7-9/0	yes/no	died/control (non-infected)
ARTPAPSPGPGSCG	DBP_HUMAN	2	Dimethyl	53.85	0.05	13	Reduced	30/32	covid/control	female/female	yes/no	yes/no	7-9/0	no/no	severe/control (non-infected)
ARTPAPSPGPGSCG	DBP_HUMAN	2	Dimethyl	53.85	0	13	Reduced	36/32	covid/control	female/female	yes/no	yes/no	7-9/0	no/no	severe/control (non-infected)
RGFCVEVNTAFEDFAHVISFDKRAAAL	PR40B_HUMAN	3	Dimethyl:2H(4)	19.23	0	13	Reduced	28/32	covid/control	female/female	yes/no	yes/no	7-9/0	yes/no	died/control (non-infected)
RGFCVEVNTAFEDFAHVISFDKRAAAL	PR40B_HUMAN	3	Dimethyl:2H(4)	19.23	92.75	13	Increased	30/32	covid/control	female/female	yes/no	yes/no	7-9/0	no/no	severe/control (non-infected)
RGFCVEVNTAFEDFAHVISFDKRAAAL	PR40B_HUMAN	3	Dimethyl:2H(4)	19.23	0.98	13	Unchanged	36/32	covid/control	female/female	yes/no	yes/no	7-9/0	no/no	severe/control (non-infected)
RGFCVEVNTAFEDFAHVISFDKRAAAL	PR40B_HUMAN	4	Dimethyl:2H(4)	19.23	0	13	Reduced	28/32	covid/control	female/female	yes/no	yes/no	7-9/0	yes/no	died/control (non-infected)
RGFCVEVNTAFEDFAHVISFDKRAAAL	PR40B_HUMAN	4	Dimethyl:2H(4)	19.23	0	13	Reduced	30/32	covid/control	female/female	yes/no	yes/no	7-9/0	no/no	severe/control (non-infected)
RGFCVEVNTAFEDFAHVISFDKRAAAL	PR40B_HUMAN	4	Dimethyl:2H(4)	19.23	0	13	Reduced	36/32	covid/control	female/female	yes/no	yes/no	7-9/0	no/no	severe/control (non-infected)
GEGDFLAEGGGVR	FIBA_HUMAN	2	Dimethyl	58.33	2.63	14	Increased	28/32	covid/control	female/female	no/no	no/no	5/0	no/no	moderate/control (non-infected)
GEGDFLAEGGGVR	FIBA_HUMAN	2	Dimethyl	58.33	0	14	Reduced	30/32	covid/control	female/female	yes/no	yes/no	7-9/0	yes/no	died/control (non-infected)
GEGDFLAEGGGVR	FIBA_HUMAN	2	Dimethyl	58.33	0	14	Reduced	36/32	covid/control	female/female	no/no	no/no	5/0	no/no	moderate/control (non-infected)
GEGDFLAEGGGVR	FIBA_HUMAN	3	Dimethyl	58.33	471695	14	Increased	28/32	covid/control	female/female	no/no	no/no	5/0	no/no	moderate/control (non-infected)
GEGDFLAEGGGVR	FIBA_HUMAN	3	Dimethyl	58.33	1.5163e+07	14	Increased	30/32	covid/control	female/female	yes/no	yes/no	7-9/0	yes/no	died/control (non-infected)
GEGDFLAEGGGVR	FIBA_HUMAN	3	Dimethyl	58.33	2839.76	14	Increased	36/32	covid/control	female/female	no/no	no/no	5/0	no/no	moderate/control (non-infected)
GEFVSETESRGSE	FIBA_HUMAN	2	Dimethyl	66.67	5.41906e+07	14	Increased	28/32	covid/control	female/female	no/no	no/no	5/0	no/no	moderate/control (non-infected)
GEFVSETESRGSE	FIBA_HUMAN	2	Dimethyl:2H(6)13C(2)	50	5.41906e+07	14	Increased	28/32	covid/control	female/female	no/no	no/no	5/0	no/no	moderate/control (non-infected)
GEFVSETESRGSE	FIBA_HUMAN	2	Dimethyl	66.67	2022052383	14	Increased	30/32	covid/control	female/female	yes/no	yes/no	7-9/0	yes/no	died/control (non-infected)
GEFVSETESRGSE	FIBA_HUMAN	2	Dimethyl:2H(6)13C(2)	50	2022052383	14	Increased	30/32	covid/control	female/female	yes/no	yes/no	7-9/0	yes/no	died/control (non-infected)
GEFVSETESRGSE	FIBA_HUMAN	2	Dimethyl	66.67	7.43144e+12	14	Increased	36/32	covid/control	female/female	no/no	no/no	5/0	no/no	moderate/control (non-infected)
GEFVSETESRGSE	FIBA_HUMAN	2	Dimethyl:2H(6)13C(2)	50	7.43144e+12	14	Increased	36/32	covid/control	female/female	no/no	no/no	5/0	no/no	moderate/control (non-infected)
GEFVSETESRGSE	FIBA_HUMAN	3	Dimethyl	66.67	80181.9	14	Increased	28/32	covid/control	female/female	no/no	no/no	5/0	no/no	moderate/control (non-infected)
GEFVSETESRGSE	FIBA_HUMAN	3	Dimethyl:2H(6)13C(2)	50	80181.9	14	Increased	28/32	covid/control	female/female	no/no	no/no	5/0	no/no	moderate/control (non-infected)
GEFVSETESRGSE	FIBA_HUMAN	3	Dimethyl	66.67	1.11535e+09	14	Increased	30/32	covid/control	female/female	yes/no	yes/no	7-9/0	yes/no	died/control (non-infected)
GEFVSETESRGSE	FIBA_HUMAN	3	Dimethyl:2H(6)13C(2)	50	1.11535e+09	14	Increased	30/32	covid/control	female/female	yes/no	yes/no	7-9/0	yes/no	died/control (non-infected)
GEFVSETESRGSE	FIBA_HUMAN	3	Dimethyl	66.67	4.89347e+10	14	Increased	36/32	covid/control	female/female	no/no	no/no	5/0	no/no	moderate/control (non-infected)
GEFVSETESRGSE	FIBA_HUMAN	3	Dimethyl:2H(6)13C(2)	50	4.89347e+10	14	Increased	36/32	covid/control	female/female	no/no	no/no	5/0	no/no	moderate/control (non-infected)
GIFTDQVLSVLKGEE	APOC2_HUMAN	2	Dimethyl	64.29	52371.5	14	Increased	28/32	covid/control	female/female	no/no	no/no	5/0	no/no	moderate/control (non-infected)
GIFTDQVLSVLKGEE	APOC2_HUMAN	2	Dimethyl	64.29	6.42061e+06	14	Increased	30/32	covid/control	female/female	yes/no	yes/no	7-9/0	yes/no	died/control (non-infected)
GIFTDQVLSVLKGEE	APOC2_HUMAN	2	Dimethyl	64.29	331841	14	Increased	36/32	covid/control	female/female	no/no	no/no	5/0	no/no	moderate/control (non-infected)
VPDSPSPAPSLEE	DACH1_HUMAN	2	Dimethyl:2H(2)	58.33	605226	14	Increased	28/32	covid/control	female/female	no/no	no/no	5/0	no/no	moderate/control (non-infected)
VPDSPSPAPSLEE	DACH1_HUMAN	2	Dimethyl:2H(2)	58.33	1.00076e+07	14	Increased	30/32	covid/control	female/female	yes/no	yes/no	7-9/0	yes/no	died/control (non-infected)
VPDSPSPAPSLEE	DACH1_HUMAN	2	Dimethyl:2H(2)	58.33	7274.27	14	Increased	36/32	covid/control	female/female	no/no	no/no	5/0	no/no	moderate/control (non-infected)
VPDSPSPAPSLEE	DACH1_HUMAN	3	Dimethyl:2H(2)	58.33	0	14	Reduced	28/32	covid/control	female/female	no/no	no/no	5/0	no/no	moderate/control (non-infected)
VPDSPSPAPSLEE	DACH1_HUMAN	3	Dimethyl:2H(2)	58.33	0.03	14	Reduced	30/32	covid/control	female/female	yes/no	yes/no	7-9/0	yes/no	died/control (non-infected)
VPDSPSPAPSLEE	DACH1_HUMAN	3	Dimethyl:2H(2)	58.33	9.28	14	Increased	36/32	covid/control	female/female	no/no	no/no	5/0	no/no	moderate/control (non-infected)
IKERVPDSPSPAPSLEE	DACH1_HUMAN	3	Dimethyl:2H(4)	43.75	857.32	14	Increased	28/32	covid/control	female/female	no/no	no/no	5/0	no/no	moderate/control (non-infected)
IKERVPDSPSPAPSLEE	DACH1_HUMAN	3	Dimethyl:2H(4)	43.75	0.02	14	Reduced	30/32	covid/control	female/female	yes/no	yes/no	7-9/0	yes/no	died/control (non-infected)
IKERVPDSPSPAPSLEE	DACH1_HUMAN	3	Dimethyl:2H(4)	43.75	0.26	14	Reduced	36/32	covid/control	female/female	no/no	no/no	5/0	no/no	moderate/control (non-infected)
IKERVPDSPSPAPSLEE	DACH1_HUMAN	2	Dimethyl:2H(4)	43.75	644423	14	Increased	28/32	covid/control	female/female	no/no	no/no	5/0	no/no	moderate/control (non-infected)
IKERVPDSPSPAPSLEE	DACH1_HUMAN	2	Dimethyl:2H(4)	43.75	1.31234e+09	14	Increased	30/32	covid/control	female/female	yes/no	yes/no	7-9/0	yes/no	died/control (non-infected)
IKERVPDSPSPAPSLEE	DACH1_HUMAN	2	Dimethyl:2H(4)	43.75	268274	14	Increased	36/32	covid/control	female/female	no/no	no/no	5/0	no/no	moderate/control (non-infected)
IKERVPDSPSPAPSLEE	DACH1_HUMAN	4	Dimethyl:2H(4)	43.75	230.3	14	Increased	28/32	covid/control	female/female	no/no	no/no	5/0	no/no	moderate/control (non-infected)
IKERVPDSPSPAPSLEE	DACH1_HUMAN	4	Dimethyl:2H(4)	43.75	0.04	14	Reduced	30/32	covid/control	female/female	yes/no	yes/no	7-9/0	yes/no	died/control (non-infected)
IKERVPDSPSPAPSLEE	DACH1_HUMAN	4	Dimethyl:2H(4)	43.75	0.91	14	Unchanged	36/32	covid/control	female/female	no/no	no/no	5/0	no/no	moderate/control (non-infected)
RPPGFSPFR	KNG1_HUMAN	3	Dimethyl:2H(6)13C(2)	87.5	0	14	Reduced	28/32	covid/control	female/female	no/no	no/no	5/0	no/no	moderate/control (non-infected)
RPPGFSPFR	KNG1_HUMAN	3	Dimethyl:2H(6)13C(2)	87.5	0.49	14	Reduced	30/32	covid/control	female/female	yes/no	yes/no	7-9/0	yes/no	died/control (non-infected)
RPPGFSPFR	KNG1_HUMAN	3	Dimethyl:2H(6)13C(2)	87.5	640.67	14	Increased	36/32	covid/control	female/female	no/no	no/no	5/0	no/no	moderate/control (non-infected)
GAVVTGVTAVAQK	SYUA_HUMAN	2	Dimethyl	50	0	14	Reduced	28/32	covid/control	female/female	no/no	no/no	5/0	no/no	moderate/control (non-infected)
GAVVTGVTAVAQK	SYUA_HUMAN	2	Dimethyl	50	0.94	14	Unchanged	30/32	covid/control	female/female	yes/no	yes/no	7-9/0	yes/no	died/control (non-infected)
GAVVTGVTAVAQK	SYUA_HUMAN	2	Dimethyl	50	165.97	14	Increased	36/32	covid/control	female/female	no/no	no/no	5/0	no/no	moderate/control (non-infected)
GAVVTGVTAVAQK	SYUA_HUMAN	3	Dimethyl	50	0	14	Reduced	28/32	covid/control	female/female	no/no	no/no	5/0	no/no	moderate/control (non-infected)
GAVVTGVTAVAQK	SYUA_HUMAN	3	Dimethyl	50	0.13	14	Reduced	30/32	covid/control	female/female	yes/no	yes/no	7-9/0	yes/no	died/control (non-infected)
GAVVTGVTAVAQK	SYUA_HUMAN	3	Dimethyl	50	0	14	Reduced	36/32	covid/control	female/female	no/no	no/no	5/0	no/no	moderate/control (non-infected)
ESPSPAPSLEE	DACH2_HUMAN	2	Dimethyl:2H(6)13C(2)	70	4.13	14	Increased	28/32	covid/control	female/female	no/no	no/no	5/0	no/no	moderate/control (non-infected)
ESPSPAPSLEE	DACH2_HUMAN	2	Dimethyl:2H(6)13C(2)	70	5.44	14	Increased	30/32	covid/control	female/female	yes/no	yes/no	7-9/0	yes/no	died/control (non-infected)
ESPSPAPSLEE	DACH2_HUMAN	2	Dimethyl:2H(6)13C(2)	70	3.57	14	Increased	36/32	covid/control	female/female	no/no	no/no	5/0	no/no	moderate/control (non-infected)
SASSGSSK	RNF10_HUMAN	2	Dimethyl:2H(2)	71.43	0	14	Reduced	28/32	covid/control	female/female	no/no	no/no	5/0	no/no	moderate/control (non-infected)
SASSGSSK	RNF10_HUMAN	2	Dimethyl:2H(2)	71.43	22.12	14	Increased	30/32	covid/control	female/female	yes/no	yes/no	7-9/0	yes/no	died/control (non-infected)
SASSGSSK	RNF10_HUMAN	2	Dimethyl:2H(2)	71.43	0.09	14	Reduced	36/32	covid/control	female/female	no/no	no/no	5/0	no/no	moderate/control (non-infected)
AKGGVSPSSSASRV	DMKN_HUMAN	3	Dimethyl:2H(4)	46.15	8.69252e+09	14	Increased	28/32	covid/control	female/female	no/no	no/no	5/0	no/no	moderate/control (non-infected)
AKGGVSPSSSASRV	DMKN_HUMAN	3	Dimethyl:2H(4)	46.15	1.67049e+12	14	Increased	30/32	covid/control	female/female	yes/no	yes/no	7-9/0	yes/no	died/control (non-infected)
AKGGVSPSSSASRV	DMKN_HUMAN	3	Dimethyl:2H(4)	46.15	9.00641e+10	14	Increased	36/32	covid/control	female/female	no/no	no/no	5/0	no/no	moderate/control (non-infected)
AKGGVSPSSSASRV	DMKN_HUMAN	2	Dimethyl:2H(4)	46.15	2.22276e+09	14	Increased	28/32	covid/control	female/female	no/no	no/no	5/0	no/no	moderate/control (non-infected)
AKGGVSPSSSASRV	DMKN_HUMAN	2	Dimethyl:2H(4)	46.15	0.01	14	Reduced	30/32	covid/control	female/female	yes/no	yes/no	7-9/0	yes/no	died/control (non-infected)
AKGGVSPSSSASRV	DMKN_HUMAN	2	Dimethyl:2H(4)	46.15	1.21	14	Unchanged	36/32	covid/control	female/female	no/no	no/no	5/0	no/no	moderate/control (non-infected)
AKGGVSPSSSASRV	DMKN_HUMAN	4	Dimethyl:2H(4)	46.15	0	14	Reduced	28/32	covid/control	female/female	no/no	no/no	5/0	no/no	moderate/control (non-infected)
AKGGVSPSSSASRV	DMKN_HUMAN	4	Dimethyl:2H(4)	46.15	0.02	14	Reduced	30/32	covid/control	female/female	yes/no	yes/no	7-9/0	yes/no	died/control (non-infected)
AKGGVSPSSSASRV	DMKN_HUMAN	4	Dimethyl:2H(4)	46.15	0.01	14	Reduced	36/32	covid/control	female/female	no/no	no/no	5/0	no/no	moderate/control (non-infected)
DLSVDSAR	CCD14_HUMAN	2	Dimethyl:2H(6)13C(2)	71.43	340481724905017	14	Increased	28/32	covid/control	female/female	no/no	no/no	5/0	no/no	moderate/control (non-infected)
DLSVDSAR	CCD14_HUMAN	2	Dimethyl:2H(6)13C(2)	71.43	1092930715223960	14	Increased	30/32	covid/control	female/female	yes/no	yes/no	7-9/0	yes/no	died/control (non-infected)
DLSVDSAR	CCD14_HUMAN	2	Dimethyl:2H(6)13C(2)	71.43	42.33	14	Increased	36/32	covid/control	female/female	no/no	no/no	5/0	no/no	moderate/control (non-infected)
TSHMDFSTKSVF	CNTN2_HUMAN	3	Dimethyl:2H(4)	45.45	935.16	14	Increased	28/32	covid/control	female/female	no/no	no/no	5/0	no/no	moderate/control (non-infected)
TSHMDFSTKSVF	CNTN2_HUMAN	3	Dimethyl:2H(4)	45.45	0.05	14	Reduced	30/32	covid/control	female/female	yes/no	yes/no	7-9/0	yes/no	died/control (non-infected)
TSHMDFSTKSVF	CNTN2_HUMAN	3	Dimethyl:2H(4)	45.45	9.56853e+07	14	Increased	36/32	covid/control	female/female	no/no	no/no	5/0	no/no	moderate/control (non-infected)
TSHMDFSTKSVF	CNTN2_HUMAN	2	Dimethyl:2H(4)	45.45	0.79	14	Unchanged	28/32	covid/control	female/female	no/no	no/no	5/0	no/no	moderate/control (non-infected)
TSHMDFSTKSVF	CNTN2_HUMAN	2	Dimethyl:2H(4)	45.45	0	14	Reduced	30/32	covid/control	female/female	yes/no	yes/no	7-9/0	yes/no	died/control (non-infected)
TSHMDFSTKSVF	CNTN2_HUMAN	2	Dimethyl:2H(4)	45.45	0	14	Reduced	36/32	covid/control	female/female	no/no	no/no	5/0	no/no	moderate/control (non-infected)
TSHMDFSTKSVF	CNTN2_HUMAN	4	Dimethyl:2H(4)	45.45	0	14	Reduced	28/32	covid/control	female/female	no/no	no/no	5/0	no/no	moderate/control (non-infected)
TSHMDFSTKSVF	CNTN2_HUMAN	4	Dimethyl:2H(4)	45.45	0	14	Reduced	30/32	covid/control	female/female	yes/no	yes/no	7-9/0	yes/no	died/control (non-infected)
TSHMDFSTKSVF	CNTN2_HUMAN	4	Dimethyl:2H(4)	45.45	0	14	Reduced	36/32	covid/control	female/female	no/no	no/no	5/0	no/no	moderate/control (non-infected)
MTGRSAPPSPALSR	RIMS2_HUMAN	3	Dimethyl:2H(4)	38.46	1088.75	14	Increased	28/32	covid/control	female/female	no/no	no/no	5/0	no/no	moderate/control (non-infected)
MTGRSAPPSPALSR	RIMS2_HUMAN	3	Dimethyl:2H(4)	38.46	3109.81	14	Increased	30/32	covid/control	female/female	yes/no	yes/no	7-9/0	yes/no	died/control (non-infected)
MTGRSAPPSPALSR	RIMS2_HUMAN	3	Dimethyl:2H(4)	38.46	162	14	Increased	36/32	covid/control	female/female	no/no	no/no	5/0	no/no	moderate/control (non-infected)
MTGRSAPPSPALSR	RIMS2_HUMAN	2	Dimethyl:2H(4)	38.46	0	14	Reduced	28/32	covid/control	female/female	no/no	no/no	5/0	no/no	moderate/control (non-infected)
MTGRSAPPSPALSR	RIMS2_HUMAN	2	Dimethyl:2H(4)	38.46	0.11	14	Reduced	30/32	covid/control	female/female	yes/no	yes/no	7-9/0	yes/no	died/control (non-infected)
MTGRSAPPSPALSR	RIMS2_HUMAN	2	Dimethyl:2H(4)	38.46	11.13	14	Increased	36/32	covid/control	female/female	no/no	no/no	5/0	no/no	moderate/control (non-infected)
MTGRSAPPSPALSR	RIMS2_HUMAN	4	Dimethyl:2H(4)	38.46	0.01	14	Reduced	28/32	covid/control	female/female	no/no	no/no	5/0	no/no	moderate/control (non-infected)
MTGRSAPPSPALSR	RIMS2_HUMAN	4	Dimethyl:2H(4)	38.46	79.16	14	Increased	30/32	covid/control	female/female	yes/no	yes/no	7-9/0	yes/no	died/control (non-infected)
MTGRSAPPSPALSR	RIMS2_HUMAN	4	Dimethyl:2H(4)	38.46	5110.1	14	Increased	36/32	covid/control	female/female	no/no	no/no	5/0	no/no	moderate/control (non-infected)
MTGRSAPPSPALSRS	RIMS2_HUMAN	3	Dimethyl:2H(4)	50	292069318040964	14	Increased	28/32	covid/control	female/female	no/no	no/no	5/0	no/no	moderate/control (non-infected)
MTGRSAPPSPALSRS	RIMS2_HUMAN	3	Dimethyl:2H(4)	50	2722954231246880	14	Increased	30/32	covid/control	female/female	yes/no	yes/no	7-9/0	yes/no	died/control (non-infected)
MTGRSAPPSPALSRS	RIMS2_HUMAN	3	Dimethyl:2H(4)	50	3142.93	14	Increased	36/32	covid/control	female/female	no/no	no/no	5/0	no/no	moderate/control (non-infected)
MTGRSAPPSPALSRS	RIMS2_HUMAN	2	Dimethyl:2H(4)	50	7.06546e+10	14	Increased	28/32	covid/control	female/female	no/no	no/no	5/0	no/no	moderate/control (non-infected)
MTGRSAPPSPALSRS	RIMS2_HUMAN	2	Dimethyl:2H(4)	50	6.58711e+11	14	Increased	30/32	covid/control	female/female	yes/no	yes/no	7-9/0	yes/no	died/control (non-infected)
MTGRSAPPSPALSRS	RIMS2_HUMAN	2	Dimethyl:2H(4)	50	104.07	14	Increased	36/32	covid/control	female/female	no/no	no/no	5/0	no/no	moderate/control (non-infected)
MTGRSAPPSPALSRS	RIMS2_HUMAN	4	Dimethyl:2H(4)	50	3.62471e+13	14	Increased	28/32	covid/control	female/female	no/no	no/no	5/0	no/no	moderate/control (non-infected)
MTGRSAPPSPALSRS	RIMS2_HUMAN	4	Dimethyl:2H(4)	50	343947464293956	14	Increased	30/32	covid/control	female/female	yes/no	yes/no	7-9/0	yes/no	died/control (non-infected)
MTGRSAPPSPALSRS	RIMS2_HUMAN	4	Dimethyl:2H(4)	50	110184195366676	14	Increased	36/32	covid/control	female/female	no/no	no/no	5/0	no/no	moderate/control (non-infected)
PSAKQRGSKGGHGAASP	CKAP4_HUMAN	3	Dimethyl:2H(2)	31.25	0.23	14	Reduced	28/32	covid/control	female/female	no/no	no/no	5/0	no/no	moderate/control (non-infected)
PSAKQRGSKGGHGAASP	CKAP4_HUMAN	3	Dimethyl:2H(2)	31.25	25196.1	14	Increased	30/32	covid/control	female/female	yes/no	yes/no	7-9/0	yes/no	died/control (non-infected)
PSAKQRGSKGGHGAASP	CKAP4_HUMAN	3	Dimethyl:2H(2)	31.25	1	14	Unchanged	36/32	covid/control	female/female	no/no	no/no	5/0	no/no	moderate/control (non-infected)
PSAKQRGSKGGHGAASP	CKAP4_HUMAN	4	Dimethyl:2H(2)	31.25	0	14	Reduced	28/32	covid/control	female/female	no/no	no/no	5/0	no/no	moderate/control (non-infected)
PSAKQRGSKGGHGAASP	CKAP4_HUMAN	4	Dimethyl:2H(2)	31.25	5.47	14	Increased	30/32	covid/control	female/female	yes/no	yes/no	7-9/0	yes/no	died/control (non-infected)
PSAKQRGSKGGHGAASP	CKAP4_HUMAN	4	Dimethyl:2H(2)	31.25	0	14	Reduced	36/32	covid/control	female/female	no/no	no/no	5/0	no/no	moderate/control (non-infected)
SEETKENEGFTVTAEGK	CO3_HUMAN	3	Dimethyl	93.75	8.91	14	Increased	28/32	covid/control	female/female	no/no	no/no	5/0	no/no	moderate/control (non-infected)
SEETKENEGFTVTAEGK	CO3_HUMAN	3	Dimethyl	93.75	913495	14	Increased	30/32	covid/control	female/female	yes/no	yes/no	7-9/0	yes/no	died/control (non-infected)
SEETKENEGFTVTAEGK	CO3_HUMAN	3	Dimethyl	93.75	1	14	Unchanged	36/32	covid/control	female/female	no/no	no/no	5/0	no/no	moderate/control (non-infected)
SEETKENEGFTVTAEGK	CO3_HUMAN	4	Dimethyl	93.75	1.27618e+12	14	Increased	28/32	covid/control	female/female	no/no	no/no	5/0	no/no	moderate/control (non-infected)
SEETKENEGFTVTAEGK	CO3_HUMAN	4	Dimethyl	93.75	1	14	Unchanged	30/32	covid/control	female/female	yes/no	yes/no	7-9/0	yes/no	died/control (non-infected)
SEETKENEGFTVTAEGK	CO3_HUMAN	4	Dimethyl	93.75	0.93	14	Unchanged	36/32	covid/control	female/female	no/no	no/no	5/0	no/no	moderate/control (non-infected)
SPSEESPPGPGG	ZN541_HUMAN	2	Dimethyl:2H(6)13C(2)	54.55	322387480738453	14	Increased	28/32	covid/control	female/female	no/no	no/no	5/0	no/no	moderate/control (non-infected)
SPSEESPPGPGG	ZN541_HUMAN	2	Dimethyl:2H(6)13C(2)	54.55	0.17	14	Reduced	30/32	covid/control	female/female	yes/no	yes/no	7-9/0	yes/no	died/control (non-infected)
SPSEESPPGPGG	ZN541_HUMAN	2	Dimethyl:2H(6)13C(2)	54.55	9.48	14	Increased	36/32	covid/control	female/female	no/no	no/no	5/0	no/no	moderate/control (non-infected)
SPSEESPPGPGG	ZN541_HUMAN	3	Dimethyl:2H(6)13C(2)	54.55	0	14	Reduced	28/32	covid/control	female/female	no/no	no/no	5/0	no/no	moderate/control (non-infected)
SPSEESPPGPGG	ZN541_HUMAN	3	Dimethyl:2H(6)13C(2)	54.55	0.16	14	Reduced	30/32	covid/control	female/female	yes/no	yes/no	7-9/0	yes/no	died/control (non-infected)
SPSEESPPGPGG	ZN541_HUMAN	3	Dimethyl:2H(6)13C(2)	54.55	161.08	14	Increased	36/32	covid/control	female/female	no/no	no/no	5/0	no/no	moderate/control (non-infected)
SASGRSK	OR6F1_HUMAN	2	Dimethyl:2H(2)	66.67	3.84438e+11	14	Increased	28/32	covid/control	female/female	no/no	no/no	5/0	no/no	moderate/control (non-infected)
SASGRSK	OR6F1_HUMAN	2	Dimethyl:2H(2)	66.67	1	14	Unchanged	30/32	covid/control	female/female	yes/no	yes/no	7-9/0	yes/no	died/control (non-infected)
SASGRSK	OR6F1_HUMAN	2	Dimethyl:2H(2)	66.67	1	14	Unchanged	36/32	covid/control	female/female	no/no	no/no	5/0	no/no	moderate/control (non-infected)
SASGRSK	OR6F1_HUMAN	3	Dimethyl:2H(2)	66.67	4.13232e+11	14	Increased	28/32	covid/control	female/female	no/no	no/no	5/0	no/no	moderate/control (non-infected)
SASGRSK	OR6F1_HUMAN	3	Dimethyl:2H(2)	66.67	1	14	Unchanged	30/32	covid/control	female/female	yes/no	yes/no	7-9/0	yes/no	died/control (non-infected)
SASGRSK	OR6F1_HUMAN	3	Dimethyl:2H(2)	66.67	1	14	Unchanged	36/32	covid/control	female/female	no/no	no/no	5/0	no/no	moderate/control (non-infected)
GGMIGGHYTACA	UBP19_HUMAN	2	Dimethyl:2H(6)13C(2)	63.64	0	14	Reduced	28/32	covid/control	female/female	no/no	no/no	5/0	no/no	moderate/control (non-infected)
GGMIGGHYTACA	UBP19_HUMAN	2	Dimethyl:2H(6)13C(2)	63.64	86.71	14	Increased	30/32	covid/control	female/female	yes/no	yes/no	7-9/0	yes/no	died/control (non-infected)
GGMIGGHYTACA	UBP19_HUMAN	2	Dimethyl:2H(6)13C(2)	63.64	4525.97	14	Increased	36/32	covid/control	female/female	no/no	no/no	5/0	no/no	moderate/control (non-infected)
GGMIGGHYTACA	UBP19_HUMAN	3	Dimethyl:2H(6)13C(2)	63.64	2505166467123870	14	Increased	28/32	covid/control	female/female	no/no	no/no	5/0	no/no	moderate/control (non-infected)
GGMIGGHYTACA	UBP19_HUMAN	3	Dimethyl:2H(6)13C(2)	63.64	0.8	14	Unchanged	30/32	covid/control	female/female	yes/no	yes/no	7-9/0	yes/no	died/control (non-infected)
GGMIGGHYTACA	UBP19_HUMAN	3	Dimethyl:2H(6)13C(2)	63.64	157790527978948	14	Increased	36/32	covid/control	female/female	no/no	no/no	5/0	no/no	moderate/control (non-infected)
AYIHIHSC	FCERB_HUMAN	2	Dimethyl:2H(2)	57.14	0	14	Reduced	28/32	covid/control	female/female	no/no	no/no	5/0	no/no	moderate/control (non-infected)
AYIHIHSC	FCERB_HUMAN	2	Dimethyl:2H(2)	57.14	7.45	14	Increased	30/32	covid/control	female/female	yes/no	yes/no	7-9/0	yes/no	died/control (non-infected)
AYIHIHSC	FCERB_HUMAN	2	Dimethyl:2H(2)	57.14	508.06	14	Increased	36/32	covid/control	female/female	no/no	no/no	5/0	no/no	moderate/control (non-infected)
WMGLEGYN	AGRG1_HUMAN	2	Dimethyl	100	8086.39	14	Increased	28/32	covid/control	female/female	no/no	no/no	5/0	no/no	moderate/control (non-infected)
WMGLEGYN	AGRG1_HUMAN	2	Dimethyl	100	1468.84	14	Increased	30/32	covid/control	female/female	yes/no	yes/no	7-9/0	yes/no	died/control (non-infected)
WMGLEGYN	AGRG1_HUMAN	2	Dimethyl	100	4.84	14	Increased	36/32	covid/control	female/female	no/no	no/no	5/0	no/no	moderate/control (non-infected)
WMGLEGYN	AGRG1_HUMAN	3	Dimethyl	100	156753097852902	14	Increased	28/32	covid/control	female/female	no/no	no/no	5/0	no/no	moderate/control (non-infected)
WMGLEGYN	AGRG1_HUMAN	3	Dimethyl	100	5886992201646820	14	Increased	30/32	covid/control	female/female	yes/no	yes/no	7-9/0	yes/no	died/control (non-infected)
WMGLEGYN	AGRG1_HUMAN	3	Dimethyl	100	8546.31	14	Increased	36/32	covid/control	female/female	no/no	no/no	5/0	no/no	moderate/control (non-infected)
CSECGKSCS	ZN350_HUMAN	2	Dimethyl:2H(6)13C(2)	50	0	14	Reduced	28/32	covid/control	female/female	no/no	no/no	5/0	no/no	moderate/control (non-infected)
CSECGKSCS	ZN350_HUMAN	2	Dimethyl:2H(6)13C(2)	50	0.01	14	Reduced	30/32	covid/control	female/female	yes/no	yes/no	7-9/0	yes/no	died/control (non-infected)
CSECGKSCS	ZN350_HUMAN	2	Dimethyl:2H(6)13C(2)	50	0.2	14	Reduced	36/32	covid/control	female/female	no/no	no/no	5/0	no/no	moderate/control (non-infected)
VESVDSSSE	RHG29_HUMAN	2	Dimethyl:2H(6)13C(2)	62.5	0	14	Reduced	28/32	covid/control	female/female	no/no	no/no	5/0	no/no	moderate/control (non-infected)
VESVDSSSE	RHG29_HUMAN	2	Dimethyl:2H(6)13C(2)	62.5	182.19	14	Increased	30/32	covid/control	female/female	yes/no	yes/no	7-9/0	yes/no	died/control (non-infected)
VESVDSSSE	RHG29_HUMAN	2	Dimethyl:2H(6)13C(2)	62.5	6	14	Increased	36/32	covid/control	female/female	no/no	no/no	5/0	no/no	moderate/control (non-infected)
VESVDSSSE	RHG29_HUMAN	3	Dimethyl:2H(6)13C(2)	62.5	0	14	Reduced	28/32	covid/control	female/female	no/no	no/no	5/0	no/no	moderate/control (non-infected)
VESVDSSSE	RHG29_HUMAN	3	Dimethyl:2H(6)13C(2)	62.5	0.01	14	Reduced	30/32	covid/control	female/female	yes/no	yes/no	7-9/0	yes/no	died/control (non-infected)
VESVDSSSE	RHG29_HUMAN	3	Dimethyl:2H(6)13C(2)	62.5	0	14	Reduced	36/32	covid/control	female/female	no/no	no/no	5/0	no/no	moderate/control (non-infected)
GGCSHSCLGSEKG	OIT3_HUMAN	2	Dimethyl:2H(6)13C(2)	41.67	0	14	Reduced	28/32	covid/control	female/female	no/no	no/no	5/0	no/no	moderate/control (non-infected)
GGCSHSCLGSEKG	OIT3_HUMAN	2	Dimethyl:2H(6)13C(2)	41.67	0	14	Reduced	30/32	covid/control	female/female	yes/no	yes/no	7-9/0	yes/no	died/control (non-infected)
GGCSHSCLGSEKG	OIT3_HUMAN	2	Dimethyl:2H(6)13C(2)	41.67	0	14	Reduced	36/32	covid/control	female/female	no/no	no/no	5/0	no/no	moderate/control (non-infected)
GGCSHSCLGSEKG	OIT3_HUMAN	3	Dimethyl:2H(6)13C(2)	41.67	0	14	Reduced	28/32	covid/control	female/female	no/no	no/no	5/0	no/no	moderate/control (non-infected)
GGCSHSCLGSEKG	OIT3_HUMAN	3	Dimethyl:2H(6)13C(2)	41.67	122.04	14	Increased	30/32	covid/control	female/female	yes/no	yes/no	7-9/0	yes/no	died/control (non-infected)
GGCSHSCLGSEKG	OIT3_HUMAN	3	Dimethyl:2H(6)13C(2)	41.67	6.35	14	Increased	36/32	covid/control	female/female	no/no	no/no	5/0	no/no	moderate/control (non-infected)
CSEGNSDCY	TPA_HUMAN	2	Dimethyl:2H(6)13C(2)	50	0.01	14	Reduced	28/32	covid/control	female/female	no/no	no/no	5/0	no/no	moderate/control (non-infected)
CSEGNSDCY	TPA_HUMAN	2	Dimethyl:2H(6)13C(2)	50	1.19	14	Unchanged	30/32	covid/control	female/female	yes/no	yes/no	7-9/0	yes/no	died/control (non-infected)
CSEGNSDCY	TPA_HUMAN	2	Dimethyl:2H(6)13C(2)	50	1.07	14	Unchanged	36/32	covid/control	female/female	no/no	no/no	5/0	no/no	moderate/control (non-infected)
KTAKSSSSSNPK	WWP1_HUMAN	3	Dimethyl:2H(4)	54.55	31.1	14	Increased	28/32	covid/control	female/female	no/no	no/no	5/0	no/no	moderate/control (non-infected)
KTAKSSSSSNPK	WWP1_HUMAN	3	Dimethyl:2H(4)	54.55	0	14	Reduced	30/32	covid/control	female/female	yes/no	yes/no	7-9/0	yes/no	died/control (non-infected)
KTAKSSSSSNPK	WWP1_HUMAN	3	Dimethyl:2H(4)	54.55	0	14	Reduced	36/32	covid/control	female/female	no/no	no/no	5/0	no/no	moderate/control (non-infected)
KTAKSSSSSNPK	WWP1_HUMAN	2	Dimethyl:2H(4)	54.55	0.01	14	Reduced	28/32	covid/control	female/female	no/no	no/no	5/0	no/no	moderate/control (non-infected)
KTAKSSSSSNPK	WWP1_HUMAN	2	Dimethyl:2H(4)	54.55	2412.43	14	Increased	30/32	covid/control	female/female	yes/no	yes/no	7-9/0	yes/no	died/control (non-infected)
KTAKSSSSSNPK	WWP1_HUMAN	2	Dimethyl:2H(4)	54.55	1	14	Unchanged	36/32	covid/control	female/female	no/no	no/no	5/0	no/no	moderate/control (non-infected)
QLEVKLVTGGSP	YP015_HUMAN	2	Dimethyl	63.64	0	14	Reduced	28/32	covid/control	female/female	no/no	no/no	5/0	no/no	moderate/control (non-infected)
QLEVKLVTGGSP	YP015_HUMAN	2	Dimethyl	63.64	0	14	Reduced	30/32	covid/control	female/female	yes/no	yes/no	7-9/0	yes/no	died/control (non-infected)
QLEVKLVTGGSP	YP015_HUMAN	2	Dimethyl	63.64	0	14	Reduced	36/32	covid/control	female/female	no/no	no/no	5/0	no/no	moderate/control (non-infected)
QLEVKLVTGGSP	YP015_HUMAN	3	Dimethyl	63.64	217882	14	Increased	28/32	covid/control	female/female	no/no	no/no	5/0	no/no	moderate/control (non-infected)
QLEVKLVTGGSP	YP015_HUMAN	3	Dimethyl	63.64	2.76781e+06	14	Increased	30/32	covid/control	female/female	yes/no	yes/no	7-9/0	yes/no	died/control (non-infected)
QLEVKLVTGGSP	YP015_HUMAN	3	Dimethyl	63.64	1800.53	14	Increased	36/32	covid/control	female/female	no/no	no/no	5/0	no/no	moderate/control (non-infected)
DGSDVSK	FAT2_HUMAN	2	Dimethyl:2H(2)	66.67	0	14	Reduced	28/32	covid/control	female/female	no/no	no/no	5/0	no/no	moderate/control (non-infected)
DGSDVSK	FAT2_HUMAN	2	Dimethyl:2H(2)	66.67	0	14	Reduced	30/32	covid/control	female/female	yes/no	yes/no	7-9/0	yes/no	died/control (non-infected)
DGSDVSK	FAT2_HUMAN	2	Dimethyl:2H(2)	66.67	0.02	14	Reduced	36/32	covid/control	female/female	no/no	no/no	5/0	no/no	moderate/control (non-infected)
LLSPHDFLHTL	UBP34_HUMAN	2	Dimethyl	40	0	14	Reduced	28/32	covid/control	female/female	no/no	no/no	5/0	no/no	moderate/control (non-infected)
LLSPHDFLHTL	UBP34_HUMAN	2	Dimethyl	40	0.02	14	Reduced	30/32	covid/control	female/female	yes/no	yes/no	7-9/0	yes/no	died/control (non-infected)
LLSPHDFLHTL	UBP34_HUMAN	2	Dimethyl	40	0	14	Reduced	36/32	covid/control	female/female	no/no	no/no	5/0	no/no	moderate/control (non-infected)
LLSPHDFLHTL	UBP34_HUMAN	3	Dimethyl	40	0	14	Reduced	28/32	covid/control	female/female	no/no	no/no	5/0	no/no	moderate/control (non-infected)
LLSPHDFLHTL	UBP34_HUMAN	3	Dimethyl	40	0.08	14	Reduced	30/32	covid/control	female/female	yes/no	yes/no	7-9/0	yes/no	died/control (non-infected)
LLSPHDFLHTL	UBP34_HUMAN	3	Dimethyl	40	0	14	Reduced	36/32	covid/control	female/female	no/no	no/no	5/0	no/no	moderate/control (non-infected)
ADPAALAAAMD	VP35L_HUMAN	2	Dimethyl	40	0	14	Reduced	28/32	covid/control	female/female	no/no	no/no	5/0	no/no	moderate/control (non-infected)
ADPAALAAAMD	VP35L_HUMAN	2	Dimethyl	40	0	14	Reduced	30/32	covid/control	female/female	yes/no	yes/no	7-9/0	yes/no	died/control (non-infected)
ADPAALAAAMD	VP35L_HUMAN	2	Dimethyl	40	0	14	Reduced	36/32	covid/control	female/female	no/no	no/no	5/0	no/no	moderate/control (non-infected)
ADPAALAAAMD	VP35L_HUMAN	3	Dimethyl	40	3.8524e+08	14	Increased	28/32	covid/control	female/female	no/no	no/no	5/0	no/no	moderate/control (non-infected)
ADPAALAAAMD	VP35L_HUMAN	3	Dimethyl	40	1.58348e+10	14	Increased	30/32	covid/control	female/female	yes/no	yes/no	7-9/0	yes/no	died/control (non-infected)
ADPAALAAAMD	VP35L_HUMAN	3	Dimethyl	40	1.89029e+10	14	Increased	36/32	covid/control	female/female	no/no	no/no	5/0	no/no	moderate/control (non-infected)
GVQRSPSFQSKT	LATS2_HUMAN	2	Dimethyl:2H(6)13C(2)	63.64	0	14	Reduced	28/32	covid/control	female/female	no/no	no/no	5/0	no/no	moderate/control (non-infected)
GVQRSPSFQSKT	LATS2_HUMAN	2	Dimethyl:2H(6)13C(2)	63.64	0.02	14	Reduced	30/32	covid/control	female/female	yes/no	yes/no	7-9/0	yes/no	died/control (non-infected)
GVQRSPSFQSKT	LATS2_HUMAN	2	Dimethyl:2H(6)13C(2)	63.64	0.04	14	Reduced	36/32	covid/control	female/female	no/no	no/no	5/0	no/no	moderate/control (non-infected)
GVQRSPSFQSKT	LATS2_HUMAN	3	Dimethyl:2H(6)13C(2)	63.64	1.90677e+13	14	Increased	28/32	covid/control	female/female	no/no	no/no	5/0	no/no	moderate/control (non-infected)
GVQRSPSFQSKT	LATS2_HUMAN	3	Dimethyl:2H(6)13C(2)	63.64	0.07	14	Reduced	30/32	covid/control	female/female	yes/no	yes/no	7-9/0	yes/no	died/control (non-infected)
GVQRSPSFQSKT	LATS2_HUMAN	3	Dimethyl:2H(6)13C(2)	63.64	0.82	14	Unchanged	36/32	covid/control	female/female	no/no	no/no	5/0	no/no	moderate/control (non-infected)
QLFSQHPDVF	CHST5_HUMAN	2	Dimethyl:2H(2)	44.44	0	14	Reduced	28/32	covid/control	female/female	no/no	no/no	5/0	no/no	moderate/control (non-infected)
QLFSQHPDVF	CHST5_HUMAN	2	Dimethyl:2H(2)	44.44	0.28	14	Reduced	30/32	covid/control	female/female	yes/no	yes/no	7-9/0	yes/no	died/control (non-infected)
QLFSQHPDVF	CHST5_HUMAN	2	Dimethyl:2H(2)	44.44	39.43	14	Increased	36/32	covid/control	female/female	no/no	no/no	5/0	no/no	moderate/control (non-infected)
QLFSQHPDVF	CHST5_HUMAN	3	Dimethyl:2H(2)	44.44	74.15	14	Increased	28/32	covid/control	female/female	no/no	no/no	5/0	no/no	moderate/control (non-infected)
QLFSQHPDVF	CHST5_HUMAN	3	Dimethyl:2H(2)	44.44	22802.7	14	Increased	30/32	covid/control	female/female	yes/no	yes/no	7-9/0	yes/no	died/control (non-infected)
QLFSQHPDVF	CHST5_HUMAN	3	Dimethyl:2H(2)	44.44	1.2291e+07	14	Increased	36/32	covid/control	female/female	no/no	no/no	5/0	no/no	moderate/control (non-infected)
LSLTEEHSGNYS	FCRL1_HUMAN	2	Dimethyl	36.36	9.2619e+06	14	Increased	28/32	covid/control	female/female	no/no	no/no	5/0	no/no	moderate/control (non-infected)
LSLTEEHSGNYS	FCRL1_HUMAN	2	Dimethyl	36.36	1.52796e+08	14	Increased	30/32	covid/control	female/female	yes/no	yes/no	7-9/0	yes/no	died/control (non-infected)
LSLTEEHSGNYS	FCRL1_HUMAN	2	Dimethyl	36.36	21295.5	14	Increased	36/32	covid/control	female/female	no/no	no/no	5/0	no/no	moderate/control (non-infected)
LSLTEEHSGNYS	FCRL1_HUMAN	3	Dimethyl	36.36	0	14	Reduced	28/32	covid/control	female/female	no/no	no/no	5/0	no/no	moderate/control (non-infected)
LSLTEEHSGNYS	FCRL1_HUMAN	3	Dimethyl	36.36	0.1	14	Reduced	30/32	covid/control	female/female	yes/no	yes/no	7-9/0	yes/no	died/control (non-infected)
LSLTEEHSGNYS	FCRL1_HUMAN	3	Dimethyl	36.36	0.52	14	Unchanged	36/32	covid/control	female/female	no/no	no/no	5/0	no/no	moderate/control (non-infected)
VSAMTVNGTGPPSNWYTA	DCC_HUMAN	4	Dimethyl:2H(6)13C(2)	41.18	0	14	Reduced	28/32	covid/control	female/female	no/no	no/no	5/0	no/no	moderate/control (non-infected)
VSAMTVNGTGPPSNWYTA	DCC_HUMAN	4	Dimethyl:2H(6)13C(2)	41.18	0.28	14	Reduced	30/32	covid/control	female/female	yes/no	yes/no	7-9/0	yes/no	died/control (non-infected)
VSAMTVNGTGPPSNWYTA	DCC_HUMAN	4	Dimethyl:2H(6)13C(2)	41.18	0	14	Reduced	36/32	covid/control	female/female	no/no	no/no	5/0	no/no	moderate/control (non-infected)
RNSSLGSPSNLCGS	UNK_HUMAN	2	Dimethyl	53.85	285420062328830	14	Increased	28/32	covid/control	female/female	no/no	no/no	5/0	no/no	moderate/control (non-infected)
RNSSLGSPSNLCGS	UNK_HUMAN	2	Dimethyl	53.85	0.03	14	Reduced	30/32	covid/control	female/female	yes/no	yes/no	7-9/0	yes/no	died/control (non-infected)
RNSSLGSPSNLCGS	UNK_HUMAN	2	Dimethyl	53.85	7.05	14	Increased	36/32	covid/control	female/female	no/no	no/no	5/0	no/no	moderate/control (non-infected)
RNSSLGSPSNLCGS	UNK_HUMAN	3	Dimethyl	53.85	0.07	14	Reduced	28/32	covid/control	female/female	no/no	no/no	5/0	no/no	moderate/control (non-infected)
RNSSLGSPSNLCGS	UNK_HUMAN	3	Dimethyl	53.85	1.15	14	Unchanged	30/32	covid/control	female/female	yes/no	yes/no	7-9/0	yes/no	died/control (non-infected)
RNSSLGSPSNLCGS	UNK_HUMAN	3	Dimethyl	53.85	0	14	Reduced	36/32	covid/control	female/female	no/no	no/no	5/0	no/no	moderate/control (non-infected)
TPAPSPGPGSCG	DBP_HUMAN	2	Dimethyl:2H(4)	36.36	3.699e+12	14	Increased	28/32	covid/control	female/female	no/no	no/no	5/0	no/no	moderate/control (non-infected)
TPAPSPGPGSCG	DBP_HUMAN	2	Dimethyl:2H(4)	36.36	148600386826103	14	Increased	30/32	covid/control	female/female	yes/no	yes/no	7-9/0	yes/no	died/control (non-infected)
TPAPSPGPGSCG	DBP_HUMAN	2	Dimethyl:2H(4)	36.36	370.89	14	Increased	36/32	covid/control	female/female	no/no	no/no	5/0	no/no	moderate/control (non-infected)
TPAPSPGPGSCG	DBP_HUMAN	3	Dimethyl:2H(4)	36.36	0	14	Reduced	28/32	covid/control	female/female	no/no	no/no	5/0	no/no	moderate/control (non-infected)
TPAPSPGPGSCG	DBP_HUMAN	3	Dimethyl:2H(4)	36.36	34.39	14	Increased	30/32	covid/control	female/female	yes/no	yes/no	7-9/0	yes/no	died/control (non-infected)
TPAPSPGPGSCG	DBP_HUMAN	3	Dimethyl:2H(4)	36.36	735.7	14	Increased	36/32	covid/control	female/female	no/no	no/no	5/0	no/no	moderate/control (non-infected)
EFCSSPSPPVE	INT3_HUMAN	3	Dimethyl:2H(2)	40	0	14	Reduced	28/32	covid/control	female/female	no/no	no/no	5/0	no/no	moderate/control (non-infected)
EFCSSPSPPVE	INT3_HUMAN	3	Dimethyl:2H(2)	40	0.04	14	Reduced	30/32	covid/control	female/female	yes/no	yes/no	7-9/0	yes/no	died/control (non-infected)
EFCSSPSPPVE	INT3_HUMAN	3	Dimethyl:2H(2)	40	0	14	Reduced	36/32	covid/control	female/female	no/no	no/no	5/0	no/no	moderate/control (non-infected)
EFCSSPSPPVE	INT3_HUMAN	2	Dimethyl:2H(2)	40	0	14	Reduced	28/32	covid/control	female/female	no/no	no/no	5/0	no/no	moderate/control (non-infected)
EFCSSPSPPVE	INT3_HUMAN	2	Dimethyl:2H(2)	40	0.31	14	Reduced	30/32	covid/control	female/female	yes/no	yes/no	7-9/0	yes/no	died/control (non-infected)
EFCSSPSPPVE	INT3_HUMAN	2	Dimethyl:2H(2)	40	7.75	14	Increased	36/32	covid/control	female/female	no/no	no/no	5/0	no/no	moderate/control (non-infected)
EFCSSPSPPVE	INT3_HUMAN	4	Dimethyl:2H(2)	40	0.02	14	Reduced	28/32	covid/control	female/female	no/no	no/no	5/0	no/no	moderate/control (non-infected)
EFCSSPSPPVE	INT3_HUMAN	4	Dimethyl:2H(2)	40	242.16	14	Increased	30/32	covid/control	female/female	yes/no	yes/no	7-9/0	yes/no	died/control (non-infected)
EFCSSPSPPVE	INT3_HUMAN	4	Dimethyl:2H(2)	40	31188.2	14	Increased	36/32	covid/control	female/female	no/no	no/no	5/0	no/no	moderate/control (non-infected)
RTDVKAYDVTRMV	SVIL_HUMAN	2	Dimethyl:2H(6)13C(2)	33.33	0	14	Reduced	28/32	covid/control	female/female	no/no	no/no	5/0	no/no	moderate/control (non-infected)
RTDVKAYDVTRMV	SVIL_HUMAN	2	Dimethyl:2H(6)13C(2)	33.33	2648.54	14	Increased	30/32	covid/control	female/female	yes/no	yes/no	7-9/0	yes/no	died/control (non-infected)
RTDVKAYDVTRMV	SVIL_HUMAN	2	Dimethyl:2H(6)13C(2)	33.33	126.12	14	Increased	36/32	covid/control	female/female	no/no	no/no	5/0	no/no	moderate/control (non-infected)
RTDVKAYDVTRMV	SVIL_HUMAN	3	Dimethyl:2H(6)13C(2)	33.33	57194337839459	14	Increased	28/32	covid/control	female/female	no/no	no/no	5/0	no/no	moderate/control (non-infected)
RTDVKAYDVTRMV	SVIL_HUMAN	3	Dimethyl:2H(6)13C(2)	33.33	0.06	14	Reduced	30/32	covid/control	female/female	yes/no	yes/no	7-9/0	yes/no	died/control (non-infected)
RTDVKAYDVTRMV	SVIL_HUMAN	3	Dimethyl:2H(6)13C(2)	33.33	1.35	14	Unchanged	36/32	covid/control	female/female	no/no	no/no	5/0	no/no	moderate/control (non-infected)
TLHPAPSPSLP	TENS4_HUMAN	2	Dimethyl:2H(6)13C(2)	60	0	14	Reduced	28/32	covid/control	female/female	no/no	no/no	5/0	no/no	moderate/control (non-infected)
TLHPAPSPSLP	TENS4_HUMAN	2	Dimethyl:2H(6)13C(2)	60	0.03	14	Reduced	30/32	covid/control	female/female	yes/no	yes/no	7-9/0	yes/no	died/control (non-infected)
TLHPAPSPSLP	TENS4_HUMAN	2	Dimethyl:2H(6)13C(2)	60	0	14	Reduced	36/32	covid/control	female/female	no/no	no/no	5/0	no/no	moderate/control (non-infected)
PAPGSLTSTPA	STAC_HUMAN	3	Dimethyl:2H(2)	40	0	14	Reduced	28/32	covid/control	female/female	no/no	no/no	5/0	no/no	moderate/control (non-infected)
PAPGSLTSTPA	STAC_HUMAN	3	Dimethyl:2H(2)	40	0.02	14	Reduced	30/32	covid/control	female/female	yes/no	yes/no	7-9/0	yes/no	died/control (non-infected)
PAPGSLTSTPA	STAC_HUMAN	3	Dimethyl:2H(2)	40	0	14	Reduced	36/32	covid/control	female/female	no/no	no/no	5/0	no/no	moderate/control (non-infected)
DLPDLASESEVIIC	PARP4_HUMAN	3	Dimethyl:2H(6)13C(2)	30.77	12674.4	14	Increased	28/32	covid/control	female/female	no/no	no/no	5/0	no/no	moderate/control (non-infected)
DLPDLASESEVIIC	PARP4_HUMAN	3	Dimethyl:2H(6)13C(2)	30.77	7696.2	14	Increased	30/32	covid/control	female/female	yes/no	yes/no	7-9/0	yes/no	died/control (non-infected)
DLPDLASESEVIIC	PARP4_HUMAN	3	Dimethyl:2H(6)13C(2)	30.77	282	14	Increased	36/32	covid/control	female/female	no/no	no/no	5/0	no/no	moderate/control (non-infected)
DLPDLASESEVIIC	PARP4_HUMAN	2	Dimethyl:2H(6)13C(2)	30.77	0	14	Reduced	28/32	covid/control	female/female	no/no	no/no	5/0	no/no	moderate/control (non-infected)
DLPDLASESEVIIC	PARP4_HUMAN	2	Dimethyl:2H(6)13C(2)	30.77	0.03	14	Reduced	30/32	covid/control	female/female	yes/no	yes/no	7-9/0	yes/no	died/control (non-infected)
DLPDLASESEVIIC	PARP4_HUMAN	2	Dimethyl:2H(6)13C(2)	30.77	0.04	14	Reduced	36/32	covid/control	female/female	no/no	no/no	5/0	no/no	moderate/control (non-infected)
DLPDLASESEVIIC	PARP4_HUMAN	4	Dimethyl:2H(6)13C(2)	30.77	0.06	14	Reduced	28/32	covid/control	female/female	no/no	no/no	5/0	no/no	moderate/control (non-infected)
DLPDLASESEVIIC	PARP4_HUMAN	4	Dimethyl:2H(6)13C(2)	30.77	1359.42	14	Increased	30/32	covid/control	female/female	yes/no	yes/no	7-9/0	yes/no	died/control (non-infected)
DLPDLASESEVIIC	PARP4_HUMAN	4	Dimethyl:2H(6)13C(2)	30.77	71045.2	14	Increased	36/32	covid/control	female/female	no/no	no/no	5/0	no/no	moderate/control (non-infected)
DNSDWSKTATNII	AGRG6_HUMAN	3	Dimethyl:2H(6)13C(2)	41.67	7.9263e+10	14	Increased	28/32	covid/control	female/female	no/no	no/no	5/0	no/no	moderate/control (non-infected)
DNSDWSKTATNII	AGRG6_HUMAN	3	Dimethyl:2H(6)13C(2)	41.67	7.09607e+12	14	Increased	30/32	covid/control	female/female	yes/no	yes/no	7-9/0	yes/no	died/control (non-infected)
DNSDWSKTATNII	AGRG6_HUMAN	3	Dimethyl:2H(6)13C(2)	41.67	5.98461e+12	14	Increased	36/32	covid/control	female/female	no/no	no/no	5/0	no/no	moderate/control (non-infected)
DNSDWSKTATNII	AGRG6_HUMAN	2	Dimethyl:2H(6)13C(2)	41.67	1703.41	14	Increased	28/32	covid/control	female/female	no/no	no/no	5/0	no/no	moderate/control (non-infected)
DNSDWSKTATNII	AGRG6_HUMAN	2	Dimethyl:2H(6)13C(2)	41.67	0.59	14	Unchanged	30/32	covid/control	female/female	yes/no	yes/no	7-9/0	yes/no	died/control (non-infected)
DNSDWSKTATNII	AGRG6_HUMAN	2	Dimethyl:2H(6)13C(2)	41.67	0.92	14	Unchanged	36/32	covid/control	female/female	no/no	no/no	5/0	no/no	moderate/control (non-infected)
DNSDWSKTATNII	AGRG6_HUMAN	4	Dimethyl:2H(6)13C(2)	41.67	0	14	Reduced	28/32	covid/control	female/female	no/no	no/no	5/0	no/no	moderate/control (non-infected)
DNSDWSKTATNII	AGRG6_HUMAN	4	Dimethyl:2H(6)13C(2)	41.67	3.04	14	Increased	30/32	covid/control	female/female	yes/no	yes/no	7-9/0	yes/no	died/control (non-infected)
DNSDWSKTATNII	AGRG6_HUMAN	4	Dimethyl:2H(6)13C(2)	41.67	173.41	14	Increased	36/32	covid/control	female/female	no/no	no/no	5/0	no/no	moderate/control (non-infected)
QCDAYTCSNGGTCY	JAG2_HUMAN	3	Dimethyl:2H(6)13C(2)	30.77	3.95	14	Increased	28/32	covid/control	female/female	no/no	no/no	5/0	no/no	moderate/control (non-infected)
QCDAYTCSNGGTCY	JAG2_HUMAN	3	Dimethyl:2H(6)13C(2)	30.77	0	14	Reduced	30/32	covid/control	female/female	yes/no	yes/no	7-9/0	yes/no	died/control (non-infected)
QCDAYTCSNGGTCY	JAG2_HUMAN	3	Dimethyl:2H(6)13C(2)	30.77	2.16	14	Increased	36/32	covid/control	female/female	no/no	no/no	5/0	no/no	moderate/control (non-infected)
QCDAYTCSNGGTCY	JAG2_HUMAN	4	Dimethyl:2H(6)13C(2)	30.77	19244.6	14	Increased	28/32	covid/control	female/female	no/no	no/no	5/0	no/no	moderate/control (non-infected)
QCDAYTCSNGGTCY	JAG2_HUMAN	4	Dimethyl:2H(6)13C(2)	30.77	1.88585e+09	14	Increased	30/32	covid/control	female/female	yes/no	yes/no	7-9/0	yes/no	died/control (non-infected)
QCDAYTCSNGGTCY	JAG2_HUMAN	4	Dimethyl:2H(6)13C(2)	30.77	4.97459e+10	14	Increased	36/32	covid/control	female/female	no/no	no/no	5/0	no/no	moderate/control (non-infected)
PAPGIPPVNPLAPGM	PRR13_HUMAN	2	Dimethyl:2H(4)	28.57	0	14	Reduced	28/32	covid/control	female/female	no/no	no/no	5/0	no/no	moderate/control (non-infected)
PAPGIPPVNPLAPGM	PRR13_HUMAN	2	Dimethyl:2H(4)	28.57	0	14	Reduced	30/32	covid/control	female/female	yes/no	yes/no	7-9/0	yes/no	died/control (non-infected)
PAPGIPPVNPLAPGM	PRR13_HUMAN	2	Dimethyl:2H(4)	28.57	93.1	14	Increased	36/32	covid/control	female/female	no/no	no/no	5/0	no/no	moderate/control (non-infected)
PAPGIPPVNPLAPGM	PRR13_HUMAN	3	Dimethyl:2H(4)	28.57	188468	14	Increased	28/32	covid/control	female/female	no/no	no/no	5/0	no/no	moderate/control (non-infected)
PAPGIPPVNPLAPGM	PRR13_HUMAN	3	Dimethyl:2H(4)	28.57	1.60763e+06	14	Increased	30/32	covid/control	female/female	yes/no	yes/no	7-9/0	yes/no	died/control (non-infected)
PAPGIPPVNPLAPGM	PRR13_HUMAN	3	Dimethyl:2H(4)	28.57	170.23	14	Increased	36/32	covid/control	female/female	no/no	no/no	5/0	no/no	moderate/control (non-infected)
GAAKGGRGGARGSARGG	SPRN_HUMAN	3	Dimethyl:2H(2)	31.25	0	14	Reduced	28/32	covid/control	female/female	no/no	no/no	5/0	no/no	moderate/control (non-infected)
GAAKGGRGGARGSARGG	SPRN_HUMAN	3	Dimethyl:2H(2)	31.25	85.85	14	Increased	30/32	covid/control	female/female	yes/no	yes/no	7-9/0	yes/no	died/control (non-infected)
GAAKGGRGGARGSARGG	SPRN_HUMAN	3	Dimethyl:2H(2)	31.25	2.8	14	Increased	36/32	covid/control	female/female	no/no	no/no	5/0	no/no	moderate/control (non-infected)
GAAKGGRGGARGSARGG	SPRN_HUMAN	4	Dimethyl:2H(2)	31.25	0	14	Reduced	28/32	covid/control	female/female	no/no	no/no	5/0	no/no	moderate/control (non-infected)
GAAKGGRGGARGSARGG	SPRN_HUMAN	4	Dimethyl:2H(2)	31.25	0	14	Reduced	30/32	covid/control	female/female	yes/no	yes/no	7-9/0	yes/no	died/control (non-infected)
GAAKGGRGGARGSARGG	SPRN_HUMAN	4	Dimethyl:2H(2)	31.25	0	14	Reduced	36/32	covid/control	female/female	no/no	no/no	5/0	no/no	moderate/control (non-infected)
HREAMFALPAEK	DAAM1_HUMAN	2	Dimethyl:2H(4)	36.36	0	14	Reduced	28/32	covid/control	female/female	no/no	no/no	5/0	no/no	moderate/control (non-infected)
HREAMFALPAEK	DAAM1_HUMAN	2	Dimethyl:2H(4)	36.36	0.02	14	Reduced	30/32	covid/control	female/female	yes/no	yes/no	7-9/0	yes/no	died/control (non-infected)
HREAMFALPAEK	DAAM1_HUMAN	2	Dimethyl:2H(4)	36.36	0	14	Reduced	36/32	covid/control	female/female	no/no	no/no	5/0	no/no	moderate/control (non-infected)
HREAMFALPAEK	DAAM1_HUMAN	3	Dimethyl:2H(4)	36.36	2375.34	14	Increased	28/32	covid/control	female/female	no/no	no/no	5/0	no/no	moderate/control (non-infected)
HREAMFALPAEK	DAAM1_HUMAN	3	Dimethyl:2H(4)	36.36	0	14	Reduced	30/32	covid/control	female/female	yes/no	yes/no	7-9/0	yes/no	died/control (non-infected)
HREAMFALPAEK	DAAM1_HUMAN	3	Dimethyl:2H(4)	36.36	1.34	14	Unchanged	36/32	covid/control	female/female	no/no	no/no	5/0	no/no	moderate/control (non-infected)
QFVRIHKPPPLTPL	NLRP1_HUMAN	2	Dimethyl:2H(4)	30.77	0	14	Reduced	28/32	covid/control	female/female	no/no	no/no	5/0	no/no	moderate/control (non-infected)
QFVRIHKPPPLTPL	NLRP1_HUMAN	2	Dimethyl:2H(4)	30.77	0.03	14	Reduced	30/32	covid/control	female/female	yes/no	yes/no	7-9/0	yes/no	died/control (non-infected)
QFVRIHKPPPLTPL	NLRP1_HUMAN	2	Dimethyl:2H(4)	30.77	0.1	14	Reduced	36/32	covid/control	female/female	no/no	no/no	5/0	no/no	moderate/control (non-infected)
QFVRIHKPPPLTPL	NLRP1_HUMAN	3	Dimethyl:2H(4)	30.77	0	14	Reduced	28/32	covid/control	female/female	no/no	no/no	5/0	no/no	moderate/control (non-infected)
QFVRIHKPPPLTPL	NLRP1_HUMAN	3	Dimethyl:2H(4)	30.77	27.01	14	Increased	30/32	covid/control	female/female	yes/no	yes/no	7-9/0	yes/no	died/control (non-infected)
QFVRIHKPPPLTPL	NLRP1_HUMAN	3	Dimethyl:2H(4)	30.77	70.6	14	Increased	36/32	covid/control	female/female	no/no	no/no	5/0	no/no	moderate/control (non-infected)
VAVDQQPVTN	CAC1I_HUMAN	2	Dimethyl:2H(2)	66.67	2.65178e+13	14	Increased	28/32	covid/control	female/female	no/no	no/no	5/0	no/no	moderate/control (non-infected)
VAVDQQPVTN	CAC1I_HUMAN	2	Dimethyl:2H(2)	66.67	931455447154592	14	Increased	30/32	covid/control	female/female	yes/no	yes/no	7-9/0	yes/no	died/control (non-infected)
VAVDQQPVTN	CAC1I_HUMAN	2	Dimethyl:2H(2)	66.67	1241.9	14	Increased	36/32	covid/control	female/female	no/no	no/no	5/0	no/no	moderate/control (non-infected)
VAVDQQPVTN	CAC1I_HUMAN	3	Dimethyl:2H(2)	66.67	1594.96	14	Increased	28/32	covid/control	female/female	no/no	no/no	5/0	no/no	moderate/control (non-infected)
VAVDQQPVTN	CAC1I_HUMAN	3	Dimethyl:2H(2)	66.67	0.12	14	Reduced	30/32	covid/control	female/female	yes/no	yes/no	7-9/0	yes/no	died/control (non-infected)
VAVDQQPVTN	CAC1I_HUMAN	3	Dimethyl:2H(2)	66.67	0.94	14	Unchanged	36/32	covid/control	female/female	no/no	no/no	5/0	no/no	moderate/control (non-infected)
PEMYILKGGYKE	MPIP2_HUMAN	2	Dimethyl:2H(4)	36.36	0.01	14	Reduced	28/32	covid/control	female/female	no/no	no/no	5/0	no/no	moderate/control (non-infected)
PEMYILKGGYKE	MPIP2_HUMAN	2	Dimethyl:2H(4)	36.36	1	14	Unchanged	30/32	covid/control	female/female	yes/no	yes/no	7-9/0	yes/no	died/control (non-infected)
PEMYILKGGYKE	MPIP2_HUMAN	2	Dimethyl:2H(4)	36.36	4936.36	14	Increased	36/32	covid/control	female/female	no/no	no/no	5/0	no/no	moderate/control (non-infected)
PEMYILKGGYKE	MPIP2_HUMAN	3	Dimethyl:2H(4)	36.36	1.35902e+07	14	Increased	28/32	covid/control	female/female	no/no	no/no	5/0	no/no	moderate/control (non-infected)
PEMYILKGGYKE	MPIP2_HUMAN	3	Dimethyl:2H(4)	36.36	1.00102e+07	14	Increased	30/32	covid/control	female/female	yes/no	yes/no	7-9/0	yes/no	died/control (non-infected)
PEMYILKGGYKE	MPIP2_HUMAN	3	Dimethyl:2H(4)	36.36	1	14	Unchanged	36/32	covid/control	female/female	no/no	no/no	5/0	no/no	moderate/control (non-infected)
PTTQCLDN	KI67_HUMAN	2	Dimethyl:2H(6)13C(2)	57.14	945.15	14	Increased	28/32	covid/control	female/female	no/no	no/no	5/0	no/no	moderate/control (non-infected)
PTTQCLDN	KI67_HUMAN	2	Dimethyl:2H(6)13C(2)	57.14	0.09	14	Reduced	30/32	covid/control	female/female	yes/no	yes/no	7-9/0	yes/no	died/control (non-infected)
PTTQCLDN	KI67_HUMAN	2	Dimethyl:2H(6)13C(2)	57.14	1.3	14	Unchanged	36/32	covid/control	female/female	no/no	no/no	5/0	no/no	moderate/control (non-infected)
RPPACPQGLY	DDR1_HUMAN	2	Dimethyl:2H(4)	66.67	0	14	Reduced	28/32	covid/control	female/female	no/no	no/no	5/0	no/no	moderate/control (non-infected)
RPPACPQGLY	DDR1_HUMAN	2	Dimethyl:2H(4)	66.67	0.81	14	Unchanged	30/32	covid/control	female/female	yes/no	yes/no	7-9/0	yes/no	died/control (non-infected)
RPPACPQGLY	DDR1_HUMAN	2	Dimethyl:2H(4)	66.67	236.81	14	Increased	36/32	covid/control	female/female	no/no	no/no	5/0	no/no	moderate/control (non-infected)
RPPACPQGLY	DDR1_HUMAN	3	Dimethyl:2H(4)	66.67	256608868246139	14	Increased	28/32	covid/control	female/female	no/no	no/no	5/0	no/no	moderate/control (non-infected)
RPPACPQGLY	DDR1_HUMAN	3	Dimethyl:2H(4)	66.67	6136825343393430	14	Increased	30/32	covid/control	female/female	yes/no	yes/no	7-9/0	yes/no	died/control (non-infected)
RPPACPQGLY	DDR1_HUMAN	3	Dimethyl:2H(4)	66.67	4446.38	14	Increased	36/32	covid/control	female/female	no/no	no/no	5/0	no/no	moderate/control (non-infected)
[truncated: 20,106 more rows]

## Sheet: abbreviations dictionary 
Variable	Short description	Data codes
pep-seq	Peptide sequence
prot_acc	Protein accession
charge	Peptide charge
pep_var_mod	Primary marker used to identify peptide
pep_res_before	Peptide residue before N-term
pep_res_after	Peptide residue after C-term
pep_num_match	Number of peptide ions matchs
pep_score	Peptide score
pep_qual	Peptide sequence quality
Ratio	Peptide ratio between groups
Run	Mass spectrometry run ID
ratio_class	Peptide ratio classification	Increased >2; Decreased <0.5; Unchanged ratios between .5 and 2
Marker	Markers used to identify each group
group	Covid status comparison
sex	Sample sex paired
icu_care	Samples intensive care info paired
intubation	Samples intubation info paired
WHO_severity_class	Samples COVID-19 severity classification by WHO standard	1, Categories 3 and 4: no need for any type of oxygenation during hospitalization | 2, Category 5: supplemental oxygenation only (by catheter or masks) during hospitalization | 3, Category 6: other types of non-invasive ventilatory support during hospitalization (High flow nasal catheter) | 4, Categories 7, 8 and 9: any type of invasive assistance was required (mechanical ventilation and/or dialy…
death	Samples death status paired
group_class	Samples COVID severity paired
