# Supplementary material for: Intracellular peptides in SARS-CoV-2-infected patients
Source: iScience. 2023 Aug 6;26(9):107542. doi: 10.1016/j.isci.2023.107542 (PMC10448160; doi:10.1016/j.isci.2023.107542)
Supplement: Table S3. Patients’ clinical information, related to Table 1 [file mmc4.xlsx]

## Sheet: Patient information
Patients clinical information
uID	Run	age	sex	obesity	diabetes	hypertension	time_hospital_(days)	icu_care	time_icu_(days)	intubation	time_intubation_(days)	group_class	who_severity_class	death
d1f71	1	71	female	no	no	no	14	yes	12	yes	15	died	7-9	yes
d47f94	1, 35	94	female	no	no	yes	10	yes	8	yes	8	died	7-9	yes
d107f25	1	25	female	no	no	no	8	yes	6	yes	5	died	7-9	yes
c1f31	1, 47	31	female					no	0	no	0	control (non-infected)	0	no
m4f51	2	51	female	no	yes	yes	7	no	0	no	0	moderate	5	no
d48f61	2	61	female	no	no	yes	2	yes	0	yes	0	died	7-9	yes
s108f56	2	56	female	no	no	yes	20	yes	12	yes	10	severe	7-9	no
c2m69	2, 48	69	male					no	0	no	0	control (non-infected)	0	no
m5f64	3	64	female					no	0	no	0	moderate	5	no
s49m42	3	42	male	yes	no	no	14	yes	8	yes	6	severe	7-9	no
m113f51	3	51	female	no	no	no	19	no	4	no	0	moderate	5	no
c3m68	3, 49	68	male					no	0	no	0	control (non-infected)	0	no
d6u0	4											died
d51f75	4	75	female	no	yes	yes	8	yes	5	yes	1	died	7-9	yes
s114f49	4	49	female	no	no	no	25	yes	21	yes	5	severe	7-9	no
c5f91	4, 51	91	female					no	0	no	0	control (non-infected)	0	no
s52f66	5	66	female	no	yes	yes	12	yes	2	no	0	severe	5	no
c6f68	5, 52	68	female					no	0	no	0	control (non-infected)	0	no
s7f62	5	62	female	no	yes	yes	28	yes	16	no	0	severe	5	no
s115m47	5	47	male	yes	no	no	17	yes	13	yes	7	severe	7-9	no
m53f44	6	44	female	no	no	no	1	no	0	no	0	moderate	3-4	no
c8m60	6, 54	60	male					no	0	no	0	control (non-infected)	0	no
m8f77	6	77	female	no	yes	yes	8	no	0	no	0	moderate	5	no
d118f65	6	65	female	no	yes	yes	15	yes	15	yes	0	died	7-9	yes
m54f64	7	64	female	no	no	no	72	no	0	no	0	moderate	5	no
c9m79	7, 55	79	male					no	0	no	0	control (non-infected)	0	no
d9f78	7	78	female	no	no	no	33	yes	32	yes	32	died	7-9	yes
s120f54	7	54	female	no	yes	no	15	yes	2	no	0	severe	5	no
s55m85	8	85	male	yes	yes	yes	17	yes	16	yes	24	severe	7-9	no
c10f29	8, 56	29	female					no	0	no	0	control (non-infected)	0	no
s10f46	8	46	female	yes	yes	no	20	yes	13	yes	8	severe	7-9	no
m121f68	8	68	female	no	no	yes	7	no	0	no	0	moderate	5	no
c11f34	9, 57	34	female					no	0	no	0	control (non-infected)	0	no
s122f62	9	62	female	no	no	yes	19	yes	8	yes	5	severe	7-9	no
m56f63	9	63	female	no	no	yes	1	no	0	no	0	moderate	5	no
d11f67	9	67	female	no	yes	yes	21	yes	21	yes	22	died	7-9	yes
c12f64	10, 58	64	female					no	0	no	0	control (non-infected)	0	no
m124m70	10	70	male	no	no	yes	11	no	0	no	0	moderate	6	no
d57m75	10	75	male	no	no	no	5	no	0	no	0	died	5	yes
d12f66	10	66	female	no	yes	yes	12	yes	5	yes	5	died	7-9	yes
c13m66	11, 59	66	male					no	0	no	0	control (non-infected)	0	no
s125m86	11	86	male	no	no	yes	15	yes	4	no	0	severe	5	no
m58f44	11	44	female	no	yes	yes	5	no	0	no	0	moderate	5	no
m13f34	11	34	female	yes	no	no	7	no	0	no	0	moderate	5	no
c14m0	12, 60		male					no	0	no	0	control (non-infected)	0	no
m128f61	12	61	female	no	yes	yes	25	no	0	no	0	moderate	5	no
m59m65	12	65	male	no	no	no	11	no	0	no	0	moderate	5	no
m14m51	12	51	male	no	yes	yes	2	no	0	no	0	moderate	5	no
d129f52	13	52	female	no	no	no	15	yes	14	yes	16	died	7-9	yes
s15f46	13	46	female	no	no	no	13	yes	7	yes	7	severe	7-9	no
c15f69	13	69	female					no	0	no	0	control (non-infected)	0	no
s60f48	13	48	female	yes	yes	yes	49	yes	31	yes	20	severe	7-9	no
m130f36	14	36	female	yes	no	yes	10	no	2	no	0	moderate	5	no
d17f91	14	91	female	no	no	yes	9	yes	8	yes	1	died	7-9	yes
c16f79	14	79	female					no	0	no	0	control (non-infected)	0	no
m61f55	14	55	female	no	no	yes	20	no	2	no	0	moderate	5	no
m131m71	15	71	male	no	yes	yes	10	no	0	no	0	moderate	5	no
m18m75	15	75	male	no	no	yes	15	no	3	no	0	moderate	5	no
c17f61	15	61	female					no	0	no	0	control (non-infected)	0	no
m62m45	15	45	male	no	yes	yes	1	no	0	no	0	moderate	3-4	no
s132m57	16	57	male	no	yes	yes	11	yes	2	no	0	severe	5	no
s20m79	16	79	male	no	yes	yes	17	yes	8	yes	6	severe	7-9	no
c18m22	16	22	male					no	0	no	0	control (non-infected)	0	no
m63f35	16	35	female	no	no	yes	8	no	0	no	0	moderate	3-4	no
s21m58	17	58	male	no	no	yes	15	yes	2	no	0	severe	5	no
s66f67	17	67	female	no	yes	yes	67	yes	66	yes	67	severe	7-9	no
s133m69	17	69	male	no	yes	yes	30	yes	16	yes	4	severe	7-9	no
c19m76	17	76	male					no	0	no	0	control (non-infected)	0	no
m22f70	18	70	female					no	0	no	0	moderate	5	no
s67f53	18	53	female	no	no	yes	90	yes	69	yes	20	severe	7-9	no
m134m70	18	70	male	no	no	yes	11	no	0	no	0	moderate	6	no
c20m45	18	45	male					no	0	no	0	control (non-infected)	0	no
s23m35	19	35	male	no	no	no	29	yes	13	yes	9	severe	7-9	no
d69m61	19	61	male	yes	yes	yes	28	yes	27	yes	20	died	7-9	yes
d135m64	19	64	male	no	no	yes	17	yes	15	yes	14	died	7-9	yes
c21m62	19	62	male					no	0	no	0	control (non-infected)	0	no
s25m75	20	75	male	no	no	yes	19	yes	11	yes		severe	7-9	no
d71m54	20	54	male	no	no	no	19	yes	14	yes	4	died	7-9	yes
s136f45	20	45	female	no	yes	no	16	yes	8	yes	3	severe	7-9	no
c22m66	20	66	male					no	0	no	0	control (non-infected)	0	no
m26m63	21	63	male	no	yes	yes	106	no	0	no	0	moderate	5	no
s72f48	21	48	female	no	yes	no	14	yes	8	no	0	severe	3-4	no
m138f22	21, 26	22	female	no	no	no	6	no	0	no	0	moderate	3-4	no
c4f36	21, 28, 50	36	female					no	0	no	0	control (non-infected)	0	no
m27m44	22	44	male					no	0	no	0	moderate	3-4	no
d73m69	22	69	male	no	yes	no	13	yes	12	yes	6	died	7-9	yes
m139f82	22	82	female	no	no	yes	19	no	0	no	0	moderate	5	no
c23m71	22	71	male					no	0	no	0	control (non-infected)	0	no
s28f55	23	55	female	no	yes	yes	50	yes	31	yes	18	severe	7-9	no
s74m75	23	75	male	no	no	yes	19	yes	11	yes		severe	7-9	no
m140f53	23	53	female	no	no	no	4	no	0	no	0	moderate	3-4	no
c24f68	23	68	female					no	0	no	0	control (non-infected)	0	no
s29f64	24	64	female	no	no	no	20	yes	12	yes	5	severe	7-9	no
d75f52	24	52	female	no	yes	no	10	yes	9	yes	12	died	7-9	yes
d143f61	24	61	female	no	no	yes	28	yes	27	yes	13	died	7-9	yes
c25f38	24	38	female					no	0	no	0	control (non-infected)	0	no
d76m70	25	70	male	no	no	yes	5	no	4	no	0	died	5	yes
c26m75	25, 31	75	male					no	0	no	0	control (non-infected)	0	no
m32m46	25	46	male	no	yes	yes	4	no	0	no	0	moderate	5	no
d144m67	25	67	male	no	no	yes	14	no	0	no	0	died	5	yes
s77m57	26	57	male	no	no	yes	25	yes	18	yes	14	severe	7-9	no
c27m74	26	74	male					no	0	no	0	control (non-infected)	0	no
m33m63	26	63	male	no	yes	yes	1	no	0	no	0	moderate	3-4	no
s78m86	27, 38	86	male	no	no	yes	25	yes	9	yes	5	severe	7-9	no
c28m27	27	27	male					no	0	no	0	control (non-infected)	0	no
d34m82	27	82	male	no	no	yes	12	yes	11	yes	12	died	7-9	yes
m147f76	27	76	female	no	no	no	14	no	0	no	0	moderate	3-4	no
s79f45	28, 40	45	female	no	no	no	16	yes	8	no	0	severe	5	no
s35m60	28	60	male	no	no	no	12	yes	5	no	0	severe	5	no
s148m56	28	56	male	no	no	yes	11	yes	8	yes	6	severe	7-9	no
c30f37	29	37	female					no	0	no	0	control (non-infected)	0	no
s149f74	29	74	female	no	yes	yes	8	yes	6	no	0	severe	5	no
d80f69	29	69	female	no	yes	no	18	yes	17	yes	8	died	7-9	yes
s37f60	29	60	female	no	no	no	88	yes	32	yes	11	severe	7-9	no
c31m63	30	63	male					no	0	no	0	control (non-infected)	0	no
m152m59	30	59	male	no	yes	yes	9	no	0	no	0	moderate	5	no
s81m70	30	70	male	no	yes	yes	66	yes	27	yes	14	severe	7-9	no
d40m51	30	51	male	no	no	no	15	yes	12	yes	4	died	7-9	yes
m153m41	31, 38	41	male	no	no	yes	8	no	0	no	0	moderate	5	no
d82f63	31	63	female	no	yes	no	8	yes	5	yes	5	died	7-9	yes
m41f43	31	43	female	no	yes	no	17	no	0	no	0	moderate	5	no
c33f40	32	40	female					no	0	no	0	control (non-infected)	0	no
s156m80	32	80	male	no	no	yes	14	yes	6	no	0	severe	5	no
m83f78	32	78	female	no	no	yes	2	no	0	no	0	moderate	3-4	no
s44f53	32	53	female	no	yes	yes	14	yes	2	yes	2	severe	7-9	no
m157f70	33	70	female	no	no	yes	18	no	2	no	0	moderate	5	no
m45f45	33	45	female	no	yes	no	2	no	0	no	0	moderate	5	no
c34f56	33	56	female					no	0	no	0	control (non-infected)	0	no
d84f87	33	87	female	no	no	yes	9	no	0	no	0	died	5	yes
m158f76	34	76	female	no	no	no	12	no	1	no	0	moderate	5	no
m46m35	34	35	male	no	no	no	3	no	0	no	0	moderate	5	no
c35f80	34	80	female					no	0	no	0	control (non-infected)	0	no
s85m48	34	48	male	yes	yes	yes	7	no	1	yes	1	severe	7-9	no
s159m68	35	68	male	no	no	no	22	yes	14	yes	10	severe	7-9	no
c36f72	35	72	female					no	0	no	0	control (non-infected)	0	no
m86m63	35	63	male	no	yes	yes	4	no	0	no	0	moderate	5	no
s160f65	36	65	female	no	yes	yes	69	yes	45	yes	25	severe	7-9	no
s165f58	36	58	female	no	yes	yes	8	yes	1	no	0	severe	5	no
c37f58	36	58	female					no	0	no	0	control (non-infected)	0	no
m87m30	36	30	male	no	no	no	15	no	0	no	0	moderate	5	no
m167f59	37	59	female	no	yes	yes	2	no	0	no	0	moderate	3-4	no
d89m31	37	31	male	yes	no	no	43	yes	26	yes	2	died	7-9	yes
m161m63	37	63	male	no	no	yes	3	no	0	no	0	moderate	5	no
c38f41	37	41	female					no	0	no	0	control (non-infected)	0	no
d162m78	38	78	male	no	yes	yes	4	yes	2	yes	0	died	7-9	yes
c39f94	38	94	female					no	0	no	0	control (non-infected)	0	no
m176f59	39	59	female	no	no	yes	4	no	0	no	0	moderate	5	no
d92f59	39	59	female	yes	no	yes	42	yes	41	yes	15	died	7-9	yes
s163f77	39	77	female	no	yes	yes	13	yes	4	no	0	severe	6	no
c40f82	39	82	female					no	0	no	0	control (non-infected)	0	no
m177f70	40	70	female	no	no	yes	1	no	0	no	0	moderate	5	no
s164m60	40	60	male	no	no	no	27	yes	5	no	0	severe	5	no
c41f76	40	76	female					no	0	no	0	control (non-infected)	0	no
s95f39	41	39	female	yes	no	no	8	yes	1	no	0	severe	5	no
c43m75	41	75	male					no	0	no	0	control (non-infected)	0	no
s182m53	41	53	male	no	no	no	15	yes	9	yes	4	severe	7-9	no
s178f51	41	51	female	no	no	no	23	yes	14	no	0	severe	5	no
m96f72	42	72	female	no	no	yes	12	no	0	no	0	moderate	5	no
c44f24	42	24	female					no	0	no	0	control (non-infected)	0	no
d187m70	42	70	male	no	no	no	22	no	20	yes	20	died	7-9	yes
d179f88	42	88	female	no	yes	yes	14	yes	11	yes	10	died	7-9	yes
m97m54	43	54	male	no	no	no	8	no	0	no	0	moderate	5	no
c47f82	43	82	female					no	0	no	0	control (non-infected)	0	no
m189f44	43	44	female	no	no	yes	3	no	0	no	0	moderate	5	no
s180m51	43	51	male	no	yes	yes	17	yes	10	yes		severe	7-9	no
m98m72	44	72	male	no	no	yes	6	no	0	no	0	moderate	3-4	no
c48f35	44	35	female					no	0	no	0	control (non-infected)	0	no
m190f75	44	75	female	no	yes	yes	8	no	0	no	0	moderate	5	no
s181f60	44	60	female	no	yes	yes	11	yes	1	no	0	severe	5	no
c49f40	45	40	female					no	0	no	0	control (non-infected)	0	no
m193f50	45	50	female	no	no	yes	3	no	0	no	0	moderate	5	no
m99m84	45	84	male	no	no	no	2	no	0	no	0	moderate	3-4	no
s200f53	45	53	female	no	no	yes	90	yes	69	yes	20	severe	7-9	no
c50f36	46	36	female					no	0	no	0	control (non-infected)	0	no
s195m60	46	60	male	no	no	no	27	yes	5	no	0	severe	5	no
m100f66	46	66	female	no	no	no	6	no	0	no	0	moderate	5	no
s202f65	46	65	female	no	yes	yes	69	yes	45	yes	25	severe	7-9	no
s196m70	47	70	male	no	yes	yes	66	yes	27	yes	14	severe	7-9	no
s103m31	47	31	male	yes	no	no	22	yes	12	no	0	severe	6	no
s203f48	47	48	female	yes	yes	yes	49	yes	31	yes	20	severe	7-9	no
s197f67	48	67	female	no	yes	yes	67	yes	66	yes	67	severe	7-9	no
s104m37	48	37	male	yes	no	no	9	yes	1	no	0	severe	5	no
s204f55	48	55	female	no	yes	yes	50	yes	31	yes	18	severe	7-9	no
s207f60	49	60	female	no	no	no	88	yes	32	yes	11	severe	7-9	no
m212u0	49											moderate
m105m81	49	81	male					no	0	no	0	moderate	5	no
d208m73	50	73	male	no	no	yes	24	yes	23	yes	8	died	7-9	yes
m213u0	50											moderate
s106f78	50	78	female	no	no	no	6	yes	4	no	0	severe	5	no
d209f59	51	59	female	yes	no	yes	42	yes	41	yes	15	died	7-9	yes
m215u0	51											moderate
m205f70	51	70	female	no	no	yes	18	no	2	no	0	moderate	5	no
d210f61	52	61	female	no	no	yes	28	yes	27	yes	13	died	7-9	yes
s216f73	52	73	female	no	yes	yes	19	yes	4	no	0	severe	6	no
m206u0	52											moderate
s217m70	53	70	male	no	yes	yes	6	no	0	yes	30	severe	7-9	no
s221f45	53	45	female	no	yes	yes	18	yes	12	yes	6	severe	7-9	no
d225f88	53	88	female	no	yes	yes	14	yes	11	yes	10	died	7-9	yes
c7f58	53	58	female					no	0	no	0	control (non-infected)	0	no
m218f56	54	56	female	no	no	no	10	no	3	no	0	moderate	6	no
d222f60	54	60	female	no	yes	yes	7	yes	6	yes	8	died	7-9	yes
s226f51	54	51	female	no	no	no	23	yes	14	no	0	severe	5	no
m219u0	55											moderate
m223u0	55											moderate
d228m70	55	70	male	no	no	no	22	no	20	yes	20	died	7-9	yes
s220f46	56	46	female	no	yes	no	14	yes	14	yes	15	severe	7-9	no
m224f70	56	70	female					yes				moderate		no
s229f44	56	44	female	no	no	no	15	yes	5	no	0	severe	3-4	no
m230f76	57	76	female	no	yes	yes	9	no	0	no	0	moderate	3-4	no
m236u0	57											moderate
s249f60	57	60	female	no	yes	yes	15	yes	14	yes	16	severe	7-9	no
s321f43	58	43	female	no	yes	yes	17	yes	2	no	0	severe	6	no
m245u0	58											moderate
s251f66	58	66	female	yes	no	yes	18	yes	6	yes	6	severe	7-9	no
m232f67	59	67	female	no	no	yes	6	no	0	no	0	moderate	5	no
m246u0	59											moderate
m252m54	59	54	male	no	yes	yes	11	no	4	no	0	moderate	5	no
m234u0	60											moderate
s247f43	60	43	female	no	yes	yes	17	yes	2	no	0	severe	6	no
m253u0	60											moderate

## Sheet: Dictionary of abbreviation1 
uID	Participants identity as enrolled at the Emergency Service in Internal Medicine from Hospital das Clínicas da Faculdade de Medicina da Universidade de São Paulo, SP, Brazil
Run	number of the mass spec run this patient sample was evaluated
age	age of the patient
sex	sex of the patient
obesity	presence or not of obesity according to clinical body mass index
diabetes	presence or not of diabetes according to blood glicemia
hypertension	presence or not of hyperthension according to clinical evaluation
time_hospital_(days)	number of days the patient was hospitalized
icu_care	intensive care unit
time_icu_(days)	period of time in the intensive unity care
intubation	mechanical intubation
time_intubation_(days)	time in mehcanical intubation
group_class	group class as defined in the text C, M, S or D
WHO_severity_class	Samples COVID-19 severity classification by WHO standard	1, Categories 3 and 4: no need for any type of oxygenation during hospitalization | 2, Category 5: supplemental oxygenation only (by catheter or masks) during hospitalization | 3, Category 6: other types of non-invasive ventilatory support during hospitalization (High flow nasal catheter) | 4, Categories 7, 8 and 9: any type of invasive assistance was required (mechanical ventilation and/or dialy…
death	patient death
