# Supplementary material for: Intracellular peptides in SARS-CoV-2-infected patients
Source: iScience. 2023 Aug 6;26(9):107542. doi: 10.1016/j.isci.2023.107542 (PMC10448160; doi:10.1016/j.isci.2023.107542)
Supplement: Table S4. Peptides’ frequency and p-value, related to Figure 1 [file mmc5.xlsx]

## Sheet: Sheet 1
Peptides frequency and p-value
Protein	Peptide	Group	p-value	Fold change classification	Frequency (%)
DACH1	KERVPDSPSPAPSLEE	M/C	2.75649e-09	Increased	33
FIBA	SGEGDFLAEGGGVR	M/C	8.25529e-07	Increased	47
FIBA	GEGDFLAEGGGVR	M/C	9.34153e-07	Increased	63
RIMS2	MTGRSAPPSPALSRS	M/C	6.2918e-06	Increased	20
DACH1	IKERVPDSPSPAPSLEE	M/C	1.14988e-05	Increased	58
APOC2	GIFTDQVLSVLKGEE	M/C	1.37346e-05	Increased	60
DACH1	IKERVPDSPSPAPSLEE	S/C	1.89042e-05	Increased	58
FIBA	ADSGEGDFLAEGGGVR	S/C	2.11863e-05	Increased	62
ATP7A	VESTSNSPSSS	M/C	2.72012e-05	Increased	57
DACH2	KERIPESPSPAPSLEE	S/C	2.82854e-05	Increased	47
DACH1	VPDSPSPAPSLEE	M/C	5.52381e-05	Increased	67
APOC2	GIFTDQVLSVLKGEE	S/C	8.21347e-05	Increased	60
DACH1	KERVPDSPSPAPSLEE	S/C	0.000155504	Increased	33
FIBA	GEGDFLAEGGGVR	S/C	0.0001814	Increased	63
ATP7A	VESTSNSPSSS	S/C	0.000307285	Increased	57
APOC2	GIFTDQVLSVLKGEE	D/C	0.000329045	Increased	60
ATP7A	VESTSNSPSSS	D/C	0.000595581	Increased	57
FHI1A	SELASPAPEAEH	M/C	0.00061428	Increased	27
DACH2	KERIPESPSPAPSLEE	M/C	0.000993224	Increased	47
DACH1	VPDSPSPAPSLEE	S/C	0.00107467	Increased	67
CAVN2	YEGSYALTSEEAERSD	S/C	0.00107784	Increased	8
ATS16	HWSDWSSWSPCSRTC	M/C	0.00133324	Increased	15
ZYX	VNPFRPGDSEPPPAPGAQRAQ	S/C	0.00134406	Increased	10
FHI1A	SELASPAPEAEH	D/C	0.0014696	Increased	27
FIBA	GEGDFLAEGGGVR	D/C	0.00153592	Increased	63
FIBA	SGEGDFLAEGGGVR	S/C	0.00153873	Increased	47
FIBA	GEFVSETESRGSE	M/C	0.001564	Increased	27
FIBA	EGDFLAEGGGVR	D/C	0.00245404	Increased	22
KNG1	RPPGFSPFR	S/C	0.0025274	Increased	45
SFR1	DSGSCSALQNE	S/C	0.00275092	Increased	27
SAA1	SLADQAANEWGRSG	D/C	0.00285213	Increased	8
RIMS2	MTGRSAPPSPALSRS	D/C	0.0029466	Increased	20
CO3	RIHWESASLLR	D/C	0.00311332	Increased	15
FIBB	EEAPSLRPAPPPISGGGY	D/C	0.00384547	Increased	10
CO3	RIHWESASLLR	S/C	0.00394945	Increased	15
FHI1A	SELASPAPEAEH	S/C	0.00457481	Increased	27
FIBA	ARPNNPDWGTFEEVSGNVSPGTR	S/C	0.00524971	Increased	3
PP2BB	FSHNTVRGCSY	M/C	0.00525675	Increased	15
DACH1	ERVPDSPSPAPSLEE	M/C	0.00531461	Increased	28
CAVN2	SALVEGEIAEEAAEKAT	S/C	0.00570464	Increased	17
FIBA	DSGEGDFLAEGGGVR	M/C	0.00623603	Increased	65
DBP	PAPSPGPGSCG	M/C	0.00651483	Increased	17
PKHD1	DGLWYHIGVIGYN	S/C	0.00692661	Reduced	2
MILK2	TSSTSQASALPPAGRR	D/C	0.00732844	Increased	12
DACH2	VIKERIPESPSPAPSLEE	M/C	0.00740488	Increased	13
HXB7	GYGLEPSSFN	M/C	0.00776666	Increased	22
MYLK	PGLGVLSPSGEERKR	S/C	0.00833414	Reduced	5
CO4A6	GIPGLPGIPGTRGLKG	S/C	0.00852382	Increased	10
AMZ1	EPSVWEDTPPASADSGMC	M/C	0.00915169	Increased	2
DDX43	GIDTAFQPSVGKDGST	S/C	0.00915169	Increased	2
DLL3	SGDGPSSSVDWNRPEDV	M/C	0.00915169	Increased	2
VWA3A	PRKDTVCSSQE	S/C	0.00915169	Increased	2
CAVN2	SALVEGEIAEEAAEKAT	M/C	0.00975075	Increased	17
AGRG6	DNSDWSKTATNII	M/C	0.0100133	Increased	17
IRGQ	LLALPPASPSAARTKA	M/C	0.0102429	Increased	30
KIF1B	LNTMSKTSLGQSM	M/C	0.0107874	Increased	5
RIMS2	MTGRSAPPSPALSRS	S/C	0.0110452	Increased	20
CO3	SEETKENEGFTVTAEGK	D/C	0.0128512	Increased	18
HXA10	SSAAEELSPAPSESSK	S/C	0.0128512	Increased	5
KIF1B	LNTMSKTSLGQSM	D/C	0.0128512	Increased	5
TTHY	LLSPYSYSTTAVVTNPKE	S/C	0.0128702	Reduced	3
FIBA	GDFLAEGGGVR	M/C	0.0136141	Increased	12
PIWL2	CSDLCIPFYNVVF	M/C	0.0142662	Increased	3
FIBA	SYSKQFTSSTSY	S/C	0.0144328	Increased	7
TLN1	AAAIEAAAKKLE	S/C	0.0144328	Increased	5
UBQL2	VPFTPIGPIGPIGPTGP	M/C	0.0144348	Increased	13
FAT3	TTLSEASLI	M/C	0.0156735	Reduced	3
VP35L	ADPAALAAAMD	M/C	0.015842	Increased	10
SYUA	GAVVTGVTAVAQK	S/C	0.0166486	Increased	15
MILK2	TSSTSQASALPPAGRR	S/C	0.0169468	Increased	12
DACH1	PDSPSPAPSLEE	S/C	0.0182352	Increased	8
AT8B3	IDWDVQMYYK	S/C	0.0196562	Reduced	2
NF2L2	ISNSMPSPATLSHSLS	S/C	0.0196562	Reduced	2
FCERB	AYIHIHSC	M/C	0.0204535	Increased	17
LRAD2	GDGSDQGSWSPADCR	M/C	0.0234494	Increased	17
FA47C	EPPETGVSHLYLEPPGTG	S/C	0.0242653	Increased	2
AGRG6	DNSDWSKTATNII	S/C	0.0245995	Increased	17
DBNL	GEASPQRTWEQQQEVVS	S/C	0.0248385	Increased	3
FIBA	HRHPDEAAFFDTASTGK	M/C	0.0250886	Increased	3
DACH1	KERVPDSPSPAPSLEE	D/C	0.025822	Increased	33
SAA1	FGHGAEDSLADQAANEWGR	S/C	0.0262683	Reduced	3
TSSK1	KARGSPSVAINK	M/C	0.0262683	Reduced	3
HXB7	GYGLEPSSFN	S/C	0.0267608	Increased	22
FIBA	ADSGEGDFLAEGGGVR	M/C	0.0269625	Increased	62
HEAT9	DISDVSRSM	M/C	0.0271357	Increased	25
FIBA	KPVPDLVPGNFK	M/C	0.0272671	Increased	2
DACH1	VIKERVPDSPSPAPSLEE	M/C	0.028404	Increased	13
DACH2	ERIPESPSPAPSLEE	S/C	0.0288382	Increased	12
SSH1	CEDPNAPAIC	M/C	0.0305448	Reduced	5
A2AP	MEPLGRQLTSGP	S/C	0.0310325	Reduced	3
PCD10	VDGGGGGGVGEGGGGGGGAGLP	M/C	0.0310325	Reduced	2
PININ	GHNRDRKHRRS	M/C	0.0310325	Reduced	2
TAF2	AAMVAVSN	S/C	0.0310325	Reduced	2
CAVN2	ALTSEEAERSDGDPVQPAVLQVHQTS	D/C	0.0316	Increased	12
NF2L3	GYCTDHESSS	M/C	0.0320149	Increased	2
SAA1	GAEDSLADQAANEWGR	S/C	0.0320887	Increased	5
UNK	RNSSLGSPSNLCGS	M/C	0.032123	Increased	13
IRGQ	LLALPPASPSAARTKA	D/C	0.0330921	Increased	30
CDC45	NDSDGSEPSEKRT	M/C	0.0335053	Reduced	2
HXA10	AKGYGSGGGGAQQLGA	D/C	0.0335053	Reduced	2
NF2L1	ASLGGCSQDFL	S/C	0.0335053	Reduced	2
NOTC1	ECEWDGLDCAEH	D/C	0.0335053	Reduced	2
DOCK2	EHTNFEFQLWNNY	D/C	0.0340064	Reduced	2
KLF15	GGASAGGAQGPGGGPTPDGP	S/C	0.0340064	Reduced	2
RUSC1	EGAASPSDPGCS	M/C	0.0340064	Reduced	3
SYUA	EQVTNVGGAVVTGVT	S/C	0.0340064	Reduced	2
FIBA	GGSTSYGTGSETESPRNPSSAGSWN	M/C	0.0345097	Reduced	2
FIBB	VNDNEEGFFSAR	M/C	0.0345097	Reduced	2
CFAD	SYAAWIDSVLA	M/C	0.035015	Reduced	2
IMDH2	YVPDDGLTA	S/C	0.035015	Reduced	2
TBB1	AKGHYTEGAELIENVLEVVR	S/C	0.035015	Reduced	2
DBP	PAPSPGPGSCG	D/C	0.0355223	Increased	17
YO027	PRQASPVAPLL	M/C	0.0355223	Reduced	2
DACH1	IKERVPDSPSPAPSLEE	D/C	0.0359888	Increased	58
BHE22	FNSVSSSLCK	M/C	0.0360317	Increased	2
CLCN5	TITLVLAVSSGLSLGKEGP	D/C	0.0360317	Increased	2
FUS	YSSYGQSQN	S/C	0.0360317	Increased	2
IQGA3	QSQQDFLAEAELL	M/C	0.0360317	Increased	2
K2C1B	ARGRSGGGY	S/C	0.0360317	Increased	2
LASP1	GGYKEPAAPVSIQR	S/C	0.0360317	Increased	2
PDLI1	STTARVITNQY	S/C	0.0360317	Increased	2
PHC2	LQPASPPQQCV	S/C	0.0360317	Increased	3
PNRC1	FSDPPSPS	S/C	0.0360317	Increased	2
POLS2	GLRLEAAPVG	M/C	0.0360317	Increased	2
RPIA	CGDSNSICPAPSTM	M/C	0.0360317	Increased	2
SAA1	GAEDSLADQAANEWGRSGKDPNH	D/C	0.0360317	Increased	8
TM9S1	HGPGVEGVTH	M/C	0.0360317	Increased	2
TRI33	TSSTGSRGSCGS	M/C	0.0360317	Increased	3
SFR1	DSGSCSALQNE	D/C	0.0362106	Increased	27
TRIO	DSSGRSK	M/C	0.0363004	Increased	10
FAT2	DGSDVSK	D/C	0.0374579	Increased	30
FIBA	SGEGDFLAEGGGVR	D/C	0.0394539	Increased	47
FIBA	GDFLAEGGGVR	D/C	0.0395572	Reduced	12
FIBA	DSGEGDFLAEGGGVR	D/C	0.0396655	Increased	65
FIBB	DNEEGFFSAR	M/C	0.0405957	Increased	3
FBX4	LLNHPWLVQDTEAE	S/C	0.0413072	Increased	2
BOP1	GVSDSEESVF	D/C	0.0423153	Increased	5
CO4A1	GLKGLPGLPGIPGTPGE	M/C	0.0443435	Increased	10
VP35L	ADPAALAAAMD	S/C	0.0443834	Increased	10
LARG1	WPALGRGYN	S/C	0.0455003	Reduced	2
RGPA2	LGFPGFSMLVG	M/C	0.0455003	Reduced	2
TSSK1	KARGSPSVAINKE	S/C	0.0455003	Reduced	5
CNTN2	TSHMDFSTKSVF	D/C	0.0477149	Reduced	5
DUS14	APIGLYFDTVADKIHS	D/C	0.0477149	Reduced	2
SYUA	AVVTGVTAVAQK	S/C	0.0477149	Reduced	3
SAA1	SLADQAANEWGR	M/C	0.0504971	Unchanged	10
SAA1	SLADQAANEWGRSG	S/C	0.0509562	Unchanged	8
CHPT1	TACHQAPEQVQVLSSK	M/C	0.0510711	Unchanged	5
DACH2	ERIPESPSPAPSLEE	M/C	0.0513585	Unchanged	12
ATP7A	VESTSNSPSSSSLQKI	M/C	0.0515887	Unchanged	7
TAGL2	GTNRGASQAGMTGYGMPRQIL	M/C	0.051913	Unchanged	3
ZAR1	PQSDDDGEAQAAVRA	S/C	0.0522595	Unchanged	2
LRAD2	GDGSDQGSWSPADCR	D/C	0.0540131	Unchanged	17
IFT88	KYISPSDDPHTN	D/C	0.0556996	Unchanged	2
SYUA	GAVVTGVTAVAQKTVE	M/C	0.0559193	Unchanged	27
KRA59	CGSSCGGCDSSCGS	D/C	0.0563917	Unchanged	2
FIBA	DSGEGDFLAEGGGVR	S/C	0.056577	Unchanged	65
FBXL6	TRVTPSTVSSVISGC	M/C	0.0571447	Unchanged	2
HEAT9	DISDVSRSM	D/C	0.0575489	Unchanged	25
FIBA	HRHPDEAAFFDTASTGK	S/C	0.0577796	Unchanged	3
MUC22	SETTTTSTASSEATK	S/C	0.057804	Unchanged	2
SMG8	IDSSSSSSSGQLVD	S/C	0.057804	Unchanged	3
SRC8	STFEDVTQVSSAYQK	S/C	0.057804	Unchanged	5
K1522	SVGVPPPASPSYPRAEPLT	M/C	0.058024	Unchanged	2
UNK	RNSSLGSPSNLCGS	S/C	0.0581473	Unchanged	13
FYV1	PFAHSKDASSTSSGQSGSKNE	S/C	0.0584753	Unchanged	2
ITIH2	GVPVISK	S/C	0.0584753	Unchanged	2
BRWD3	KMTGNNLPSGEDKI	M/C	0.0590582	Unchanged	2
KCNA4	HGDECSYTDL	D/C	0.0590582	Unchanged	12
UBP2	NLGRSPMLARTR	M/C	0.0590582	Unchanged	3
A3LT2	AKVLSPEFCWSPD	D/C	0.0591721	Unchanged	2
AHDC1	KASPVAVGSSGAGAD	M/C	0.0591721	Unchanged	2
BECN1	FDIMSGQTD	S/C	0.0591721	Unchanged	2
CARL2	YEAGSSPSHHW	S/C	0.0591721	Unchanged	3
CAVN2	GAVEGKEELPDENKSLE	S/C	0.0591721	Unchanged	2
CNN2	YTQGANQSGQVF	S/C	0.0591721	Unchanged	2
HUMMR	TTAVSAETGPEVTDAAA	S/C	0.0591721	Unchanged	2
ITBP2	ELHVHIVFDGN	M/C	0.0591721	Unchanged	2
LONF3	AELMGLHN	S/C	0.0591721	Unchanged	2
PCDH1	VALVQVSD	D/C	0.0591721	Unchanged	2
PRR12	STGHSPALSGHGG	S/C	0.0591721	Unchanged	2
SAA2	AEVISNARENIQ	M/C	0.0591721	Unchanged	2
TRI33	LVIESKPAPGYTPNVV	M/C	0.0591721	Unchanged	2
TVB68	YSAAAGTTDKEVP	M/C	0.0591721	Unchanged	2
UHRF1	YRGKQMEDGHTLFD	M/C	0.0591721	Unchanged	2
Z354C	WLETEALPHR	S/C	0.0591721	Unchanged	2
AGRG6	DNSDWSKTATNII	D/C	0.0596605	Unchanged	17
FIBB	EEAPSLRPAPPPISGGGY	S/C	0.0618189	Unchanged	10
ZN541	SPSEESPPGPGG	S/C	0.0649316	Unchanged	50
DACH2	ESPSPAPSLEE	S/C	0.0715335	Unchanged	45
AN30B	DSEIISVSDTQN	M/C	0.0718606	Unchanged	2
COL12	EDNGCPPH	M/C	0.0718606	Unchanged	2
DDX28	KVAELVHIL	S/C	0.0718606	Unchanged	2
FIBA	GSESGIFTNTK	D/C	0.0718606	Unchanged	2
FIBA	TAWTADSGEGDFLAEGGGVR	D/C	0.0718606	Unchanged	5
GNB5	KKSVAMHTNYLSACSF	M/C	0.0718606	Unchanged	2
GOGA4	QALAPAQASS	M/C	0.0718606	Unchanged	2
JHY	KKEDLHRIS	S/C	0.0718606	Unchanged	2
K0100	GPSLASK	D/C	0.0718606	Unchanged	3
LDHD	GRRKSAAGYN	M/C	0.0718606	Unchanged	2
PRUN2	PSEINGDN	M/C	0.0718606	Unchanged	2
RHG31	SCANLETERNSDPLQP	D/C	0.0718606	Unchanged	2
UBP34	LLSPHDFLHTL	M/C	0.0718606	Unchanged	2
WNK2	GLRVPPTACCG	M/C	0.0718606	Unchanged	2
ZYX	VNPFRPGDSEPPPAPGAQRAQ	M/C	0.0729052	Unchanged	10
MED13	ASCKESK	M/C	0.0730213	Unchanged	8
ZN541	SPSEESPPGPGG	M/C	0.0740936	Unchanged	50
COGA1	GDPVPARGDPGIQGI	D/C	0.075927	Unchanged	8
COGA1	GDPVPARGDPGIQGI	M/C	0.075927	Unchanged	8
ITIH4	GLPGPPDVPDHAAYHPFR	M/C	0.075927	Unchanged	5
LRRF1	TLAGATYEEQVQ	S/C	0.075927	Unchanged	3
RNF10	SASSGSSK	S/C	0.075927	Unchanged	5
CAVN2	ALTSEEAERSDGDPVQPAVLQVHQTS	S/C	0.0774421	Unchanged	12
BARD1	SYEFVSPSPPADVSER	D/C	0.0800579	Unchanged	7
PGFRA	AKPDHATSEVYEI	S/C	0.0820975	Unchanged	15
K0319	LNRGSPSGIWGD	M/C	0.0823309	Unchanged	3
KREM1	ITTSPSHPPQ	S/C	0.0823309	Unchanged	3
SAA1	FFGHGAEDSLADQ	S/C	0.0823309	Unchanged	5
IRS2	ASASGSPSDPGFM	M/C	0.0829311	Unchanged	5
IRGQ	LLALPPASPSAARTKA	S/C	0.0842964	Unchanged	30
MILK2	TSSTSQASALPPAGRR	M/C	0.0882008	Unchanged	12
ADCY9	DSGGVIFASIVN	M/C	0.088973	Unchanged	2
CO4A5	ERGPPGNPGLPGLPGN	S/C	0.088973	Unchanged	2
DYH14	LNPKCVTLSELYGQLD	M/C	0.088973	Unchanged	2
FETUA	APHGPGLIYRQPN	M/C	0.088973	Unchanged	5
FGD4	EVSGNSVVCSFLQYME	M/C	0.088973	Unchanged	2
FIBA	DSTFESKSY	D/C	0.088973	Unchanged	2
FOXJ3	ELESSLTSMD	S/C	0.088973	Unchanged	2
ICE1	RETTGSSSHA	D/C	0.088973	Unchanged	5
OR1K1	ASGRLRAVSTCGSHL	M/C	0.088973	Unchanged	2
RHG20	LDQLPRANVVLLR	S/C	0.088973	Unchanged	2
SAA1	FFGHGAEDSLADQAANEWGR	S/C	0.088973	Unchanged	3
SL9A2	ALAETLLN	M/C	0.088973	Unchanged	2
SSH1	CEDPNAPAIC	D/C	0.088973	Unchanged	5
VANG2	LRALLMVLVF	M/C	0.088973	Unchanged	2
TLN1	VGKVEHGSVALPAIMR	M/C	0.0930921	Unchanged	3
FIBA	GSTGNRNPGSSGTGGTATWKPGSSGP	D/C	0.0934925	Unchanged	13
HERC3	KVVYISCGEEH	D/C	0.0934925	Unchanged	3
SAA1	AAEAISDARENIQ	M/C	0.0934925	Unchanged	2
TRI33	TSSTGSRGSCGS	D/C	0.0934925	Unchanged	3
ALBU	KVPQVSTPTLVEVSR	D/C	0.0946707	Unchanged	2
ASPH	STSAGSSSPG	M/C	0.0946707	Unchanged	2
CBPC4	AYHYPYTYTAL	M/C	0.0946707	Unchanged	2
DACH1	DSPSPAPSLEE	S/C	0.0946707	Unchanged	3
DDX41	IPTILSGRDM	S/C	0.0946707	Unchanged	2
HELZ	VQPNPSVLIGN	M/C	0.0946707	Unchanged	2
ITIH4	GPPDVPDHAAYHPFR	S/C	0.0946707	Unchanged	2
K1586	TRYSATRIAE	S/C	0.0946707	Unchanged	2
KLH14	LDVMLVECYDP	S/C	0.0946707	Unchanged	2
NAC3	GDVPSTGQNNESCSG	S/C	0.0946707	Unchanged	2
NFH	RTSVSSVSASPSRFR	M/C	0.0946707	Unchanged	2
PDLI1	MNLASEPQEVLHIGSAHNR	S/C	0.0946707	Unchanged	3
PKHA6	SPASPAPPAN	M/C	0.0946707	Unchanged	2
PLPL6	DEGGSPEGASPSTASEME	D/C	0.0946707	Unchanged	2
SAA1	GHGAEDSLADQAANEWGR	D/C	0.0946707	Unchanged	2
SSRB	PVVIGSTSAPGQGG	M/C	0.0946707	Unchanged	2
UROL1	ACPAEGPEPSTSPCSL	M/C	0.0946707	Unchanged	2
VW5B2	LSPAPMDWDM	M/C	0.0946707	Unchanged	2
AASS	YAEIYGISSAHTL	D/C	0.0975125	Unchanged	2
CD82	PEVTYPCSCEVK	M/C	0.0975125	Unchanged	2
CO4A1	GLPGLPGIPGTPGEK	M/C	0.0975125	Unchanged	2
COPA1	KGEPGLPGLPGLPGI	M/C	0.0975125	Unchanged	2
FETUA	HTFMGVVSLGSPSGEVSHPRKT	S/C	0.0975125	Unchanged	2
FETUA	VSLGSPSGEVSHPRKT	D/C	0.0975125	Unchanged	2
GDIA	KQNDVFGEAEQ	M/C	0.0975125	Unchanged	2
GRRE1	CTSSSSSTN	M/C	0.0975125	Unchanged	2
HBA	ADALTNAVAHVD	S/C	0.0975125	Unchanged	7
KI18B	RVASSSVSH	S/C	0.0975125	Unchanged	2
KMT2D	LPPPHGIN	S/C	0.0975125	Unchanged	2
M3K21	RPAASPAPPPSRP	S/C	0.0975125	Unchanged	2
MC4R	LGKGYSDGGC	S/C	0.0975125	Unchanged	2
MK15	GPEDQAVTE	S/C	0.0975125	Unchanged	2
MMRN1	TVGGTGGIGGVGGTGGVGNRAP	D/C	0.0975125	Unchanged	2
MUC5B	THITEPSTVTSHTP	S/C	0.0975125	Unchanged	2
PGSF1	YCLTISHVKSVLTFS	M/C	0.0975125	Unchanged	3
PHC3	QNALVSEEELPAAE	M/C	0.0975125	Unchanged	2
PIWL2	CSDLCIPFYNVVF	S/C	0.0975125	Unchanged	3
PRGC2	PSSAPPSPAPE	M/C	0.0975125	Unchanged	2
RBPJL	RPGHPGVPEPA	S/C	0.0975125	Unchanged	2
RHG35	EETPWDATSHIDN	M/C	0.0975125	Unchanged	2
RUSC1	EGAASPSDPGCS	S/C	0.0975125	Unchanged	3
SAA1	FGHGAEDSLADQA	D/C	0.0975125	Unchanged	2
SFR19	TDTATVLDM	S/C	0.0975125	Unchanged	2
SLIK4	VKHEGLGNPDCGS	S/C	0.0975125	Unchanged	2
TOR3A	FSSQGCKSISQR	D/C	0.0975125	Unchanged	2
TPST2	NPPNYGNPDPFV	M/C	0.0975125	Unchanged	2
TSYL4	RAPKINNCMD	M/C	0.0975125	Unchanged	2
YT009	MCPHPANPT	S/C	0.0975125	Unchanged	2
ZN143	IVLQGHATRVTAKS	M/C	0.0975125	Unchanged	2
A2MG	AAQVTIQSSGTFSSK	D/C	0.100348	Unchanged	2
A2MG	GHFYEPQAPS	D/C	0.100348	Unchanged	2
ABCAD	TSVQNIISSN	D/C	0.100348	Unchanged	2
AGRG1	WMGLEGYN	M/C	0.100348	Unchanged	2
AKT1	CKEGIKDG	M/C	0.100348	Unchanged	2
ANR10	VINGHLDFPSTTPLS	M/C	0.100348	Unchanged	2
APOA4	GNTEGLQKSLAELGGHLDQQVEEF	S/C	0.100348	Unchanged	2
APOA4	RVEPYGENFN	S/C	0.100348	Unchanged	2
APOBR	EGKAGAVGPKAAGDN	M/C	0.100348	Unchanged	2
APOC3	DALSSVQESQVAQQA	D/C	0.100348	Unchanged	2
ATL3	WSDCSRTCGGGASYSLR	S/C	0.100348	Unchanged	2
CCD18	MTKFESIH	M/C	0.100348	Unchanged	2
CP7A1	GIRRRQTGEPPLENG	D/C	0.100348	Unchanged	2
CQ064	AKFLVTFCA	S/C	0.100348	Unchanged	2
DACH1	VIKERVPDSPSPAPSLEE	D/C	0.100348	Unchanged	13
FIBA	ADSGEGDFLAEGGGVRGPR	D/C	0.100348	Unchanged	2
FIBA	QFTSSTSYNRGDSTFESKS	D/C	0.100348	Unchanged	2
FIBB	EEAPSLRPAPPPISGGG	D/C	0.100348	Unchanged	3
FRYL	LNLSTSPINSS	M/C	0.100348	Unchanged	2
GPN3	EKFLDPDM	D/C	0.100348	Unchanged	2
ITIH4	SRQLGLPGPPDVPDHAAYHPF	S/C	0.100348	Unchanged	2
LTBP1	TLPLTVTSQQGVK	D/C	0.100348	Unchanged	2
MMRN1	GTGGIGGVGGTGGVGNRAP	D/C	0.100348	Unchanged	2
MYOM3	PYGFALLNCGKN	D/C	0.100348	Unchanged	2
NAV2	RRQLASRGSSVCHVDVSD	D/C	0.100348	Unchanged	2
NECT2	GLTVEDEGN	D/C	0.100348	Unchanged	2
NEP	NVIPETSSRYGN	D/C	0.100348	Unchanged	2
NSN5C	ASAPERTPSPAPKRK	D/C	0.100348	Unchanged	5
OR4C5	LDSPVYFFLSF	S/C	0.100348	Unchanged	2
OX1R	LPGLGPCGSLKAPSP	D/C	0.100348	Unchanged	2
P3H3	AHTFFVANPMH	S/C	0.100348	Unchanged	2
PDLI1	SEPQEVLHIGSAH	D/C	0.100348	Unchanged	2
PERE	RLRSGSASPMD	M/C	0.100348	Unchanged	2
PKP1	IDSLMAYVQ	M/C	0.100348	Unchanged	2
PTGIS	LDSVLSES	S/C	0.100348	Unchanged	2
RBNS5	GGQGQSEDS	D/C	0.100348	Unchanged	2
RHG18	GESAGDPQESIVFLSTLT	D/C	0.100348	Unchanged	2
S22AH	SAASRVATSTDPSCSG	S/C	0.100348	Unchanged	2
SAA1	GGVWAAEAISDAREN	D/C	0.100348	Unchanged	2
SAA1	HGAEDSLADQAANEWGR	D/C	0.100348	Unchanged	2
SAA2	GGAWAAEVISNAR	D/C	0.100348	Unchanged	2
SC24B	APEPDPAS	D/C	0.100348	Unchanged	2
SCAM3	ACLASFCVETN	M/C	0.100348	Unchanged	2
STAB1	GDGRACY	M/C	0.100348	Unchanged	2
T179B	ALVGSRLSH	D/C	0.100348	Unchanged	2
TGFR2	EEYNTSNPD	D/C	0.100348	Unchanged	2
THNS2	TLCQWSTLSYPGLVKE	M/C	0.100348	Unchanged	2
TNKS2	LNTSGSGTIL	S/C	0.100348	Unchanged	2
TTBK1	ALLSTSTSTPPQQN	M/C	0.100348	Unchanged	2
UBP54	PGLSKTSTAEMEH	M/C	0.100348	Unchanged	2
UFSP2	DLAFQLATPN	D/C	0.100348	Unchanged	2
ZEP3	EVGPGPSGLSE	M/C	0.100348	Unchanged	2
ZN318	ARRGSPSPPRGR	M/C	0.100348	Unchanged	2
ZN483	FDPDKSPFGHN	D/C	0.100348	Unchanged	2
ZN862	SGQSLPPQKKAYLSHL	M/C	0.100348	Unchanged	2
ZYX	GAPGPLTLKEVEELE	S/C	0.100348	Unchanged	3
LRAD2	GDGSDQGSWSPADCR	S/C	0.102444	Unchanged	17
BRWD3	VKTMKFR	D/C	0.105645	Unchanged	2
CAVN2	LVEGEIAEEAAEKAT	S/C	0.105645	Unchanged	3
CO3	HWESASLLR	S/C	0.105645	Unchanged	3
FLT3	GKVLGSGAFGKVMN	D/C	0.105645	Unchanged	2
K1C25	GTSFGTGNSCG	M/C	0.105645	Unchanged	3
RUSC1	EEGAASPSDPGCS	S/C	0.105645	Unchanged	7
TTHY	YSYSTTAVVTNPKE	S/C	0.105645	Unchanged	5
FIBB	EEAPSLRPAPPPISGGGY	M/C	0.106897	Unchanged	10
TBX22	NQMLYGLQSPGN	M/C	0.106897	Unchanged	3
A2GL	GQTLLAVAKSQ	S/C	0.107328	Unchanged	3
ARFG1	LDSPSEGHS	M/C	0.107328	Unchanged	7
BOP1	GVSDSEESVF	M/C	0.107328	Unchanged	5
CAVN2	YEGSYALTSEEAERSDGDPVQPAVLQVHQTS	S/C	0.107328	Unchanged	3
DACH1	DSPSPAPSLEE	M/C	0.107328	Unchanged	3
E4F1	ASAGHQIIVQN	S/C	0.107328	Unchanged	10
KPB2	LEVPFVPMTLPT	S/C	0.107328	Unchanged	3
ATP7A	VESTSNSPSSSSLQKI	D/C	0.116462	Unchanged	7
PGM5	YMILGQNGFFV	S/C	0.116914	Unchanged	2
S26A8	NIYRSINDYRE	S/C	0.116914	Unchanged	2
DACH2	RIPESPSPAPSLEE	S/C	0.117892	Unchanged	3
RUSC2	DLSSQSSPSPAG	S/C	0.118991	Unchanged	10
FIBA	GDSTFESKSY	D/C	0.120821	Unchanged	15
DDX24	DDPEAGEMTSENLVQ	D/C	0.122216	Unchanged	2
S17A9	MQGMGLGLSSVF	D/C	0.122875	Unchanged	2
ZFHX3	PSQAYSAPAPSANNTAS	D/C	0.123205	Unchanged	2
CTND2	SEKTSSLSPGL	D/C	0.123534	Unchanged	10
PRD15	VWYAAFYAKK	S/C	0.131131	Unchanged	2
DACH2	ESPSPAPSLEE	D/C	0.13473	Unchanged	45
FIBA	SQLQKVPPEWK	M/C	0.135324	Unchanged	5
FIBA	GEFVSETESRGSE	S/C	0.137177	Unchanged	27
ITIH4	QLGLPGPPDVPDHAAYHPFR	M/C	0.138914	Unchanged	2
HEAT9	DISDVSRSM	S/C	0.139106	Unchanged	25
CAVN2	GDPVQPAVLQVHQTS	D/C	0.140017	Unchanged	7
CAVN2	YEGSYALTSEEAERSD	D/C	0.140017	Unchanged	8
CFTR	LLSAFLRLL	S/C	0.140017	Unchanged	2
SART3	RAGKPKGLAY	S/C	0.140017	Unchanged	2
DACH2	ERIPESPSPAPSLEE	D/C	0.140102	Unchanged	12
CCNY	NINVPSSVYA	M/C	0.141116	Unchanged	2
CHST5	QLFSQHPDVF	M/C	0.141116	Unchanged	3
CPNE1	PQVRLYGPTNF	M/C	0.141116	Unchanged	2
DBP	PARTPAPSPGPGSCG	S/C	0.141116	Unchanged	2
FOXN1	QSKHAGFSCS	S/C	0.141116	Unchanged	2
FREM2	HEKQELLRGLWR	M/C	0.141116	Unchanged	2
KAIN	FSPLSISAAYA	M/C	0.141116	Unchanged	2
KIF19	DSSENLSEIPLSH	M/C	0.141116	Unchanged	2
MYCB2	DISDIIHSTEKGD	D/C	0.141116	Unchanged	2
PI3R6	EVSGSSHCPLPAAP	S/C	0.141116	Unchanged	2
PPAL	QDFLRLTEPVV	S/C	0.141116	Unchanged	2
RBM15	LYPDSDWVPPPP	M/C	0.141116	Unchanged	2
RUSC2	DLSSQSSPSPAGSSIT	S/C	0.141116	Unchanged	3
SAA1	SLADQAANEWGR	S/C	0.141116	Unchanged	10
SGIP1	PADSPAPGPLGPPGPTGP	S/C	0.141116	Unchanged	2
SHE	DPLVKALQLLD	S/C	0.141116	Unchanged	2
SSF1	ARVGGSDEEASGIP	S/C	0.141116	Unchanged	2
SWAHB	HLAAIHGHQ	M/C	0.141116	Unchanged	2
TBB1	EEHGIDLAGSDRGASALQ	S/C	0.141116	Unchanged	5
TLN1	AAAIEAAAKKLE	M/C	0.141116	Unchanged	5
TVG10	LEHLIYIVST	M/C	0.141116	Unchanged	2
VWA8	FIGSLGDQATRLQ	D/C	0.141116	Unchanged	2
ZYX	HVQPQPQPKPQVQLH	M/C	0.141116	Unchanged	7
ACAP1	GPPEPMMAE	S/C	0.142213	Unchanged	2
APOB	YDHKNTFTLSY	S/C	0.142213	Unchanged	2
CAVN2	GDPVQPAVLQVHQTS	M/C	0.142213	Unchanged	7
DCAF1	FTPVTAAA	D/C	0.142213	Unchanged	2
DNJA4	NPKDRCESCSG	S/C	0.142213	Unchanged	2
FANCM	AGALWIYPTN	S/C	0.142213	Unchanged	2
FIBA	GSAGHWTSESSVSGSTGQWH	D/C	0.142213	Unchanged	2
FTCD	DFGPSSFVPSWGATATG	M/C	0.142213	Unchanged	2
HCFC1	GRHSHAVSTAAMTRS	D/C	0.142213	Unchanged	2
IQCH	ELAGILAQHAQ	S/C	0.142213	Unchanged	5
IRS2	ASASGSPSDPGFM	S/C	0.142213	Unchanged	5
KDM6A	HVHQMTADAVC	S/C	0.142213	Unchanged	2
LRR3C	RAPVLPVRSEDSSIL	M/C	0.142213	Unchanged	2
OR6F1	SASGRSK	M/C	0.142213	Unchanged	5
P73	GHDYSTAQQLL	D/C	0.142213	Unchanged	2
PCD16	PCVAGALTAIVAGEE	S/C	0.142213	Unchanged	2
PDLI1	SAMPFTASPASSTTAR	M/C	0.142213	Unchanged	2
PDS5B	EVLVSPTCSCKQA	M/C	0.142213	Unchanged	2
SNTB2	PRGPAGEAGASPPVR	S/C	0.142213	Unchanged	2
SRC	GGFNSSDTVTSPQRAGPLA	S/C	0.142213	Unchanged	2
SYT5	GGSSDPY	S/C	0.142213	Unchanged	3
TMM74	PDAFPPGLLHS	D/C	0.142213	Unchanged	2
TTHY	FHEHAEVVFTANDSGPR	S/C	0.142213	Unchanged	2
TTHY	YSYSTTAVVTNPKE	M/C	0.142213	Unchanged	5
WIPI1	VVVSHTKPRQMN	D/C	0.142213	Unchanged	2
PP2BB	FSHNTVRGCSY	S/C	0.147598	Unchanged	15
AIRE	AFPLLHALADHDVVPED	S/C	0.148915	Unchanged	2
ANAG	IRAVLGAVPRGRLLVLDL	M/C	0.148915	Unchanged	2
APLF	VQIVGQDETDDR	S/C	0.148915	Unchanged	2
ARAF	SDGTPRGSPSPASVSSGRK	M/C	0.148915	Unchanged	2
ARHG4	DGSVVCAEA	M/C	0.148915	Unchanged	2
ARI1B	TMGRSQGSPMDPMV	M/C	0.148915	Unchanged	2
F120C	VEYYSVTTKLSSLPVGPS	M/C	0.148915	Unchanged	2
HV781	AQGFTGRFVFSMD	M/C	0.148915	Unchanged	2
IGFN1	SPKDSGEYKAVAENT	S/C	0.148915	Unchanged	2
ITBP2	ELHVHIVFDGN	S/C	0.148915	Unchanged	2
LMF2	APCSLRSSPLAPVSGE	D/C	0.148915	Unchanged	2
NF2L3	GYCTDHESSS	D/C	0.148915	Unchanged	2
NINL	VVRSGQQQSDQ	S/C	0.148915	Unchanged	2
UNC5A	LDSDVADSSILTSG	S/C	0.148915	Unchanged	2
PDLI3	FVIPGRSSGCS	S/C	0.150786	Unchanged	3
FIBA	EGDFLAEGGGVR	S/C	0.151056	Unchanged	22
ITIH4	GSEMVVAGKLQDR	M/C	0.151494	Unchanged	2
DMKN	AKGGVSPSSSASRV	M/C	0.153309	Unchanged	7
PTPRJ	IKAVSISPTN	S/C	0.154407	Unchanged	3
AFF4	HNADALSDRFE	S/C	0.154769	Unchanged	2
SIAL	ETSNEGENNEESNE	S/C	0.154769	Unchanged	2
CSAD	RAVIRYSVKTGH	D/C	0.155132	Unchanged	2
EHD1	PHLVPPSKRRHE	S/C	0.155132	Unchanged	2
CAVN2	ALVEGEIAEEAAEKAT	D/C	0.164141	Unchanged	8
SET1A	TEESPPSAPLRPPE	M/C	0.166513	Unchanged	7
TTHY	GSPAINVAVHVFR	M/C	0.168824	Unchanged	2
ZYX	HVQPQPQPKPQVQLHVQSQT	S/C	0.168824	Unchanged	2
DCC	VSAMTVNGTGPPSNWYTA	M/C	0.17253	Unchanged	3
ZEP3	EVGPGPSGLSEE	M/C	0.17253	Unchanged	7
ATS18	GRPSSSCLLH	M/C	0.173568	Unchanged	2
BEND2	DIADDSTYVTADN	S/C	0.173568	Unchanged	2
BT2A1	VAPALKEVS	D/C	0.173568	Unchanged	2
CLCA3	SLLLSPVLKS	D/C	0.173568	Unchanged	2
CNN2	GANQSGQVFGLG	S/C	0.173568	Unchanged	2
CO4A3	GLPGLPGLPGTPGNEGL	M/C	0.173568	Unchanged	7
CPEB3	PPQQRRSPASPSQAPY	D/C	0.173568	Unchanged	2
FASTK	RLSGLLLIPPVQPCC	M/C	0.173568	Unchanged	2
GABT	ITMACGSCSNEN	M/C	0.173568	Unchanged	2
HXA10	AKGYGSGGGGAQQLGA	M/C	0.173568	Unchanged	2
IL31R	DHLCEEGAPNPYL	S/C	0.173568	Unchanged	2
MB213	LDEDGGCRRKC	S/C	0.173568	Unchanged	2
MN1	YTLESTSGN	M/C	0.173568	Unchanged	3
MPP9	DISVNTVDEENT	S/C	0.173568	Unchanged	2
PDLI1	MNLASEPQEVLHIGSAHN	M/C	0.173568	Unchanged	2
RGN	DISNGLDWSLDH	M/C	0.173568	Unchanged	2
S39AA	KKKGRKSNENSEVIT	M/C	0.173568	Unchanged	2
SRGN	SLDRNLPSDSQDLGQHGLEEDF	M/C	0.173568	Unchanged	2
SSH1	CEDPNAPAICT	M/C	0.173568	Unchanged	2
SYUA	GVTAVAQKTVE	S/C	0.173568	Unchanged	2
TTHY	ALGISPFHEHAEVVFTANDSGPRR	M/C	0.173568	Unchanged	2
UBP36	NGDPVMYGL	S/C	0.173568	Unchanged	2
WDR7	DLLVEVMDII	S/C	0.173568	Unchanged	2
SH3R1	PRVSPPASPTLEVELGSA	D/C	0.17753	Unchanged	3
ZYX	VNPFRPGDSEPPPAPGAQRAQ	D/C	0.17753	Unchanged	10
DACH1	VIKERVPDSPSPAPSLEE	S/C	0.178874	Unchanged	13
A1AT	ITPNLAEFAFSLYR	M/C	0.181449	Unchanged	2
ADCY4	HQGVSVLYADIVGFT	S/C	0.181449	Unchanged	2
ADNP2	SFKNHLHRYHE	S/C	0.181449	Unchanged	2
AMER3	CPCRDPRSGSK	S/C	0.181449	Unchanged	2
ANAG	IRAVLGAVPRGRLLVLDL	D/C	0.181449	Unchanged	2
ARAF	SDGTPRGSPSPASVSSGRK	S/C	0.181449	Unchanged	2
ARMX2	LDTVGAEAVAPAASSAE	M/C	0.181449	Unchanged	2
ASTN1	FSQQNSSGPWA	M/C	0.181449	Unchanged	2
BCLF1	TPSQHSHSIQ	S/C	0.181449	Unchanged	2
CAVN2	GDPVQPAVLQVHQ	S/C	0.181449	Unchanged	2
CEP57	KSTSPSHA	S/C	0.181449	Unchanged	3
CLCN5	TITLVLAVSSGLSLGKEGP	M/C	0.181449	Unchanged	2
CO5A3	DGIPGPLGPLGPPGAAGP	S/C	0.181449	Unchanged	5
COOA1	LRKEGEFYPDATY	M/C	0.181449	Unchanged	2
CPEB3	PQQRRSPASPSQAPY	D/C	0.181449	Unchanged	2
CPEB3	PQQRRSPASPSQAPY	M/C	0.181449	Unchanged	2
CPEB3	PQQRRSPASPSQAPY	S/C	0.181449	Unchanged	2
CRBN	AVLAYSNVQE	S/C	0.181449	Unchanged	2
DACH2	SVIKERIPESPSPAPSLEE	M/C	0.181449	Unchanged	2
DYM	DSSPFPSSIP	M/C	0.181449	Unchanged	2
EEA1	AKPDGLVTDSSAE	D/C	0.181449	Unchanged	2
EHMT1	LNKPALQAQP	S/C	0.181449	Unchanged	2
EPHA8	WLTYPAH	M/C	0.181449	Unchanged	2
EXTL1	KCRGDGLKVFV	S/C	0.181449	Unchanged	2
FARP1	DLAQGRLT	S/C	0.181449	Unchanged	2
FIBA	SSYSKQFTSSTSYN	S/C	0.181449	Unchanged	3
FOXM1	EEWPSPAPSFKEESSHS	D/C	0.181449	Unchanged	2
FSTL3	PGQELCGNNN	S/C	0.181449	Unchanged	2
GFRA1	KNKPLGPAGSEN	M/C	0.181449	Unchanged	2
IF2B1	IMHKEAKD	S/C	0.181449	Unchanged	2
K0100	GPSLASK	S/C	0.181449	Unchanged	3
K1C9	SRSGGGGGGGLGSGGSIRSSY	S/C	0.181449	Unchanged	2
KI26A	GSRALGPSVKLSTAS	D/C	0.181449	Unchanged	2
KIRR1	NTYSRGPASDYG	M/C	0.181449	Unchanged	2
KMT2C	YHTFCLQPVMKS	D/C	0.181449	Unchanged	2
LAMA1	ESCVPCDCSGN	S/C	0.181449	Unchanged	2
LRC73	SSIQISGEPLSGAE	D/C	0.181449	Unchanged	2
LRFN1	FSSALLSPPPAAL	D/C	0.181449	Unchanged	2
LRFN1	FSSALLSPPPAAL	M/C	0.181449	Unchanged	2
MARK1	KGNFAKVKLARHVLTGREVAVK	M/C	0.181449	Unchanged	2
MBPHL	TALLGYTVQ	D/C	0.181449	Unchanged	2
MMRN1	GVGGTGGVGNRAP	S/C	0.181449	Unchanged	2
NCOA3	PPMAGCN	S/C	0.181449	Unchanged	2
NEUG	KGPGPGGPGGAGVARGGAGGGP	M/C	0.181449	Unchanged	3
NEUG	KGPGPGGPGGAGVARGGAGGGP	S/C	0.181449	Unchanged	3
NF2L1	ASLGGCSQDFL	M/C	0.181449	Unchanged	2
O14J1	PQSIANSLMGNGY	D/C	0.181449	Unchanged	2
OTOF	SGSGQGSEAPEK	M/C	0.181449	Unchanged	2
PPAL	QDFLRLTEPVV	D/C	0.181449	Unchanged	2
PTPRD	DISCTSPSST	M/C	0.181449	Unchanged	2
PUR4	GLRERMGPSYC	S/C	0.181449	Unchanged	2
REV3L	IEVGDSIVHKARETLE	M/C	0.181449	Unchanged	2
REV3L	IEVGDSIVHKARETLE	S/C	0.181449	Unchanged	2
RTN1	YIDDLSEEQR	S/C	0.181449	Unchanged	2
S6A18	GLTLPGATK	M/C	0.181449	Unchanged	2
SKOR2	TPGGLPVPTYL	D/C	0.181449	Unchanged	3
SNED1	CESGGGAYL	M/C	0.181449	Unchanged	2
TBB1	SEYQQFQDAK	S/C	0.181449	Unchanged	2
TM6S2	TGNILGKYSS	S/C	0.181449	Unchanged	2
TMM74	PDAFPPGLLHS	M/C	0.181449	Unchanged	2
TVG10	LEHLIYIVST	S/C	0.181449	Unchanged	2
TYB4	DMAEIEKFDKSKLK	M/C	0.181449	Unchanged	2
ZBTB4	AKGRNPRAGR	D/C	0.181449	Unchanged	2
ZFHX3	CEVLGNDIGLP	M/C	0.181449	Unchanged	2
ZFP62	INHKSVHQGK	M/C	0.181449	Unchanged	2
ZN317	AYGRSCHLIAHK	D/C	0.181449	Unchanged	2
ZN407	VVPGPILPEQL	S/C	0.181449	Unchanged	2
ZN541	SPSEESPPGPGGG	S/C	0.181449	Unchanged	2
ZN711	NTNKVLKQ	M/C	0.181449	Unchanged	2
ATP7A	VESTSNSPSS	S/C	0.182279	Unchanged	8
ZYX	HVQPQPQPKPQVQLH	S/C	0.183431	Unchanged	7
CAVN2	DPVQPAVLQVHQTS	D/C	0.185877	Unchanged	3
SAA1	SLADQAANEWGRSG	M/C	0.19043	Unchanged	8
COJA1	GLKGDLGP	S/C	0.197466	Unchanged	2
FIBA	SETESPRNPSSAGSWNSG	S/C	0.197466	Unchanged	3
RMND1	KLNSELDLDDAILE	D/C	0.197466	Unchanged	2
WDR35	QLYEGCVDTALKTALH	M/C	0.197466	Unchanged	2
ADCY9	DGSIGRSPTDEI	D/C	0.201243	Unchanged	2
AGRF5	MTTTVSHNTTM	M/C	0.201243	Unchanged	2
AGRL4	FSTLLNCSYTQN	D/C	0.201243	Unchanged	2
APOE	KVEQAVETEPEPEL	M/C	0.201243	Unchanged	2
ARFG1	LDSPSEGHS	D/C	0.201243	Unchanged	7
ASTRA	ALSDITSSGA	S/C	0.201243	Unchanged	2
AT10D	ILSYFLFAIVF	M/C	0.201243	Unchanged	2
BCOR	ARISTSPSVALSK	M/C	0.201243	Unchanged	2
CAC1I	VAVDQQPVTN	M/C	0.201243	Unchanged	2
CAVN2	GEIAEEAAEKATS	S/C	0.201243	Unchanged	3
CFA46	VGFIHAE	D/C	0.201243	Unchanged	2
CLAP1	FSQPNSIPTAPS	M/C	0.201243	Unchanged	2
CNBD1	QVPFTCTIITK	S/C	0.201243	Unchanged	2
CO3	HWESASLL	M/C	0.201243	Unchanged	3
CO9A1	GPPGPPGLPGFC	D/C	0.201243	Unchanged	2
CPLN1	DLVLSKSSRHNA	M/C	0.201243	Unchanged	2
CREB5	YLSPESSPPASPVPAC	M/C	0.201243	Unchanged	3
CSMD2	CTIGLHFLVF	M/C	0.201243	Unchanged	2
DACH2	RIPESPSPAPSLEE	M/C	0.201243	Unchanged	3
DBP	SPARTPAPSPGPGSCG	D/C	0.201243	Unchanged	3
DDR1	RPPACPQGLY	M/C	0.201243	Unchanged	2
DOCK9	DNSSKGSTKKR	M/C	0.201243	Unchanged	2
DOP1	AKGFPSFISDM	D/C	0.201243	Unchanged	2
EMAL3	GPAPATPSRTPSL	M/C	0.201243	Unchanged	2
EPHA6	CSTGYEEIEGS	S/C	0.201243	Unchanged	2
EPOR	GPGGSVDIVAM	D/C	0.201243	Unchanged	2
ERMAP	ASSAGSWLSGC	M/C	0.201243	Unchanged	2
ERMIN	EPSLEGALTK	S/C	0.201243	Unchanged	2
EST1A	TLSVNSA	S/C	0.201243	Unchanged	2
F246B	RAPARKNHKKMPVPPGAPQ	S/C	0.201243	Unchanged	2
F246C	LPAASPAPSPAPRPAAR	D/C	0.201243	Unchanged	2
FBX41	SPASPSPAD	S/C	0.201243	Unchanged	5
FGD1	IDSISSPSNSEE	D/C	0.201243	Unchanged	2
FIBA	ADSGEGDFLAEGGGVRGP	S/C	0.201243	Unchanged	2
FIBA	DSGEGDFLAEGGGV	M/C	0.201243	Unchanged	2
FIBA	GSESGIFTNTKES	D/C	0.201243	Unchanged	3
GAK1B	PASAVSVLKS	M/C	0.201243	Unchanged	2
IGS10	ARVPSEESTT	M/C	0.201243	Unchanged	10
ITIH4	GLPGPPDVPDHAAYHPFR	S/C	0.201243	Unchanged	5
KI13B	PKGSRQTLKV	M/C	0.201243	Unchanged	2
LAMB4	CEDCQHN	M/C	0.201243	Unchanged	2
MAST1	RQYRSARCKS	D/C	0.201243	Unchanged	2
MDGA2	DFGTYTCVASLK	D/C	0.201243	Unchanged	2
MMRN1	GGTGGIGGVGGTGGVGNRAP	S/C	0.201243	Unchanged	3
MUC19	FGPDAGSSVGTGS	S/C	0.201243	Unchanged	2
MUC5B	TTHITEPSTVTSHTP	M/C	0.201243	Unchanged	2
MYH11	QQAEQLSNELATER	M/C	0.201243	Unchanged	2
NOD1	GDAGVGKSMLL	D/C	0.201243	Unchanged	2
NOXA1	PGPCEDPAGAGGAGAGG	M/C	0.201243	Unchanged	2
NPT3	NTTQQQGLSNAST	M/C	0.201243	Unchanged	2
OSCRI	AVASRGGQLHAAG	S/C	0.201243	Unchanged	2
P2RX2	ARVLGQAPPE	S/C	0.201243	Unchanged	2
PCBP1	GPPLDAYSIQGQH	D/C	0.201243	Unchanged	2
PDE11	RLLASTASSSPASVMVAK	S/C	0.201243	Unchanged	2
PEPL	QQPEVEVTHE	M/C	0.201243	Unchanged	2
PHC2	LQPASPPQQCV	D/C	0.201243	Unchanged	3
PPR36	LREKAQNVFE	S/C	0.201243	Unchanged	2
PRGC2	APSSAPPSPAPEK	D/C	0.201243	Unchanged	8
PTPRS	PDSGLRSPLREP	M/C	0.201243	Unchanged	2
RAD9B	LNFCLKSSNEE	M/C	0.201243	Unchanged	2
RFA1	KAAGPSLSH	M/C	0.201243	Unchanged	2
RIR1	LDIVLANKDRLN	S/C	0.201243	Unchanged	2
RYR3	PGFRFSTPCFV	S/C	0.201243	Unchanged	2
SAA1	DSLADQAANEWGR	D/C	0.201243	Unchanged	2
SAA1	FGHGAEDSLADQ	D/C	0.201243	Unchanged	2
SHL2A	PRPGGEAAAVF	M/C	0.201243	Unchanged	2
TDRD5	RLPPLDTSSLIGVF	M/C	0.201243	Unchanged	2
THYG	WCVDPASGEEL	D/C	0.201243	Unchanged	2
TONSL	GVGSAQSR	M/C	0.201243	Unchanged	2
TTHY	SPAINVAVHVFR	S/C	0.201243	Unchanged	3
UBP19	GGMIGGHYTACA	M/C	0.201243	Unchanged	2
URB2	SLHTSVVAN	S/C	0.201243	Unchanged	2
VP13B	NTAIQAWQQ	M/C	0.201243	Unchanged	2
WNK3	SFTCPSLKNPIS	M/C	0.201243	Unchanged	3
WWC3	RARGSPFVRSGT	M/C	0.201243	Unchanged	3
ZN318	ARRGSPSPPRGRR	D/C	0.201243	Unchanged	5
ZN778	NETQTARSHN	M/C	0.201243	Unchanged	2
UBP11	DQDSSTFPGCIN	S/C	0.201643	Unchanged	3
CO3	WESASLLR	S/C	0.204084	Unchanged	7
KANL1	LAPPSSTLSPGSAEN	S/C	0.204084	Unchanged	5
PDLI1	NNALESKTAASGVE	D/C	0.204084	Unchanged	5
CHST5	FSQHPDVF	M/C	0.204894	Unchanged	5
FIBA	GSSGTGGTATWKPGSSGP	S/C	0.204894	Unchanged	8
PP2BB	FSHNTVRGCSY	D/C	0.204894	Unchanged	15
SRF	VSASVSPSAVSSANGTVL	D/C	0.204894	Unchanged	7
FIBA	ADSGEGDFLAEGGGVR	D/C	0.205081	Unchanged	62
SRGN	SLDRNLPSDSQDLG	D/C	0.208413	Unchanged	3
KCNA4	HGDECSYTDL	S/C	0.209174	Unchanged	12
PTF1A	CHRGTRSPSPSDPDYG	S/C	0.218258	Unchanged	7
RUSC1	EEGAASPSDPGCS	M/C	0.22007	Unchanged	7
DMKN	AKGGVSPSSSASRV	S/C	0.220972	Unchanged	7
NSN5C	ASAPERTPSPAPKRK	S/C	0.231651	Unchanged	5
CAVN2	DPVQPAVLQVHQTS	S/C	0.233379	Unchanged	3
AMPN	ANSSPVASTT	M/C	0.233953	Unchanged	5
FIBA	EGDFLAEGGGVR	M/C	0.235591	Unchanged	22
CO3	IHWESASLLR	M/C	0.235726	Unchanged	2
KDM5C	VESTSPKTFLE	M/C	0.236137	Unchanged	2
HXB7	GYGLEPSSFN	D/C	0.237948	Unchanged	22
CAVN2	ALVEGEIAEEAAEKAT	S/C	0.239878	Unchanged	8
PGFRA	AKPDHATSEVYEI	M/C	0.239881	Unchanged	15
KNG1	RPPGFSPFR	D/C	0.242075	Unchanged	45
CO3	RIHWESASLLR	M/C	0.253157	Unchanged	15
A1AT	EQNTKSPLFMGKVVNPTQK	M/C	0.254213	Unchanged	2
TLN1	SGASGPENFQVG	D/C	0.263199	Unchanged	13
UT14C	TSQVLSKWDPIILKN	M/C	0.263199	Unchanged	2
CAVN2	VEGEIAEEAAEKAT	S/C	0.268452	Unchanged	3
RUSC2	DLSSQSSPSPAG	D/C	0.268452	Unchanged	10
TTHY	LLSPYSYSTTAVVTNPKE	D/C	0.276303	Unchanged	3
ARFG1	LDSPSEGHS	S/C	0.278517	Unchanged	7
CALD1	QYTSAIEGTK	S/C	0.278517	Unchanged	3
DBP	ARTPAPSPGPGSCG	M/C	0.278517	Unchanged	5
E4F1	ASAGHQIIVQN	D/C	0.278517	Unchanged	10
MED13	ASCKESK	S/C	0.278517	Unchanged	8
CDK13	SSSGRSK	M/C	0.280713	Unchanged	5
CHPT1	TACHQAPEQVQVLSSK	D/C	0.280713	Unchanged	5
CHPT1	TACHQAPEQVQVLSSK	S/C	0.280713	Unchanged	5
DBP	ARTPAPSPGPGSCG	D/C	0.280713	Unchanged	5
DOCK1	ASVSSLSSDS	S/C	0.280713	Unchanged	3
FIBA	DSGEGDFLAEGGGVRGPR	M/C	0.280713	Unchanged	3
MMRN1	GGVGGTGGVGNRAP	S/C	0.280713	Unchanged	3
FIBA	TADSGEGDFLAEGGGVR	M/C	0.285202	Unchanged	5
ITIH4	NVHSGSTFFKY	M/C	0.286321	Unchanged	2
IQCH	ELAGILAQHAQ	M/C	0.287636	Unchanged	5
SAA1	FGHGAEDSLADQAANEWGR	D/C	0.291244	Unchanged	3
FHI1A	NSELASPAPEAEH	D/C	0.292436	Unchanged	5
ICE1	RETTGSSSHA	M/C	0.293029	Unchanged	5
PARVB	SSHISEELTTTTE	S/C	0.293029	Unchanged	3
SNTG2	RAVLHCIH	M/C	0.293029	Unchanged	3
SYUA	EQVTNVGGAVVTG	S/C	0.293029	Unchanged	3
EKI2	PRAAAVAYFGI	S/C	0.293177	Unchanged	2
FIBA	SYSKQFTSSTSY	D/C	0.293177	Unchanged	7
PIGT	FLQAPSGAEL	S/C	0.293177	Unchanged	2
FBN2	NKGQYLSLDTE	S/C	0.294507	Unchanged	2
MINT	PRAADGVVKVPPASK	S/C	0.294507	Unchanged	2
TTHY	SPYSYSTTAVVTNPKE	M/C	0.294507	Unchanged	2
SFR1	DSGSCSALQNE	M/C	0.307133	Unchanged	27
PDLI1	MNLASEPQEVLHIGSAHNR	M/C	0.307793	Unchanged	3
GAPD1	AKLVALVNKFI	M/C	0.311817	Unchanged	5
FIBA	GEFVSETESRGSE	D/C	0.312217	Unchanged	27
ITIH4	GLPGPPDVPDHAAYHPF	S/C	0.314274	Unchanged	3
SYUA	GAVVTGVTAVAQKTVE	S/C	0.31578	Unchanged	27
FIBA	TADSGEGDFLAEGGGVR	S/C	0.315797	Unchanged	5
CTND2	SEKTSSLSPGL	M/C	0.31779	Unchanged	10
CO3	AAVYHHFISDGVR	M/C	0.32418	Unchanged	2
CO3	SEETKENEGFTVTAEGK	M/C	0.33686	Unchanged	18
DCTN6	PEPKPMIIGTNNV	S/C	0.33898	Unchanged	2
ATS16	HWSDWSSWSPCSRTC	D/C	0.341553	Unchanged	15
TSP3	INECAHADPCFPGSSC	S/C	0.341553	Unchanged	2
FETUA	APHGPGLIYRQPN	S/C	0.342404	Unchanged	5
A2MG	AAQVTIQSSGTFSSK	S/C	0.345779	Unchanged	2
AGRV1	ETAFGMRGMD	M/C	0.345779	Unchanged	2
AGRV1	VTVFWRIFPPSVGE	D/C	0.345779	Unchanged	2
AGRV1	VTVFWRIFPPSVGE	M/C	0.345779	Unchanged	2
ALBU	KVPQVSTPTLVEVSR	S/C	0.345779	Unchanged	2
AN30B	DSEIISVSDTQN	S/C	0.345779	Unchanged	2
ANKAR	GYWLTNAIKYN	M/C	0.345779	Unchanged	2
ANO8	EEGDGPPGGKEE	M/C	0.345779	Unchanged	2
APOC3	DALSSVQESQVAQQA	S/C	0.345779	Unchanged	2
APOC3	KDALSSVQESQVAQQA	S/C	0.345779	Unchanged	2
ASPH	STSAGSSSPG	D/C	0.345779	Unchanged	2
ATP7A	VESTSNSPSSSSLQKI	S/C	0.345779	Unchanged	7
ATS17	IGCDGIIGSAAK	S/C	0.345779	Unchanged	2
BRD7	SLPEDEGHT	S/C	0.345779	Unchanged	2
CABP4	LDELQAAFEEF	M/C	0.345779	Unchanged	2
CAC1H	PGRGPPDAESVHSI	M/C	0.345779	Unchanged	2
CAVN2	YEGSYALTSEEAERSDGDPVQPAVLQVHQTS	M/C	0.345779	Unchanged	3
CBPC4	AYHYPYTYTAL	S/C	0.345779	Unchanged	2
CC180	KCQVAKSNS	D/C	0.345779	Unchanged	2
CCD60	IRSRFLIQSVKI	M/C	0.345779	Unchanged	2
CDK13	DYMLALDPSK	M/C	0.345779	Unchanged	2
CE162	AELTDDEHE	D/C	0.345779	Unchanged	2
CHD9	LDSPGAATEYSDPS	S/C	0.345779	Unchanged	2
CHDH	VVVGAGSAGCVLAGR	M/C	0.345779	Unchanged	2
CHSTF	FFYDNSTDGEPPF	D/C	0.345779	Unchanged	2
CIPC	NQATQVE	D/C	0.345779	Unchanged	2
CK5P2	DLSKGGCKNG	S/C	0.345779	Unchanged	3
CMIP	NIIVAIAPL	M/C	0.345779	Unchanged	2
CO3	KITHRIHWESASLLR	D/C	0.345779	Unchanged	3
CO4A6	GIPGLPGIPGTRGLKG	D/C	0.345779	Unchanged	10
CO5A3	KDGIPGPLGPLGPPGAA	S/C	0.345779	Unchanged	2
CS084	QQALPSCPCCS	D/C	0.345779	Unchanged	2
CSMD2	CTIGLHFLVF	S/C	0.345779	Unchanged	2
DDX28	KVAELVHIL	D/C	0.345779	Unchanged	2
DDX41	IPTILSGRDM	M/C	0.345779	Unchanged	2
DYH14	LNPKCVTLSELYGQLD	S/C	0.345779	Unchanged	2
ECHA	PPEERTIEYLEEVA	S/C	0.345779	Unchanged	2
ENOA	GNPTVEVDLFTSKGLF	D/C	0.345779	Unchanged	3
FCSK	LGPGSPPGVWVCS	D/C	0.345779	Unchanged	2
FCSK	LGPGSPPGVWVCS	M/C	0.345779	Unchanged	2
FCSK	LGPGSPPGVWVCS	S/C	0.345779	Unchanged	2
FETUA	HTFMGVVSLGSPSGEVSHPRKT	D/C	0.345779	Unchanged	2
FETUA	VSLGSPSGEVSHPRKT	S/C	0.345779	Unchanged	2
FIBA	DSTFESKSY	S/C	0.345779	Unchanged	2
FIBA	EFVSETESRGSE	D/C	0.345779	Unchanged	2
FIBA	GGSTSYGTGSETESPRNPSSA	D/C	0.345779	Unchanged	2
FIBA	GSESGIFTNTK	S/C	0.345779	Unchanged	2
FIBA	WTADSGEGDFLAEGGGVR	M/C	0.345779	Unchanged	3
FINC	DAPIVNKVVTP	D/C	0.345779	Unchanged	2
FINC	DAPIVNKVVTP	M/C	0.345779	Unchanged	2
FINC	DAPIVNKVVTP	S/C	0.345779	Unchanged	2
GAK	PDKAAGQPYE	S/C	0.345779	Unchanged	2
GCC1	LDSHGEESSLDVNV	D/C	0.345779	Unchanged	2
GCC1	LDSHGEESSLDVNV	M/C	0.345779	Unchanged	2
GCC1	LDSHGEESSLDVNV	S/C	0.345779	Unchanged	2
GNB5	KKSVAMHTNYLSACSF	D/C	0.345779	Unchanged	2
GP108	LLPEAPSKPGLPK	M/C	0.345779	Unchanged	2
GPN3	EKFLDPDM	M/C	0.345779	Unchanged	2
GTR11	ARPAACMVC	M/C	0.345779	Unchanged	2
GVIN1	NKTNVVGLLTN	D/C	0.345779	Unchanged	2
H18	KAGLPIKASSSK	S/C	0.345779	Unchanged	2
HELZ	VQPNPSVLIGN	D/C	0.345779	Unchanged	2
HRG	HPNVFGFCR	S/C	0.345779	Unchanged	2
I2BPL	KDHSLLGRVF	D/C	0.345779	Unchanged	2
IGS22	SATATLHLS	S/C	0.345779	Unchanged	2
IRS1	GGKGPSTLTAPN	M/C	0.345779	Unchanged	2
ITIH4	GPPDVPDHAAYHPFR	D/C	0.345779	Unchanged	2
JHY	KKEDLHRIS	M/C	0.345779	Unchanged	2
K1586	TRYSATRIAE	M/C	0.345779	Unchanged	2
K1C10	STGDVNVEMN	M/C	0.345779	Unchanged	2
K1C14	YGGGLSVSSSRFSSG	D/C	0.345779	Unchanged	2
KKCC2	GSQARPHLSGR	M/C	0.345779	Unchanged	2
KLH24	RKVFEMDPKS	M/C	0.345779	Unchanged	2
KRA11	FPSFSTGGTCDS	M/C	0.345779	Unchanged	2
LIRA5	DSGTASHL	M/C	0.345779	Unchanged	2
LRP1B	DNSDEDHCGGK	S/C	0.345779	Unchanged	2
LV657	NFMLTQPH	S/C	0.345779	Unchanged	2
M3K1	ATTAPSIPSHL	M/C	0.345779	Unchanged	2
MAFIP	AFLVGSFHGVF	M/C	0.345779	Unchanged	2
MKRN1	GAGAAAATAAAASPTP	D/C	0.345779	Unchanged	2
MKRN1	GAGAAAATAAAASPTP	M/C	0.345779	Unchanged	2
MMRN1	GGTGGIGGVGGTGGVGNRA	D/C	0.345779	Unchanged	2
MMRN1	GGTGGIGGVGGTGGVGNRA	M/C	0.345779	Unchanged	2
MMRN1	GGTGGIGGVGGTGGVGNRA	S/C	0.345779	Unchanged	2
MRC2	RRISYHGSC	S/C	0.345779	Unchanged	2
MTR1B	FANCCEAGG	S/C	0.345779	Unchanged	2
MTUS1	VEPSLPFVWKP	D/C	0.345779	Unchanged	2
MUC5B	THITEPSTVTSHTP	M/C	0.345779	Unchanged	2
MYOM3	PYGFALLNCGKN	S/C	0.345779	Unchanged	2
NAC3	GDVPSTGQNNESCSG	M/C	0.345779	Unchanged	2
NECT2	GLTVEDEGN	S/C	0.345779	Unchanged	2
NFH	RTSVSSVSASPSRFR	S/C	0.345779	Unchanged	2
OSGI1	EWGTPDPSSCG	S/C	0.345779	Unchanged	2
OXR1	VSDGFYGTGETFV	M/C	0.345779	Unchanged	2
P3C2G	NLLNDELL	M/C	0.345779	Unchanged	2
PAEP	VALVCGVPAMD	S/C	0.345779	Unchanged	2
PARVB	SSHISEELTTTTE	M/C	0.345779	Unchanged	3
PBOV1	GSSMKCSSL	D/C	0.345779	Unchanged	2
PDXL2	SIEDTSQAQELP	M/C	0.345779	Unchanged	2
PHC2	LQPASPPQQCV	M/C	0.345779	Unchanged	3
PKHA6	SPASPAPPAN	S/C	0.345779	Unchanged	2
PLPL6	DEGGSPEGASPSTASEME	M/C	0.345779	Unchanged	2
POMP	TELSASGPFE	M/C	0.345779	Unchanged	2
PRUN2	PSEINGDN	S/C	0.345779	Unchanged	2
PTF1A	TRSPSPSDPDYG	S/C	0.345779	Unchanged	2
RFIP1	GTGSAKHR	D/C	0.345779	Unchanged	2
RFIP1	GTGSAKHR	S/C	0.345779	Unchanged	2
RHG10	GINDQGLY	D/C	0.345779	Unchanged	2
RHG18	GESAGDPQESIVFLSTLT	S/C	0.345779	Unchanged	2
RHG20	LDQLPRANVVLLR	D/C	0.345779	Unchanged	2
RHG31	SCANLETERNSDPLQP	M/C	0.345779	Unchanged	2
RIMS2	MTGRSAPPSPALSR	D/C	0.345779	Unchanged	2
RIR1	LDIVLANKDRLN	D/C	0.345779	Unchanged	2
S6A17	LIPPHVNFSHL	M/C	0.345779	Unchanged	2
S6A17	LIPPHVNFSHL	S/C	0.345779	Unchanged	2
SAA1	GHGAEDSLADQAANEWGR	S/C	0.345779	Unchanged	2
SALL4	LLPQAPGSVLFQSPF	D/C	0.345779	Unchanged	2
SALL4	LLPQAPGSVLFQSPF	M/C	0.345779	Unchanged	2
SARM1	GGKPSGDTPDVF	S/C	0.345779	Unchanged	2
SCAP	GGVQAHGDVTLY	S/C	0.345779	Unchanged	2
SEM6C	LLVAARDHVF	M/C	0.345779	Unchanged	2
SET1A	IEVVPAPE	S/C	0.345779	Unchanged	2
SFRP3	HLGLSKSDSSN	S/C	0.345779	Unchanged	2
SH3K1	SSTKSEGAN	D/C	0.345779	Unchanged	2
SHRM4	KAPDPSSSDPEK	D/C	0.345779	Unchanged	2
SMTL2	YGAVTAS	M/C	0.345779	Unchanged	2
SNTG2	RAVLHCIH	S/C	0.345779	Unchanged	3
SNX1	YKVTTQTSLPL	M/C	0.345779	Unchanged	2
SO2A1	GSASAKTGSC	S/C	0.345779	Unchanged	2
SP6	APGPFSK	M/C	0.345779	Unchanged	2
SPTN1	ASAFNSWFENAEEDLTDP	D/C	0.345779	Unchanged	2
SRGN	SLDRNLPSDSQDLG	M/C	0.345779	Unchanged	3
SSBP3	PWPNPNSANSIPYSS	S/C	0.345779	Unchanged	2
SSRB	PVVIGSTSAPGQGG	S/C	0.345779	Unchanged	2
STAC	PAPGSLTSTPA	M/C	0.345779	Unchanged	2
TENS4	TLHPAPSPSLP	M/C	0.345779	Unchanged	2
TNR1A	FAAPRREV	M/C	0.345779	Unchanged	2
TNR1A	FAAPRREV	S/C	0.345779	Unchanged	2
TRI63	VPTCSMCKVF	M/C	0.345779	Unchanged	2
TRRAP	DNTNTAGSP	M/C	0.345779	Unchanged	2
TTBK1	ALLSTSTSTPPQQN	S/C	0.345779	Unchanged	2
TTC28	RRLEASAYAA	M/C	0.345779	Unchanged	2
TTHY	GSPAINVAVHVF	S/C	0.345779	Unchanged	3
TTHY	SPAINVAVHVFR	D/C	0.345779	Unchanged	3
UFSP2	DLAFQLATPN	S/C	0.345779	Unchanged	2
UPK1B	IALTAECIFFV	S/C	0.345779	Unchanged	2
USH2A	FSVDSNLSVVCV	D/C	0.345779	Unchanged	2
VGFR1	TGSSSGSK	S/C	0.345779	Unchanged	2
VP13A	GAVFPFVF	D/C	0.345779	Unchanged	5
VW5B2	LSPAPMDWDM	S/C	0.345779	Unchanged	2
WBP2	QPPPPPYYPPEDKKTQ	S/C	0.345779	Unchanged	2
WDR43	SGGNEVSIEE	M/C	0.345779	Unchanged	2
WDR87	PTQKSPLATK	D/C	0.345779	Unchanged	2
YT009	MCPHPANPT	M/C	0.345779	Unchanged	2
ZFHX3	HSNDSPPPPSAAAPSSAS	D/C	0.345779	Unchanged	2
ZN423	PMATKKAEP	D/C	0.345779	Unchanged	2
ZN423	PMATKKAEP	S/C	0.345779	Unchanged	2
CLD25	HGLGLLGLLLCSF	D/C	0.351681	Unchanged	3
MN1	EAPSGHFDM	M/C	0.351681	Unchanged	3
MUS81	DHAPDSPSGENSPAPQGR	S/C	0.355809	Unchanged	5
FIBA	GEFVSETESRGSESGIFT	S/C	0.357273	Unchanged	3
MCAF2	GSNVPSGN	S/C	0.357273	Unchanged	2
FIBA	WTADSGEGDFLAEGGGVR	S/C	0.360361	Unchanged	3
A1AT	LFMGKVVNPTQK	M/C	0.36131	Unchanged	2
AMMR1	SGSGGGGGASSSSHCSG	S/C	0.36131	Unchanged	2
APOA1	ATVYVDVLKD	M/C	0.36131	Unchanged	2
ARI1B	GGGAPQPGPDM	M/C	0.36131	Unchanged	2
CO4A3	PGKPGPHGDLGF	D/C	0.36131	Unchanged	2
DACH1	ETSVIKERVPDSPSPAPSLEE	S/C	0.36131	Unchanged	2
ECHA	PPEERTIEYLEEVA	M/C	0.36131	Unchanged	2
EMIL1	VHETLNEIQHQL	M/C	0.36131	Unchanged	2
FBX41	PAASQSSGC	D/C	0.36131	Unchanged	2
FSIP2	EIFQSTLIN	M/C	0.36131	Unchanged	2
NXP20	EYQGLSH	M/C	0.36131	Unchanged	2
RBGPR	SIVELALE	M/C	0.36131	Unchanged	2
TMCC1	ILLAVMAVLLV	S/C	0.36131	Unchanged	2
TNT	SLELQSPAWPR	M/C	0.36131	Unchanged	2
TTC22	RARGLAAGIA	D/C	0.36131	Unchanged	2
UNK	RNSSLGSPSNLCGS	D/C	0.36131	Unchanged	13
A1AT	ITPNLAEFAFSLY	D/C	0.371093	Unchanged	2
A2MG	AIGYLNTGYQR	D/C	0.371093	Unchanged	3
A2MG	GHFYEPQAPS	S/C	0.371093	Unchanged	2
AASS	YAEIYGISSAHTL	S/C	0.371093	Unchanged	2
ABCA9	LIPPFTLIGSLFIFSE	S/C	0.371093	Unchanged	2
ACBG1	LGFNSPEWFFSAVG	S/C	0.371093	Unchanged	2
ADA12	CEMRDAKC	D/C	0.371093	Unchanged	2
ADK	HHASENNRIFTL	D/C	0.371093	Unchanged	2
AFF4	DNSRDDSSS	M/C	0.371093	Unchanged	2
AFF4	KETSGSSKNSSSTSKQK	S/C	0.371093	Unchanged	2
AGGF1	FDHDLQSYVLVDQGSQN	S/C	0.371093	Unchanged	2
AGRD2	NTCILARV	M/C	0.371093	Unchanged	2
AGRF5	MTTTVSHNTTM	S/C	0.371093	Unchanged	2
AGRG1	WMGLEGYN	D/C	0.371093	Unchanged	2
AGRG6	DNSDWSKTAT	M/C	0.371093	Unchanged	2
AGRG6	DNSDWSKTATN	D/C	0.371093	Unchanged	3
AGRV1	VTVFWRIFPPSVGE	S/C	0.371093	Unchanged	2
AHNK	GGVTGSPEASISGSK	M/C	0.371093	Unchanged	2
AMPN	ANSSPVASTT	D/C	0.371093	Unchanged	5
ANKL2	KTCSVPPSDT	M/C	0.371093	Unchanged	2
AP3B1	NVGAVPSGQDN	D/C	0.371093	Unchanged	2
APOA1	ATVYVDVLKD	D/C	0.371093	Unchanged	2
APOA4	GNTEGLQKSLAELGGHLDQQVEEF	D/C	0.371093	Unchanged	2
APOA4	RVEPYGENFN	D/C	0.371093	Unchanged	2
APOB	QVPTFTIPK	M/C	0.371093	Unchanged	2
APOB	QVPTFTIPK	S/C	0.371093	Unchanged	2
APOC3	DALSSVQESQVAQ	D/C	0.371093	Unchanged	2
ARHGC	RPSSDNADSPKS	M/C	0.371093	Unchanged	3
ARHGI	FPAPSPPPADS	S/C	0.371093	Unchanged	2
ASAP3	LEAFANGQDFGQPLPGPDA	S/C	0.371093	Unchanged	2
ASGL1	ARLVMEKT	D/C	0.371093	Unchanged	2
ASGL1	ARLVMEKT	S/C	0.371093	Unchanged	2
ASXL3	KTAPERNVEIPPSSP	S/C	0.371093	Unchanged	2
AT10D	ILSYFLFAIVF	S/C	0.371093	Unchanged	2
AT2L2	PAMAYAN	M/C	0.371093	Unchanged	2
ATL3	WSDCSRTCGGGASYSLR	D/C	0.371093	Unchanged	2
BAP1	QPSPTPSN	M/C	0.371093	Unchanged	2
BBS2	ALLVGTQTN	S/C	0.371093	Unchanged	2
BCOR	ARISTSPSVALSK	D/C	0.371093	Unchanged	2
BMAL2	RIEISASSGSRVEDG	S/C	0.371093	Unchanged	2
BOP1	GVSDSEESVF	S/C	0.371093	Unchanged	5
BORA	DNNTVDM	M/C	0.371093	Unchanged	2
BRWD3	KMTGNNLPSGEDKI	D/C	0.371093	Unchanged	2
BT3A3	QIKWSDTKGE	S/C	0.371093	Unchanged	2
BTBD2	VVGFGLYGSI	S/C	0.371093	Unchanged	2
BTNL8	GSISCSMRHAH	M/C	0.371093	Unchanged	2
C2C2L	TLKVLRSSSCG	D/C	0.371093	Unchanged	2
CA174	DKGHLVKS	D/C	0.371093	Unchanged	2
CA174	DKGHLVKS	S/C	0.371093	Unchanged	2
CAAS1	VELVSLHDLGRW	M/C	0.371093	Unchanged	2
CALD1	SSPTAAGTPNKETAGLKVGVSS	S/C	0.371093	Unchanged	2
CAPR2	EVSKPAVSLEQ	M/C	0.371093	Unchanged	2
CAR10	QELCQKLHAV	M/C	0.371093	Unchanged	2
CARL2	DLSGNPGALGASED	S/C	0.371093	Unchanged	2
CAVN2	GEIAEEAAEKATS	D/C	0.371093	Unchanged	3
CAVN2	LVEGEIAEEAAEKAT	D/C	0.371093	Unchanged	3
CCD14	DLSVDSAR	M/C	0.371093	Unchanged	3
CCD18	MTKFESIH	S/C	0.371093	Unchanged	2
CCD60	IRSRFLIQSVKI	S/C	0.371093	Unchanged	2
CD82	PEVTYPCSCEVK	D/C	0.371093	Unchanged	2
CDK13	EADSLRGNISVKAV	S/C	0.371093	Unchanged	2
CELR2	VALRFGSVLGNY	D/C	0.371093	Unchanged	2
CELR2	VALRFGSVLGNY	M/C	0.371093	Unchanged	2
CELR2	VALRFGSVLGNY	S/C	0.371093	Unchanged	2
CFA46	VGFIHAE	S/C	0.371093	Unchanged	2
CHD1	DFEEEHGKG	D/C	0.371093	Unchanged	2
CHD6	RTKSRKASK	S/C	0.371093	Unchanged	2
CIRBP	VTFENIDDAK	S/C	0.371093	Unchanged	2
CLAP1	FSQPNSIPTAPS	D/C	0.371093	Unchanged	2
CLTR2	ITLALAAANACFNPLL	D/C	0.371093	Unchanged	2
CMIP	NIIVAIAPL	D/C	0.371093	Unchanged	2
CMIP	NIIVAIAPL	S/C	0.371093	Unchanged	2
CMIP	QEHENIIVAIAPLLE	S/C	0.371093	Unchanged	2
CMPK2	KAVLLKSPPS	M/C	0.371093	Unchanged	2
CMTR2	GLIFVLHSCF	M/C	0.371093	Unchanged	2
CO005	EWEDLEAKT	D/C	0.371093	Unchanged	2
CO005	EWEDLEAKT	M/C	0.371093	Unchanged	2
CO1A1	GFSGLDGAKGDAGP	S/C	0.371093	Unchanged	2
CO3	HWESASLL	D/C	0.371093	Unchanged	3
CO3	HWESASLLR	D/C	0.371093	Unchanged	3
CO3	IHWESASLL	S/C	0.371093	Unchanged	3
CO3	SSKITHRIHWES	D/C	0.371093	Unchanged	2
CO3	SSKITHRIHWES	M/C	0.371093	Unchanged	2
CO3	SSKITHRIHWES	S/C	0.371093	Unchanged	2
CO3	SSKITHRIHWESASLLR	S/C	0.371093	Unchanged	2
CO4A1	GLPGLPGIPGTPGEK	D/C	0.371093	Unchanged	2
CO4A3	GLPGLPGLPGTPGNEGL	D/C	0.371093	Unchanged	7
CO4A3	MMGFPGAIGP	M/C	0.371093	Unchanged	2
CO5A2	KPGPMGPLGIPGSSGF	S/C	0.371093	Unchanged	2
CO5A3	GDPGPPGPIGSLGHPGP	M/C	0.371093	Unchanged	2
CO9A1	GPPGPPGLPGFC	M/C	0.371093	Unchanged	2
COJA1	GLKGDLGP	M/C	0.371093	Unchanged	2
COLC2	AAATSDFYKRETN	M/C	0.371093	Unchanged	2
COMA1	HGAPGAAGN	M/C	0.371093	Unchanged	2
COPA1	EKGDPGSSAAGIKGE	M/C	0.371093	Unchanged	2
CP7A1	GIRRRQTGEPPLENG	M/C	0.371093	Unchanged	2
CPLN1	PAPSSAAHQ	S/C	0.371093	Unchanged	2
CQ064	AKFLVTFCA	D/C	0.371093	Unchanged	2
CRLF1	GSILAGSCLY	D/C	0.371093	Unchanged	2
CRLF1	GSILAGSCLY	S/C	0.371093	Unchanged	2
CS084	QQALPSCPCCS	S/C	0.371093	Unchanged	2
CT085	KYIKVFPSPPVP	S/C	0.371093	Unchanged	2
D42E2	AKGYVASGQAY	S/C	0.371093	Unchanged	2
DACH1	ETSVIKERVPDSPSPAPSLEE	M/C	0.371093	Unchanged	2
DACH1	TSVIKERVPDSPSPAPSLEE	D/C	0.371093	Unchanged	2
DAPLE	AKLQVENSTLSSQ	D/C	0.371093	Unchanged	2
DBP	ARTPAPSPGPGSCG	S/C	0.371093	Unchanged	5
DBP	RTPAPSPGPGSCG	S/C	0.371093	Unchanged	5
DBP	TPAPSPGPGSCG	S/C	0.371093	Unchanged	2
DCR1A	PPALAGKLAA	D/C	0.371093	Unchanged	2
DCR1A	PPALAGKLAA	M/C	0.371093	Unchanged	2
DEN1A	LNSGEGFSD	M/C	0.371093	Unchanged	2
DIDO1	PSPSLLYKS	M/C	0.371093	Unchanged	2
DLL4	PGWTGEYC	D/C	0.371093	Unchanged	2
DLL4	PGWTGEYC	S/C	0.371093	Unchanged	2
DLX2	GVFDSLVADM	D/C	0.371093	Unchanged	2
DMXL2	DHDLSLDRESEA	M/C	0.371093	Unchanged	2
DMXL2	DHDLSLDRESEA	S/C	0.371093	Unchanged	2
DNJA3	GGRGSIIISPCV	M/C	0.371093	Unchanged	2
DOT1L	NHSVTDPEKLN	D/C	0.371093	Unchanged	2
DOT1L	NHSVTDPEKLN	M/C	0.371093	Unchanged	2
DOT1L	NHSVTDPEKLN	S/C	0.371093	Unchanged	2
DSCAM	DSGYYSCIANN	M/C	0.371093	Unchanged	2
DSCAM	DSGYYSCIANN	S/C	0.371093	Unchanged	2
DYHC1	KKVSKSPLVMD	M/C	0.371093	Unchanged	2
DYN3	FEIVKMEFNEK	M/C	0.371093	Unchanged	2
DYRK3	TQHFLDGG	D/C	0.371093	Unchanged	2
DYST	ASPNRSTSVSSQAAQAAS	S/C	0.371093	Unchanged	2
E2AK2	EGEGRSK	S/C	0.371093	Unchanged	2
E2F4	LDSSSSSSSSSSSSSN	M/C	0.371093	Unchanged	2
E41LB	VQNVSSPHKSE	M/C	0.371093	Unchanged	2
EAF1	DNGPASPP	S/C	0.371093	Unchanged	2
EIF3L	AKVSGGPSLEQRF	S/C	0.371093	Unchanged	2
EIF3M	GAEISEE	D/C	0.371093	Unchanged	2
ELAP1	TLKDCDLPAADSC	S/C	0.371093	Unchanged	2
EMC7	KVVNTSDPDM	M/C	0.371093	Unchanged	2
ENTD1	DVSLDKRSDGIFTNT	S/C	0.371093	Unchanged	2
EPHA6	CSTGYEEIEGS	M/C	0.371093	Unchanged	2
EPHB3	LPLIVGSATAGLVFV	D/C	0.371093	Unchanged	2
ERCC3	EQWKAQFKM	D/C	0.371093	Unchanged	2
ERCC3	EQWKAQFKM	S/C	0.371093	Unchanged	2
ERF	PEPLSPFPVSPLAGPGSLL	D/C	0.371093	Unchanged	2
ERF	PEPLSPFPVSPLAGPGSLL	M/C	0.371093	Unchanged	2
ERF	PEPLSPFPVSPLAGPGSLL	S/C	0.371093	Unchanged	2
ERLN1	ARVLVAAVVGLVAV	S/C	0.371093	Unchanged	2
ERP44	HPLLHIQKTPA	D/C	0.371093	Unchanged	2
ERP44	HPLLHIQKTPA	S/C	0.371093	Unchanged	2
ES8L2	QHLATFIMDKSE	M/C	0.371093	Unchanged	2
EST1A	TLSVNSA	M/C	0.371093	Unchanged	2
F1711	EPKSARKGRGDALSLQQNYPP	S/C	0.371093	Unchanged	2
F189B	KAPDPSGTGAHGHK	S/C	0.371093	Unchanged	2
F199X	LSDVIPSIPSSPCLLPKK	S/C	0.371093	Unchanged	3
F246B	RAPARKNHKKMPVPPGAPQ	M/C	0.371093	Unchanged	2
FA53B	DHNGNPSAPPSKRQC	M/C	0.371093	Unchanged	2
FAM74	WREFRGCRYC	D/C	0.371093	Unchanged	2
FBN3	AGDLAGHYT	M/C	0.371093	Unchanged	2
FBX30	DYNDTNQN	D/C	0.371093	Unchanged	2
FBXL5	WDEDADIDE	D/C	0.371093	Unchanged	2
FETUA	APHGPGLIYRQPN	D/C	0.371093	Unchanged	5
FGD4	EVSGNSVVCSFLQYME	S/C	0.371093	Unchanged	2
FGGY	RAVSQVN	S/C	0.371093	Unchanged	2
FIBA	ADSGEGDFLAEGGGVRGPR	S/C	0.371093	Unchanged	2
FIBA	AFFDTASTGK	D/C	0.371093	Unchanged	2
FIBA	DFLAEGGGVR	D/C	0.371093	Unchanged	2
FIBA	DFLAEGGGVR	S/C	0.371093	Unchanged	2
FIBA	DLGTLSGIGTLDGFR	D/C	0.371093	Unchanged	2
FIBA	DTASTGKTFPG	D/C	0.371093	Unchanged	2
FIBA	EFVSETESRGSESGI	D/C	0.371093	Unchanged	2
FIBA	EFVSETESRGSESGIF	D/C	0.371093	Unchanged	2
FIBA	GEFVSETESRGSESGIF	S/C	0.371093	Unchanged	2
FIBA	HPGIAEFPSRGKS	S/C	0.371093	Unchanged	2
FIBA	SETESPRNPSSAGSWNSG	M/C	0.371093	Unchanged	3
FIBA	SKQFTSSTSYNRGDSTFESKSY	D/C	0.371093	Unchanged	2
FIBA	SSSYSKQFTSSTSY	S/C	0.371093	Unchanged	2
FIBA	SSYSKQFTSSTSY	S/C	0.371093	Unchanged	2
FIBA	SSYSKQFTSSTSYN	M/C	0.371093	Unchanged	3
FIBA	SYSKQFTSSTSY	M/C	0.371093	Unchanged	7
FIBA	TGNRNPGSSGTGGTATWKPGSSGP	S/C	0.371093	Unchanged	2
FIBA	WTADSGEGDFLAEGGGVR	D/C	0.371093	Unchanged	3
FIBB	EEAPSLRPAPPPISGGGYR	S/C	0.371093	Unchanged	2
FIBB	QGVNDNEEGFFSAR	S/C	0.371093	Unchanged	2
FIBB	REEAPSLRPAPPPISGGGY	M/C	0.371093	Unchanged	2
FIBB	VNDNEEGFFSARGHRPLD	S/C	0.371093	Unchanged	2
FILA2	GSSQSSGC	M/C	0.371093	Unchanged	2
FOG2	NIGPSFPVGPF	M/C	0.371093	Unchanged	2
FOLH1	QEMKTYSVSF	D/C	0.371093	Unchanged	2
FOLH1	QEMKTYSVSF	S/C	0.371093	Unchanged	2
FOXJ3	SELESSLTSMD	D/C	0.371093	Unchanged	2
FSIP2	EIFQSTLIN	S/C	0.371093	Unchanged	2
GCP4	LKTPPTAVTEH	D/C	0.371093	Unchanged	2
GCP4	LKTPPTAVTEH	M/C	0.371093	Unchanged	2
GCP4	LKTPPTAVTEH	S/C	0.371093	Unchanged	2
GDE	DELVPHQISV	D/C	0.371093	Unchanged	2
GDF5	ANTITSFI	M/C	0.371093	Unchanged	2
GDIA	KQNDVFGEAEQ	S/C	0.371093	Unchanged	2
GOGA4	QALAPAQASS	S/C	0.371093	Unchanged	2
GRRE1	CTSSSSSTN	D/C	0.371093	Unchanged	2
GSDMA	QGENLYVVME	M/C	0.371093	Unchanged	2
GTR12	SVMAASLV	D/C	0.371093	Unchanged	2
GTR12	SVMAASLV	M/C	0.371093	Unchanged	2
GVIN1	NKTNVVGLLTN	M/C	0.371093	Unchanged	2
HACD2	SISLPNKYN	M/C	0.371093	Unchanged	2
HCFC1	NDPAIES	S/C	0.371093	Unchanged	2
HECD3	RPAEGGARLV	D/C	0.371093	Unchanged	2
HERC3	KVVYISCGEEH	S/C	0.371093	Unchanged	3
HES4	PLLAPPLLPG	S/C	0.371093	Unchanged	2
HIPL1	VRAVKRAEFGQGG	D/C	0.371093	Unchanged	2
HLX	KPSFCIADILH	D/C	0.371093	Unchanged	2
HLX	KPSFCIADILH	S/C	0.371093	Unchanged	2
HMHA1	PELPVAVPSGPFRHE	S/C	0.371093	Unchanged	2
HPT	GAVIALLLWGQ	S/C	0.371093	Unchanged	3
HUNK	VEVLSPSHHYR	M/C	0.371093	Unchanged	3
I2BPL	KDHSLLGRVF	M/C	0.371093	Unchanged	2
IKZF1	PHARNGLSLKE	S/C	0.371093	Unchanged	2
INP4A	PILEFSLACSELHTP	M/C	0.371093	Unchanged	2
INSR	RPTFLEIVNLLKDD	D/C	0.371093	Unchanged	2
INSR	RPTFLEIVNLLKDD	M/C	0.371093	Unchanged	2
INS	EAEDLQVGQVELGGGPGAGSLQPLALEGSLQ	M/C	0.371093	Unchanged	2
IRAK4	MPPDSSSPEN	D/C	0.371093	Unchanged	2
ISM1	LAAQHCCYGDN	M/C	0.371093	Unchanged	2
ITA2	NPDEIDETTE	S/C	0.371093	Unchanged	2
ITIH4	QLGLPGPPDVPDHAAYHPF	S/C	0.371093	Unchanged	3
ITIH4	SRQLGLPGPPDVPDHAAYHPF	D/C	0.371093	Unchanged	2
JADE3	LHGQSSIGN	S/C	0.371093	Unchanged	2
K0319	LNRGSPSGIWGDS	D/C	0.371093	Unchanged	2
K0513	DGASESETT	S/C	0.371093	Unchanged	2
K0825	SPQTFANVFV	M/C	0.371093	Unchanged	2
K2C71	NVASGSGKSGGYG	S/C	0.371093	Unchanged	2
KCNQ2	ERSLSAYGG	D/C	0.371093	Unchanged	2
KCNQ2	ERSLSAYGG	M/C	0.371093	Unchanged	2
KIF24	ISPSHVATEHT	S/C	0.371093	Unchanged	2
KLH14	LDVMLVECYDP	M/C	0.371093	Unchanged	2
KMT2C	VRKSFKDLT	D/C	0.371093	Unchanged	2
KMT2E	HVVNSAPPPPPP	D/C	0.371093	Unchanged	2
KPB2	LEVPFVPMTLPT	M/C	0.371093	Unchanged	3
KRA11	FPSFSTGGTCDS	D/C	0.371093	Unchanged	2
KT3K	GHSGGGCISQG	M/C	0.371093	Unchanged	2
LAMB4	CEDCQHN	D/C	0.371093	Unchanged	2
LATS2	GVQRSPSFQSKT	D/C	0.371093	Unchanged	2
LDHD	GRRKSAAGYN	S/C	0.371093	Unchanged	2
LPIN3	YFPQSDSGLGAR	D/C	0.371093	Unchanged	2
LPP	KPQPAPQAGPI	M/C	0.371093	Unchanged	2
LRP1B	DNSDEDHCGGK	D/C	0.371093	Unchanged	2
LRP1B	EYICASDGCIS	M/C	0.371093	Unchanged	2
LRP2	GDGSDEELHLCLDV	S/C	0.371093	Unchanged	2
LST2	AVATQEAASEPVA	S/C	0.371093	Unchanged	2
LTBP1	TLPLTVTSQQGVK	S/C	0.371093	Unchanged	2
LTBP2	EQDAPVAGLQPVER	D/C	0.371093	Unchanged	2
LUZP4	SQGQPEENHHSE	M/C	0.371093	Unchanged	2
LV150	KSGTSASLAITGLQS	D/C	0.371093	Unchanged	2
LV150	KSGTSASLAITGLQS	M/C	0.371093	Unchanged	2
LV150	KSGTSASLAITGLQS	S/C	0.371093	Unchanged	2
LYPA1	FPQGPIGGAN	S/C	0.371093	Unchanged	2
LZTS3	LRQGCSGKL	M/C	0.371093	Unchanged	2
MAP1B	ETESPSQEFVN	D/C	0.371093	Unchanged	2
MAP1B	ETESPSQEFVN	S/C	0.371093	Unchanged	2
MAST1	RQYRSARCKS	M/C	0.371093	Unchanged	2
MAST4	KVGLMSMT	M/C	0.371093	Unchanged	2
MC4R	LGKGYSDGGC	D/C	0.371093	Unchanged	2
MCAF2	GSNVPSGN	M/C	0.371093	Unchanged	2
MDFI	SLASQGSK	M/C	0.371093	Unchanged	2
MDGA2	DFGTYTCVASLK	M/C	0.371093	Unchanged	2
MGAP	PLDQNGSFN	D/C	0.371093	Unchanged	2
MINY2	GVGHELGTAGDA	D/C	0.371093	Unchanged	2
MK15	GPEDQAVTE	M/C	0.371093	Unchanged	2
MKRN1	GAGAAAATAAAASPTP	S/C	0.371093	Unchanged	2
MMP25	FAGLPETGRMD	S/C	0.371093	Unchanged	2
MMRN1	GGIGGVGGTGGVGNRAP	S/C	0.371093	Unchanged	3
MMRN1	GGTGGIGGVGGTGGVGNRAP	D/C	0.371093	Unchanged	3
MMRN1	GGVGGTGGVGNRAP	D/C	0.371093	Unchanged	3
MMRN1	GGVGGTGGVGNRAP	M/C	0.371093	Unchanged	3
MMRN1	GTGGIGGVGGTGGVGNRAP	S/C	0.371093	Unchanged	2
MMRN1	TVGGTGGIGGVGGTGGVGNRAP	S/C	0.371093	Unchanged	2
MN1	EAPSGHFDM	S/C	0.371093	Unchanged	3
MN1	YTLESTSGN	D/C	0.371093	Unchanged	3
MRP6	LDDPDRAGWP	M/C	0.371093	Unchanged	2
MTFR2	FGHHISQSEGQRTKE	M/C	0.371093	Unchanged	2
MTOR	IEQIVVALGGEF	D/C	0.371093	Unchanged	2
MTUS1	VEPSLPFVWKP	M/C	0.371093	Unchanged	2
MUC19	EATGTIGP	D/C	0.371093	Unchanged	2
MUC5B	TTHITEPSTVTSHTP	D/C	0.371093	Unchanged	2
MYB	AIQRHYN	D/C	0.371093	Unchanged	2
MYH15	NETVVAVF	D/C	0.371093	Unchanged	2
MYO9B	GLSPGSQVDSK	M/C	0.371093	Unchanged	2
MYOM2	SGSSPVSGYFVDF	M/C	0.371093	Unchanged	2
N42L2	YFHHQDGYRYN	M/C	0.371093	Unchanged	2
NAV2	SHPGMSDNAPASLE	M/C	0.371093	Unchanged	2
NDRG1	DAPGQQD	D/C	0.371093	Unchanged	2
NDUA2	AAAAASRGVGAKLG	D/C	0.371093	Unchanged	3
NEK8	PGQALACGS	S/C	0.371093	Unchanged	2
NEUL3	AKVNAGCRLLL	S/C	0.371093	Unchanged	2
NKTR	KTTGKKLCYK	M/C	0.371093	Unchanged	2
NKTR	KTTGKKLCYK	S/C	0.371093	Unchanged	2
NLRP1	AQPLGPQLR	S/C	0.371093	Unchanged	2
NLRP1	ASVLSASPSLKE	M/C	0.371093	Unchanged	2
NOD1	GDAGVGKSMLL	M/C	0.371093	Unchanged	2
NOXA1	PGPCEDPAGAGGAGAGG	D/C	0.371093	Unchanged	2
NPC1	PIDSNIAFSVNAS	D/C	0.371093	Unchanged	2
NR2C1	DNSPDQGPNKV	M/C	0.371093	Unchanged	2
NSD2	GVRGIGRVF	D/C	0.371093	Unchanged	2
NSF1C	AAPEEESAYVAGEK	S/C	0.371093	Unchanged	2
NU155	FSASSTVEKPS	M/C	0.371093	Unchanged	2
NUFP1	PELDCSFTAHE	S/C	0.371093	Unchanged	2
O10J6	ITLFVVFLILYT	S/C	0.371093	Unchanged	2
OR4C5	LDSPVYFFLSF	M/C	0.371093	Unchanged	2
OTOF	YRPPDRSAPSW	M/C	0.371093	Unchanged	2
OX1R	LPGLGPCGSLKAPSP	S/C	0.371093	Unchanged	2
OXR1	VSDGFYGTGETFV	S/C	0.371093	Unchanged	2
P3H3	AHTFFVANPMH	M/C	0.371093	Unchanged	2
P85B	VRALGATFGPL	S/C	0.371093	Unchanged	2
PAEP	VALVCGVPAMD	D/C	0.371093	Unchanged	2
PAEP	VALVCGVPAMD	M/C	0.371093	Unchanged	2
PARVB	SSHISEELTTTTE	D/C	0.371093	Unchanged	3
PBX2	TRPVAPKEMERMVSI	S/C	0.371093	Unchanged	2
PCOC2	CGTFRPGALVSSGNKM	M/C	0.371093	Unchanged	2
PDLI1	NNALESKTAASGVEA	D/C	0.371093	Unchanged	2
PDLI1	NPAGLYSSENISNF	S/C	0.371093	Unchanged	2
PDLI1	SEPQEVLHIGSAH	S/C	0.371093	Unchanged	2
PDLI1	SSENISNFNNALESKTAASGVE	S/C	0.371093	Unchanged	2
PDLI3	FVIPGRSSGCS	M/C	0.371093	Unchanged	3
PDXL2	SIEDTSQAQELP	D/C	0.371093	Unchanged	2
PEPL	QQPEVEVTHE	S/C	0.371093	Unchanged	2
PERE	RLRSGSASPMD	D/C	0.371093	Unchanged	2
PFKAL	MGMEAVMA	S/C	0.371093	Unchanged	2
PGAP4	NGSVPIV	M/C	0.371093	Unchanged	2
PHC3	QNALVSEEELPAAE	D/C	0.371093	Unchanged	2
PHLD	HQGGATRMYA	S/C	0.371093	Unchanged	2
PKHA6	RVPGGGE	M/C	0.371093	Unchanged	2
PKP1	IDSLMAYVQ	S/C	0.371093	Unchanged	2
PLCL2	DNLGHITLC	D/C	0.371093	Unchanged	2
PLD3A	PSVLGVDVLQRRVDGR	D/C	0.371093	Unchanged	2
PO3F1	ARLVHQGAAHA	M/C	0.371093	Unchanged	2
PO5F1	FPEGEAFPPVS	S/C	0.371093	Unchanged	2
PPOX	GDHPAAQN	S/C	0.371093	Unchanged	2
PR23B	PAGPEPRAAPSL	D/C	0.371093	Unchanged	2
PR23B	PAGPEPRAAPSL	M/C	0.371093	Unchanged	2
PR23B	PAGPEPRAAPSL	S/C	0.371093	Unchanged	2
PR40B	SVWEKPSVLKS	M/C	0.371093	Unchanged	2
PRGC2	PSSAPPSPAPE	D/C	0.371093	Unchanged	2
PRR5	FSDPPGQGPTG	S/C	0.371093	Unchanged	2
PSD1	RPLNGLPAPGG	S/C	0.371093	Unchanged	2
PTF1A	ICHRGTRSPSPSDPDYG	D/C	0.371093	Unchanged	2
PTF1A	ICHRGTRSPSPSDPDYG	S/C	0.371093	Unchanged	2
PTGIS	LDSVLSES	M/C	0.371093	Unchanged	2
PTPRQ	PPQDFSVKQLSGVTVK	D/C	0.371093	Unchanged	2
PWP2A	DGQQSAPQADE	S/C	0.371093	Unchanged	2
PYDC2	HLSGRADEHCVMPPP	M/C	0.371093	Unchanged	2
RAD51	LDNVAYARAFN	M/C	0.371093	Unchanged	2
RAD9B	LNFCLKSSNEE	S/C	0.371093	Unchanged	2
RAN	NLEFVAMPALAPPEVVM	D/C	0.371093	Unchanged	2
RBNS5	GGQGQSEDS	M/C	0.371093	Unchanged	2
RED2	EGSGRSK	S/C	0.371093	Unchanged	3
RFIP3	QLAPGPAE	S/C	0.371093	Unchanged	2
RGPS2	GPEVGASPQSGR	S/C	0.371093	Unchanged	2
RHG07	EWYTKSFGH	S/C	0.371093	Unchanged	2
RHG31	LATNHPA	D/C	0.371093	Unchanged	2
RIOK3	TADNEADFLAEIEAL	D/C	0.371093	Unchanged	2
RMI2	NPIHESMWELE	M/C	0.371093	Unchanged	2
RMND1	KLNSELDLDDAILE	M/C	0.371093	Unchanged	2
RNPC3	VHSPCPTSGSEKK	M/C	0.371093	Unchanged	2
ROA3	GPGYSSRGGYGG	D/C	0.371093	Unchanged	2
RPGF1	KFHSPKIKR	M/C	0.371093	Unchanged	2
RPTOR	IHQAGGSPPASSTS	D/C	0.371093	Unchanged	2
RPTOR	IHQAGGSPPASSTS	M/C	0.371093	Unchanged	2
RPTOR	IHQAGGSPPASSTS	S/C	0.371093	Unchanged	2
RS19	FSRGSKSVARRV	S/C	0.371093	Unchanged	2
RUSC1	EGAASPSDPGCS	D/C	0.371093	Unchanged	3
RUSD2	KPVQDLNIVLKDN	S/C	0.371093	Unchanged	2
S12A2	AKGRFRVNFV	S/C	0.371093	Unchanged	2
S22AH	SAASRVATSTDPSCSG	D/C	0.371093	Unchanged	2
S26A3	SVASVYSL	D/C	0.371093	Unchanged	2
S26A3	SVASVYSL	M/C	0.371093	Unchanged	2
S26A3	SVASVYSL	S/C	0.371093	Unchanged	2
S39AA	KKKGRKSNENSEVIT	S/C	0.371093	Unchanged	2
S6A17	LIPPHVNFSHL	D/C	0.371093	Unchanged	2
S6A18	GLTLPGATK	S/C	0.371093	Unchanged	2
SAA1	AEAISDARENIQ	D/C	0.371093	Unchanged	2
SAA1	DSLADQAANEWGR	S/C	0.371093	Unchanged	2
SAA1	GAEDSLADQAANEWGR	M/C	0.371093	Unchanged	5
SAA1	GGVWAAEAISDAR	S/C	0.371093	Unchanged	2
SAA2	AEDSLADQAANKWG	M/C	0.371093	Unchanged	2
SACS	YVGYLVDAE	M/C	0.371093	Unchanged	2
SALL1	TGIPYGMS	M/C	0.371093	Unchanged	2
SC16A	SPEHSSPSVRLLPSAPQTLPD	D/C	0.371093	Unchanged	3
SCAM3	ACLASFCVETN	S/C	0.371093	Unchanged	2
SEH1	GILKGNGSPVN	S/C	0.371093	Unchanged	2
SEN2	GCLQEGSGCHP	S/C	0.371093	Unchanged	2
SHRM1	LGPGGDRAS	M/C	0.371093	Unchanged	2
SIM1	FDGCYQNVGLV	D/C	0.371093	Unchanged	2
SIM1	FDGCYQNVGLV	M/C	0.371093	Unchanged	2
SIM1	FDGCYQNVGLV	S/C	0.371093	Unchanged	2
SKOR2	TPGGLPVPTYL	M/C	0.371093	Unchanged	3
SKT	EENGDSVVQN	M/C	0.371093	Unchanged	2
SLIK4	VKHEGLGNPDCGS	M/C	0.371093	Unchanged	2
SLIK5	PKGTRQPNK	M/C	0.371093	Unchanged	2
SNX22	PEAEGPRQSPEK	S/C	0.371093	Unchanged	2
SOAT2	HVAVEHQLPPAS	D/C	0.371093	Unchanged	2
SP20H	NLLQLPGGSLI	D/C	0.371093	Unchanged	2
SP4	PRIVTVAAISQDS	M/C	0.371093	Unchanged	2
SPG17	GTVNTSSKI	S/C	0.371093	Unchanged	2
SPT33	KKGSTYSVPKS	D/C	0.371093	Unchanged	2
SRC8	SAYQKTVPVEAVTSK	S/C	0.371093	Unchanged	2
SRF	PVSASVSPSAVSSANGTVL	S/C	0.371093	Unchanged	2
SSBP3	PWPNPNSANSIPYSS	D/C	0.371093	Unchanged	2
SSPO	GPGLASRSGSC	S/C	0.371093	Unchanged	2
STAB1	GDGRACY	S/C	0.371093	Unchanged	2
STAG1	DLLVLRKTVK	D/C	0.371093	Unchanged	2
STAG1	DLLVLRKTVK	S/C	0.371093	Unchanged	2
STX16	SSEEEHAIEITTQ	M/C	0.371093	Unchanged	2
SUSD4	HGMNPSNGDGF	S/C	0.371093	Unchanged	2
SYNE1	GGLPDRGHE	M/C	0.371093	Unchanged	2
SYT5	GGSSDPY	M/C	0.371093	Unchanged	3
SYTL4	LDSFTADSDSTSR	D/C	0.371093	Unchanged	2
SYTL4	LDSFTADSDSTSR	M/C	0.371093	Unchanged	2
SYTL4	LDSFTADSDSTSR	S/C	0.371093	Unchanged	2
SYUA	AVVTGVTAVAQK	M/C	0.371093	Unchanged	3
SYUA	EQVTNVGGAVVTG	D/C	0.371093	Unchanged	3
SYUA	EQVTNVGGAVVTG	M/C	0.371093	Unchanged	3
T132E	DVQAILPLAMD	S/C	0.371093	Unchanged	2
T179B	ALVGSRLSH	M/C	0.371093	Unchanged	2
TAGL2	GMTGYGMPRQIL	M/C	0.371093	Unchanged	2
TAGL2	GTNRGASQAGMTGYGMP	D/C	0.371093	Unchanged	3
TANK	LDSPGKAIRGPQ	S/C	0.371093	Unchanged	2
TBA4A	AVFVDLEPTVIDEIR	D/C	0.371093	Unchanged	3
TBB1	EEHGIDLAGSDRGASALQ	M/C	0.371093	Unchanged	5
TBPL1	ATAVEQIY	S/C	0.371093	Unchanged	2
TBX22	NQMLYGLQSPGN	S/C	0.371093	Unchanged	3
TDRD5	RLPPLDTSSLIGVF	S/C	0.371093	Unchanged	2
TECT1	LLVVLLGCWASV	S/C	0.371093	Unchanged	2
TET1	EPPSDEPLSD	D/C	0.371093	Unchanged	2
TGFR2	EEYNTSNPD	M/C	0.371093	Unchanged	2
THNS2	TLCQWSTLSYPGLVKE	S/C	0.371093	Unchanged	2
THYG	WCVDPASGEEL	M/C	0.371093	Unchanged	2
TM104	TGNDSCGVEADT	S/C	0.371093	Unchanged	2
TM145	RYPEAKCCQ	S/C	0.371093	Unchanged	2
TM158	PGLLGVPSN	M/C	0.371093	Unchanged	2
TMF1	PMPISANGSN	M/C	0.371093	Unchanged	2
TMM59	SFITSSWTF	S/C	0.371093	Unchanged	2
TNKS2	LNTSGSGTIL	D/C	0.371093	Unchanged	2
TOM1	AAPLPAPPILS	M/C	0.371093	Unchanged	2
TOX3	SPSPPASKSA	M/C	0.371093	Unchanged	2
TPBG	DLSPFAFSGSNA	M/C	0.371093	Unchanged	2
TPPP	PPKSPGDPSK	S/C	0.371093	Unchanged	2
TPST2	NPPNYGNPDPFV	S/C	0.371093	Unchanged	2
TR10B	LLVPANEGD	D/C	0.371093	Unchanged	2
TRPM4	PQPSSPALEH	D/C	0.371093	Unchanged	2
TRPM4	PQPSSPALEH	M/C	0.371093	Unchanged	2
TRPM4	PQPSSPALEH	S/C	0.371093	Unchanged	2
TSH3	GSSSSSSSSSSSCG	S/C	0.371093	Unchanged	2
TSP1	PIDGCLSNPCFA	D/C	0.371093	Unchanged	2
TSSC4	SSFNQDPSSCG	D/C	0.371093	Unchanged	2
TTC12	LDSGKNTAVTTK	S/C	0.371093	Unchanged	2
TTC28	QVLVQLQAGEK	D/C	0.371093	Unchanged	5
TTHY	LLSPYSYSTTAVVTNPKE	M/C	0.371093	Unchanged	3
TTYH2	PLIGRASPPPTYSPSMRAT	D/C	0.371093	Unchanged	2
TVA11	GAFLLYVSMKMG	M/C	0.371093	Unchanged	2
TY3H	YRHGDPIPRVEYTAEE	D/C	0.371093	Unchanged	2
UBP27	DISLDLPGSCTSFWPM	S/C	0.371093	Unchanged	2
UBP33	RARGLTGLKNI	M/C	0.371093	Unchanged	2
UBP33	RARGLTGLKNI	S/C	0.371093	Unchanged	2
UBP34	LLSPHDFLHTL	D/C	0.371093	Unchanged	2
UBP54	PGLSKTSTAEMEH	D/C	0.371093	Unchanged	2
UE2NL	VIAGESK	M/C	0.371093	Unchanged	2
UGGG2	PPDGCNAFV	S/C	0.371093	Unchanged	2
URB2	SLHTSVVAN	D/C	0.371093	Unchanged	2
UROL1	ACPAEGPEPSTSPCSL	D/C	0.371093	Unchanged	2
USF3	LIPESVSKSKS	S/C	0.371093	Unchanged	2
VANG2	LRALLMVLVF	S/C	0.371093	Unchanged	2
VATC2	TFAESLIRRM	M/C	0.371093	Unchanged	2
VWF	VHSGKRYPPGTS	D/C	0.371093	Unchanged	2
VWF	VHSGKRYPPGTS	M/C	0.371093	Unchanged	2
VWF	VHSGKRYPPGTS	S/C	0.371093	Unchanged	2
WASC5	EMFKQMLSEKQ	D/C	0.371093	Unchanged	2
WDR33	HEQSGGP	M/C	0.371093	Unchanged	2
WN10B	PHSLPSPGPG	M/C	0.371093	Unchanged	2
WNK2	GLRVPPTACCG	S/C	0.371093	Unchanged	2
WWC3	RARGSPFVRSGT	S/C	0.371093	Unchanged	3
XYLT1	ARGGGGGGGGGGGGRGPQAR	M/C	0.371093	Unchanged	2
YJ013	QNLPSSGPLQAR	S/C	0.371093	Unchanged	2
YN009	PGPSFHLGGPGLPGHAGP	M/C	0.371093	Unchanged	2
ZAN	QVVNSPSCDSSLQ	S/C	0.371093	Unchanged	2
ZBP1	RALVIAQALGM	S/C	0.371093	Unchanged	2
ZBTB4	AKGRNPRAGR	S/C	0.371093	Unchanged	2
ZC12A	ILSYKSQHPS	S/C	0.371093	Unchanged	2
ZC3H3	LLRTGRLDPAGSCS	M/C	0.371093	Unchanged	2
ZC3H3	LLRTGRLDPAGSCS	S/C	0.371093	Unchanged	2
ZEP1	NSHQKGDM	S/C	0.371093	Unchanged	2
ZEP2	GSPSLVSEESPSAIDSD	M/C	0.371093	Unchanged	2
ZEP3	EVGPGPSGLSE	D/C	0.371093	Unchanged	2
ZFHX3	HSNDSPPPPSAAAPSSAS	M/C	0.371093	Unchanged	2
ZFHX3	HSNDSPPPPSAAAPSSAS	S/C	0.371093	Unchanged	2
ZFHX4	MLLPAAASEKS	M/C	0.371093	Unchanged	2
ZFTA	ACGRALPSLH	S/C	0.371093	Unchanged	2
ZN143	IVLQGHATRVTAKS	S/C	0.371093	Unchanged	2
ZN213	TGSDVTVSWSPEEAE	S/C	0.371093	Unchanged	2
ZN318	ARRGSPSPPR	M/C	0.371093	Unchanged	2
ZN318	ARRGSPSPPRGR	D/C	0.371093	Unchanged	2
ZN350	CSECGKSCS	M/C	0.371093	Unchanged	2
ZN483	FDPDKSPFGHN	M/C	0.371093	Unchanged	2
ZN608	PMSQHQSYIQYL	D/C	0.371093	Unchanged	2
ZN687	YRCPSCS	S/C	0.371093	Unchanged	2
ZN778	NETQTARSHN	S/C	0.371093	Unchanged	2
ZN865	LLPPAPGGLQPP	M/C	0.371093	Unchanged	2
ZO1	RAAAAKSTAME	D/C	0.371093	Unchanged	3
ZO1	RAAAAKSTAME	S/C	0.371093	Unchanged	3
ZSWM8	SRLTVELAQ	S/C	0.371093	Unchanged	2
ZSWM9	PEAKVKLVFV	M/C	0.371093	Unchanged	2
ZSWM9	PEAKVKLVFV	S/C	0.371093	Unchanged	2
ZYX	GAPGPLTLKEVEELE	D/C	0.371093	Unchanged	3
DOK7	DHSPPSQGSPGN	S/C	0.374063	Unchanged	2
PTGR1	VVGAVGSDE	S/C	0.374063	Unchanged	2
PTSS1	ECEDGTYSPEISW	M/C	0.374063	Unchanged	2
FIBA	GDSTFESKSY	M/C	0.382352	Unchanged	15
FIBA	GEFVSETESRGSES	S/C	0.388323	Unchanged	2
RUSC2	DLSSQSSPSPAGSS	S/C	0.388323	Unchanged	2
STXB5	RPVSVSPSSSQEI	M/C	0.388323	Unchanged	2
SYUA	GAGSIAAATGFVKKDQLGKNE	S/C	0.388323	Unchanged	2
T200C	AAAAAAASSSSSAPAAA	M/C	0.388323	Unchanged	2
TIGD4	LLYRMLPTN	M/C	0.388323	Unchanged	2
TTHY	TKSYWKALGISPFHEHAEVVFTANDSGPR	M/C	0.388323	Unchanged	2
Z3H7B	SFMEETNS	S/C	0.388323	Unchanged	2
ZN469	PCYQGQPGGLN	M/C	0.388323	Unchanged	2
FIBA	KPVPDLVPGNFK	S/C	0.391064	Unchanged	2
DCST2	ALALMGFT	M/C	0.395108	Unchanged	2
FIBA	GSSGTGGTATWKPG	M/C	0.395108	Unchanged	2
MON1A	AGQEGAMFV	S/C	0.395108	Unchanged	3
RC3H1	AKPKDVVAAGSV	S/C	0.395108	Unchanged	2
RFLB	DSGLPPSPSPSHWGLAA	M/C	0.395108	Unchanged	2
SYT6	PRQMHVSSVDYGN	S/C	0.395108	Unchanged	2
ASM	GLGPAGPFDM	M/C	0.396439	Unchanged	2
ATP7A	VESTSNSPSS	M/C	0.396439	Unchanged	8
CARL2	YEAGSSPSHHW	M/C	0.396439	Unchanged	3
CAVN2	ALVEGEIAEEAAEKAT	M/C	0.396439	Unchanged	8
CE290	KAIVHQTDNVI	M/C	0.396439	Unchanged	2
CFA57	YSVRGCGECSF	S/C	0.396439	Unchanged	2
DYM	DSSPFPSSIP	S/C	0.396439	Unchanged	2
ERMP1	PILGRSGSEIPPD	M/C	0.396439	Unchanged	3
FSIP2	TGHLPPLN	S/C	0.396439	Unchanged	2
MON1A	AGQEGAMFV	M/C	0.396439	Unchanged	3
NCKPL	SPAMQAFVS	S/C	0.396439	Unchanged	2
PAI1	MAPALRHLY	S/C	0.396439	Unchanged	2
RXFP1	GSVPVQC	M/C	0.396439	Unchanged	2
SAA1	SLADQAANEW	M/C	0.396439	Unchanged	7
SC6A4	ITLGLDSTFAGL	S/C	0.396439	Unchanged	2
TTHY	SPAINVAVHVFR	M/C	0.396439	Unchanged	3
UBA6	FLNLAIPIVVF	S/C	0.396439	Unchanged	2
ZAN	QVVNSPSCDSSL	S/C	0.396439	Unchanged	2
ZBT39	HKAVLACAAG	S/C	0.396439	Unchanged	2
ILDR1	KGSVERRSEKDSS	M/C	0.398111	Unchanged	2
ZIC5	AGMFISASGTYAGPDG	S/C	0.39854	Unchanged	2
APEX2	SFWKSVLAGP	S/C	0.399075	Unchanged	2
ITPI2	PSMPAAEEMHKN	S/C	0.399075	Unchanged	2
RGN	DISNGLDWSLDH	D/C	0.399075	Unchanged	2
SAA2	SLADQAANKW	S/C	0.399075	Unchanged	2
A2MG	GFYESDVMGRGHA	M/C	0.400381	Unchanged	2
ARMC2	KLTSYRDCCTALASYS	M/C	0.400381	Unchanged	2
BARD1	SYEFVSPSPPADVSER	S/C	0.400381	Unchanged	7
BAZ2B	VENWSVEEQAME	M/C	0.400381	Unchanged	2
BRD4	FQSLTHQSPPQQN	S/C	0.400381	Unchanged	2
DCC	YTLDKNIPIDD	M/C	0.400381	Unchanged	2
F185A	ITVDSSSGC	S/C	0.400381	Unchanged	2
FCRL5	VAGGLLSIAGLAA	S/C	0.400381	Unchanged	2
FIBA	GHWTSESSVSGSTGQWH	D/C	0.400381	Unchanged	2
FIBA	SSSHHPGIAEFPSR	D/C	0.400381	Unchanged	2
HEG1	DLSSSSEST	S/C	0.400381	Unchanged	2
HORM1	RSKESPDLSISHSQ	M/C	0.400381	Unchanged	2
HXA10	SSAAEELSPAPSESSK	M/C	0.400381	Unchanged	5
ICE1	RETTGSSSHA	S/C	0.400381	Unchanged	5
IGS10	VPSEESTT	M/C	0.400381	Unchanged	3
IVD	NLGVLGITAPVQYGG	M/C	0.400381	Unchanged	3
MAVS	ANPASVSTVPSKLPTSS	S/C	0.400381	Unchanged	2
MAVS	GIHVAENPSIQLLE	S/C	0.400381	Unchanged	2
MRCKA	RRYSFRVPEE	S/C	0.400381	Unchanged	2
RNF31	LSLLLQNTHPRQQ	S/C	0.400381	Unchanged	2
SAA1	GGVWAAEAISDARENIQR	D/C	0.400381	Unchanged	2
SGMR1	WMGAMCLLHASLSEYVLLF	M/C	0.400381	Unchanged	2
SHAN1	GSGAGYGGY	S/C	0.400381	Unchanged	2
SMCR5	GQLGLASSCFEQ	M/C	0.400381	Unchanged	2
SPC1L	DDTSPGCAA	S/C	0.400381	Unchanged	2
STA10	HADSLEN	S/C	0.400381	Unchanged	2
TICRR	KTVATGEIMLYAC	S/C	0.400381	Unchanged	2
TRFL	RYYGYTGAFR	S/C	0.400381	Unchanged	2
VPP4	GGIVGVFIIFAVF	S/C	0.400381	Unchanged	2
ZN226	GFCYSPVLPVH	D/C	0.400381	Unchanged	2
ZYX	NTQPRGPPASSPAPAPKF	S/C	0.400381	Unchanged	3
A1AT	KITPNLAEFAFSLY	M/C	0.401678	Unchanged	2
AIRE	AFPLLHALADHDVVPED	D/C	0.401678	Unchanged	2
ASTN1	FSQQNSSGPWA	S/C	0.401678	Unchanged	2
BIN2	TAPEPQEEVSTSENPQL	S/C	0.401678	Unchanged	2
CD99	SFSDADLADGVSGGEGKGGSDGGGSH	S/C	0.401678	Unchanged	3
COIA1	GMPGPPGPPGPPGPPGTP	M/C	0.401678	Unchanged	3
HPT	GAVIALLLWGQ	M/C	0.401678	Unchanged	3
KNG1	AQRQVVAGLNFR	M/C	0.401678	Unchanged	2
LIGO3	LLPAAPPPAGG	S/C	0.401678	Unchanged	3
OPRM	SSCSPAPSPGSWVN	S/C	0.401678	Unchanged	2
S23IP	MPQVDHLVFV	M/C	0.401678	Unchanged	2
SIR1	SDSGTCQSPSLEE	M/C	0.401678	Unchanged	2
STAB2	YVGDGFSCSGNLL	D/C	0.401678	Unchanged	2
TLN1	VGKVEHGSVALPAIM	M/C	0.401678	Unchanged	2
TTHY	GSPAINVAVHVF	M/C	0.401678	Unchanged	3
ZN318	ARRGSPSPPRGRR	M/C	0.401678	Unchanged	5
ZN669	LRTESPWRSRGSVLFCS	D/C	0.401678	Unchanged	2
CD7	ALPAPPTGSALPDPQTASA	S/C	0.402784	Unchanged	2
RUSC2	DLSSQSSPSPAGS	M/C	0.403199	Unchanged	13
CAVN2	GDPVQPAVLQVHQTS	S/C	0.403715	Unchanged	7
MUC19	FNNTDYEIGASFDDPSNP	S/C	0.404457	Unchanged	2
CAVN2	ALTSEEAERSDGDPVQPAVLQVHQTS	M/C	0.404873	Unchanged	12
DACH2	IKERIPESPSPAPSLEE	S/C	0.406116	Unchanged	8
FOXC1	APPPPAPSAPPPHHS	M/C	0.406772	Unchanged	8
HBA	ADALTNAVAHVD	M/C	0.408308	Unchanged	7
VP13A	GAVFPFVF	S/C	0.408308	Unchanged	5
FHI1A	ELASPAPEAEH	D/C	0.40867	Unchanged	8
FIBA	GSTGNRNPGSSGTGGTATWKPGSSGP	M/C	0.409252	Unchanged	13
MYLK	PGLGVLSPSGEERKR	M/C	0.41177	Unchanged	5
A2MG	GFYESDVMGRGHA	D/C	0.414216	Unchanged	2
BPIB1	LDSVLPESAHRLK	S/C	0.414216	Unchanged	2
CLCA	AILDGGAPGPQPH	S/C	0.414216	Unchanged	2
IL31R	DHLCEEGAPNPYL	M/C	0.414216	Unchanged	2
KS6C1	HPRGYTVYKVT	S/C	0.414216	Unchanged	2
LRC73	SSIQISGEPLSGAE	S/C	0.414216	Unchanged	2
NOTC1	ECEWDGLDCAEH	M/C	0.414216	Unchanged	2
PGCA	FVEGVTEPTISQE	S/C	0.414216	Unchanged	2
RBCC1	VESLVRKCFDSM	S/C	0.414216	Unchanged	2
SH3R1	PRVSPPASPTLEV	S/C	0.414216	Unchanged	2
SRGN	SLDRNLPSDSQDLGQHG	S/C	0.414216	Unchanged	2
TITIN	ECIVAGSHPISI	M/C	0.414216	Unchanged	2
A3LT2	AKVLSPEFCWSPD	M/C	0.422678	Unchanged	2
AAK1	GSTSGLGSGYIGRVF	D/C	0.422678	Unchanged	2
ALPK1	VDTQCSTALSEE	D/C	0.422678	Unchanged	2
ALPK1	VDTQCSTALSEE	M/C	0.422678	Unchanged	2
ALPK1	VDTQCSTALSEE	S/C	0.422678	Unchanged	2
ANAG	IRAVLGAVPRGRLLVLDL	S/C	0.422678	Unchanged	2
ANGL3	GEFWLGLEKIY	D/C	0.422678	Unchanged	2
ANGL3	GEFWLGLEKIY	M/C	0.422678	Unchanged	2
APLF	VQIVGQDETDDR	M/C	0.422678	Unchanged	2
APOA4	LAPLAEDVRGNL	M/C	0.422678	Unchanged	2
APOE	KVEQAVETEPEPELR	S/C	0.422678	Unchanged	3
BAZ2B	VENWSVEEQAME	D/C	0.422678	Unchanged	2
CALD1	SSPTAAGTPNKETAGLKVG	S/C	0.422678	Unchanged	2
CALD1	SSPTAAGTPNKETAGLKVGVSS	M/C	0.422678	Unchanged	2
CCAR2	TSHTLHLSHLN	S/C	0.422678	Unchanged	2
CCNB2	GVNSKVKS	S/C	0.422678	Unchanged	2
CDK13	SRHSHSGEERAEVAK	S/C	0.422678	Unchanged	2
CO5	TYVISAPKI	M/C	0.422678	Unchanged	2
COOA1	LRKEGEFYPDATY	S/C	0.422678	Unchanged	2
CRBN	AVLAYSNVQE	D/C	0.422678	Unchanged	2
CRBN	AVLAYSNVQE	M/C	0.422678	Unchanged	2
DACH2	SVIKERIPESPSPAPSLEE	S/C	0.422678	Unchanged	2
DCC	YTLDKNIPIDD	D/C	0.422678	Unchanged	2
DCST2	ALALMGFT	S/C	0.422678	Unchanged	2
DOCK1	ASVSSLSSDS	M/C	0.422678	Unchanged	3
ELK1	AAPAGAAAPP	M/C	0.422678	Unchanged	2
ERMP1	PILGRSGSEIPPD	S/C	0.422678	Unchanged	3
F135B	RAGFSSKQT	S/C	0.422678	Unchanged	2
FASTK	RLSGLLLIPPVQPCC	D/C	0.422678	Unchanged	2
FHI1A	SNSELASPAPEAEH	S/C	0.422678	Unchanged	3
FIBA	GEGDFLAEGGGV	S/C	0.422678	Unchanged	3
FIBA	GHWTSESSVSGSTGQWH	S/C	0.422678	Unchanged	2
FIBA	GSAGHWTSESSVSGSTGQWH	S/C	0.422678	Unchanged	2
FIBA	GSESGIFTNTKES	M/C	0.422678	Unchanged	3
FIBA	GSESGIFTNTKESSSHHPGIAEFPS	S/C	0.422678	Unchanged	2
FIBA	GSTGNRNPGSSGTGGTATWKP	D/C	0.422678	Unchanged	2
FIBA	GSTGNRNPGSSGTGGTATWKP	S/C	0.422678	Unchanged	2
FOXM1	EEWPSPAPSFKEESSHS	S/C	0.422678	Unchanged	2
GNA1	CRGKQLGKLLLST	D/C	0.422678	Unchanged	2
GSAS1	GAPPLVNKSRDLA	S/C	0.422678	Unchanged	2
HDAC9	EVGTGLGEGYN	S/C	0.422678	Unchanged	2
HEM0	FAQHFSEASVA	D/C	0.422678	Unchanged	2
IL31R	DHLCEEGAPNPYL	D/C	0.422678	Unchanged	2
IMDH2	YVPDDGLTA	D/C	0.422678	Unchanged	2
JAG1	FTCDCNKGFTGTYCHENIN	M/C	0.422678	Unchanged	2
KAIN	FSPLSISAAYA	S/C	0.422678	Unchanged	2
KI13B	PKGSRQTLKV	S/C	0.422678	Unchanged	2
KI26A	GSRALGPSVKLSTAS	M/C	0.422678	Unchanged	2
KI26A	GSRALGPSVKLSTAS	S/C	0.422678	Unchanged	2
KIF19	DSSENLSEIPLSH	D/C	0.422678	Unchanged	2
KIF1B	LNTMSKTSLGQSM	S/C	0.422678	Unchanged	5
KLH33	FSLVALDGKLYA	M/C	0.422678	Unchanged	2
KMT2C	YHTFCLQPVMKS	M/C	0.422678	Unchanged	2
KMT2C	YHTFCLQPVMKS	S/C	0.422678	Unchanged	2
LERL1	MFLMLGCALPIYN	M/C	0.422678	Unchanged	2
LRC31	DNDLKTSDSQPSD	D/C	0.422678	Unchanged	2
LRC73	SSIQISGEPLSGAE	M/C	0.422678	Unchanged	2
LRFN1	FSSALLSPPPAAL	S/C	0.422678	Unchanged	2
LRP1	CQPGEFACAN	S/C	0.422678	Unchanged	3
LRR3C	RAPVLPVRSEDSSIL	D/C	0.422678	Unchanged	2
MMRN1	KSNEQATSLNTVGGTGGIGGVGGTGGVGNRAP	M/C	0.422678	Unchanged	2
MMTA2	FGSSRGGV	S/C	0.422678	Unchanged	2
MORC1	TMSTISPSKNEKE	D/C	0.422678	Unchanged	2
MORC1	TMSTISPSKNEKE	M/C	0.422678	Unchanged	2
MORC1	TMSTISPSKNEKE	S/C	0.422678	Unchanged	2
MUS81	DHAPDSPSGENSPAPQGR	D/C	0.422678	Unchanged	5
MYCB2	DISDIIHSTEKGD	M/C	0.422678	Unchanged	2
NADE	MIAMNGSVF	M/C	0.422678	Unchanged	2
NEUL3	AKVNAGCRLLL	M/C	0.422678	Unchanged	2
O4A15	NNLKFITDPFV	M/C	0.422678	Unchanged	2
P73	GHDYSTAQQLL	S/C	0.422678	Unchanged	2
PDS5B	EVLVSPTCSCKQA	S/C	0.422678	Unchanged	2
RASA3	REAAAKRFQDDPDVRYTA	D/C	0.422678	Unchanged	2
RASL1	EEDTASPLA	D/C	0.422678	Unchanged	2
RASLC	AKLVTVKSS	M/C	0.422678	Unchanged	2
RBM15	LYPDSDWVPPPP	S/C	0.422678	Unchanged	2
REV3L	IEVGDSIVHKARETLE	D/C	0.422678	Unchanged	2
RN181	KQQQQHRL	D/C	0.422678	Unchanged	3
RUSD2	KPVQDLNIVLKDN	M/C	0.422678	Unchanged	2
SAA1	GGVWAAEAISDARENIQR	S/C	0.422678	Unchanged	2
SAA2	AEDSLADQAANKWGR	S/C	0.422678	Unchanged	2
SF01	GMMYAPPPPPPP	S/C	0.422678	Unchanged	2
SGMR1	WMGAMCLLHASLSEYVLLF	S/C	0.422678	Unchanged	2
SLIK3	GGGGSGGGGRPT	M/C	0.422678	Unchanged	2
SNED1	CESGGGAYL	D/C	0.422678	Unchanged	2
SNED1	CESGGGAYL	S/C	0.422678	Unchanged	2
SNTB2	PRGPAGEAGASPPVR	D/C	0.422678	Unchanged	2
SYCY1	GPCIFNLLVNFV	D/C	0.422678	Unchanged	2
TAGL2	GTNRGASQAGMTGYGMP	M/C	0.422678	Unchanged	3
TF3C2	LNQLDVKTS	M/C	0.422678	Unchanged	2
TGFA1	KRFLMSYLN	S/C	0.422678	Unchanged	2
TICRR	KTVATGEIMLYAC	D/C	0.422678	Unchanged	2
TLN1	AAAAIEAAAKKLE	M/C	0.422678	Unchanged	5
TM214	NQELLRKGSSNNQDVV	S/C	0.422678	Unchanged	2
TNR21	MKCKAYTDCLSQN	S/C	0.422678	Unchanged	2
TRI33	PSTSSTGSRGSCGS	M/C	0.422678	Unchanged	2
TRI33	RPPSTSSTGSRGSCGS	M/C	0.422678	Unchanged	2
TTC12	LDSGKNTAVTTK	M/C	0.422678	Unchanged	2
TTHY	FHEHAEVVFTANDSGPR	D/C	0.422678	Unchanged	2
UBQL2	VPFTPIGPIGPIGPTGP	D/C	0.422678	Unchanged	13
VP35L	ADPAALAAAMD	D/C	0.422678	Unchanged	10
VWF	EGGEIELFDGEVNV	M/C	0.422678	Unchanged	2
WDTC1	ANEAFACQ	D/C	0.422678	Unchanged	2
ZN317	AYGRSCHLIAHK	S/C	0.422678	Unchanged	2
ZSWM8	VPSRLALGSRGGYN	D/C	0.422678	Unchanged	2
ZYX	NTQPRGPPASSPAPAPKF	D/C	0.422678	Unchanged	3
UBQL2	VPFTPIGPIGPIGPTGP	S/C	0.428664	Unchanged	13
CO3	SEETKENEGFTVTAEGK	S/C	0.436557	Unchanged	18
KI67	PTTQCLDN	M/C	0.437106	Unchanged	8
CO3	KITHRIHWESASLLR	M/C	0.446873	Unchanged	3
E4F1	ASAGHQIIVQN	M/C	0.447316	Unchanged	10
PAAT	EQSICSYLEK	S/C	0.476033	Unchanged	2
TLN1	SGASGPENFQVG	S/C	0.483596	Unchanged	13
DACH1	VPDSPSPAPSLEE	D/C	0.498317	Unchanged	67
FAT2	DGSDVSK	M/C	0.501474	Unchanged	30
DACH2	IPESPSPAPSLEE	M/C	0.514082	Unchanged	15
CK5P2	DLSKGGCKNG	M/C	0.517634	Unchanged	3
TET5A	NLLVRGFRPAS	S/C	0.517634	Unchanged	2
FIBB	NDNEEGFFSARG	S/C	0.524777	Unchanged	5
SAA1	SLADQAANEWGRSGKDPNHF	S/C	0.524777	Unchanged	2
TAFA3	TRAKPSCVDASIVLQ	S/C	0.524777	Unchanged	2
DACH1	PDSPSPAPSLEE	M/C	0.524777	Unchanged	8
TLN1	SGASGPENFQVG	M/C	0.524907	Unchanged	13
AGRG6	DNSDWSK	S/C	0.526578	Unchanged	3
CO4A3	GLPGLPGLPGTPGNEGL	S/C	0.526834	Unchanged	7
BARD1	SYEFVSPSPPADVSER	M/C	0.528106	Unchanged	7
MET17	DGGFAAVSRAFHE	D/C	0.528233	Unchanged	2
P3H2	GVKHYEADDFE	S/C	0.528233	Unchanged	2
SEM4A	RARGKVQGCETL	S/C	0.528233	Unchanged	3
CO4A1	GLKGLPGLPGIPGTPGE	D/C	0.529368	Unchanged	10
TTHY	AADDTWEPFASGK	M/C	0.529368	Unchanged	2
WWC3	RARGSPFVRSGT	D/C	0.529368	Unchanged	3
A2MG	AIGYLNTGYQR	M/C	0.531336	Unchanged	3
SRF	VSASVSPSAVSSANGTVL	S/C	0.53547	Unchanged	7
TSSK1	KARGSPSVAINKE	D/C	0.53547	Unchanged	5
DACH2	VIKERIPESPSPAPSLEE	S/C	0.536174	Unchanged	13
FHI1A	NSELASPAPEAEH	M/C	0.5379	Unchanged	5
CO4A1	GLKGLPGLPGIPGTPGE	S/C	0.538167	Unchanged	10
DACH2	IPESPSPAPSLEE	D/C	0.538167	Unchanged	15
UBP2	NLGRSPMLARTR	S/C	0.539763	Unchanged	3
SAA1	GAEDSLADQAANEWGR	D/C	0.540544	Unchanged	5
MMRN1	GGIGGVGGTGGVGNRAP	M/C	0.540555	Unchanged	3
UBFL1	REEHPDLVQKAKK	S/C	0.546128	Unchanged	2
ZN513	PHCPFACSSLGNL	M/C	0.550097	Unchanged	2
M2GD	DLSPFGKFNIK	S/C	0.551256	Unchanged	2
PC11X	AISHSSPLPQ	S/C	0.551256	Unchanged	3
TLN1	AAAAIEAAAKKLE	S/C	0.551256	Unchanged	5
TRIO	DSSGRSK	S/C	0.551256	Unchanged	10
SYUA	GAVVTGVTAVAQK	D/C	0.551611	Unchanged	15
IGS10	ARVPSEESTT	S/C	0.551867	Unchanged	10
WWP1	KTAKSSSSSNPK	M/C	0.551867	Unchanged	5
SET1A	TEESPPSAPLRPPE	S/C	0.552219	Unchanged	7
CHST5	FSQHPDVF	S/C	0.553404	Unchanged	5
DACH2	VIKERIPESPSPAPSLEE	D/C	0.553404	Unchanged	13
SYUA	GAVVTGVTAVAQK	M/C	0.566884	Unchanged	15
KC1A	MASSSGSK	M/C	0.571608	Unchanged	5
DLX2	GVFDSLVADM	S/C	0.577469	Unchanged	2
FBX4	LLNHPWLVQDTEAE	D/C	0.577469	Unchanged	2
HERC3	KVVYISCGEEH	M/C	0.577469	Unchanged	3
ITIH4	GLPGPPDVPDHAAYHPF	D/C	0.577469	Unchanged	3
K1C14	YGGGLSVSSSRFSSG	S/C	0.577469	Unchanged	2
LV657	NFMLTQPH	D/C	0.577469	Unchanged	2
S12A9	KGGLYVL	M/C	0.577469	Unchanged	2
SCAP	GGVQAHGDVTLY	M/C	0.577469	Unchanged	2
UPK1B	IALTAECIFFV	M/C	0.577469	Unchanged	2
FIBA	TAWTADSGEGDFLAEGGGVR	S/C	0.57863	Unchanged	5
DACH2	ESPSPAPSLEE	M/C	0.579574	Unchanged	45
ADCY7	FGLVACVLGLVL	S/C	0.580712	Unchanged	2
ADCY7	FSQGDPSRHQAILG	D/C	0.580712	Unchanged	2
AGRG6	DNSDWSKTAT	S/C	0.580712	Unchanged	2
ATP7A	VESTSNSPSSSSL	D/C	0.580712	Unchanged	2
BIG3	FKHAIGLSC	M/C	0.580712	Unchanged	2
BTNL8	GSISCSMRHAH	D/C	0.580712	Unchanged	2
C1QR1	GSPGSPGSN	M/C	0.580712	Unchanged	2
CARL2	DLSGNPGALGASED	M/C	0.580712	Unchanged	2
CCD89	VEQIAKAEE	M/C	0.580712	Unchanged	2
CE162	AELTDDEHE	S/C	0.580712	Unchanged	2
CHD1	DFEEEHGKG	M/C	0.580712	Unchanged	2
CIRBP	VTFENIDDAK	D/C	0.580712	Unchanged	2
CNTN2	TSHMDFSTKSVF	S/C	0.580712	Unchanged	5
CO5A2	KPGPMGPLGIPGSSGF	M/C	0.580712	Unchanged	2
CPLN1	HVNVLPPLHIK	M/C	0.580712	Unchanged	2
CPLN1	PAPSSAAHQ	M/C	0.580712	Unchanged	2
CPNS1	GVISAISEAAAQ	D/C	0.580712	Unchanged	2
DGAT1	VESITPVGSLLALM	D/C	0.580712	Unchanged	2
ERD21	DLIAIVAGLV	M/C	0.580712	Unchanged	2
ESAM	GPPRPGALTPTPSLSSQ	D/C	0.580712	Unchanged	3
F124A	PLQEAIDN	D/C	0.580712	Unchanged	2
F189B	KAPDPSGTGAHGHK	M/C	0.580712	Unchanged	2
FBX30	DYNDTNQN	M/C	0.580712	Unchanged	2
FIBA	ELERPGGNEITRGGSTSYGTGSETESPRNPSS	S/C	0.580712	Unchanged	2
FIBA	GEFVSETESRGSESGIFTNTKES	M/C	0.580712	Unchanged	2
FIBB	QGVNDNEEGFFSAR	M/C	0.580712	Unchanged	2
FIP1	DEDDVHVTIGDIK	S/C	0.580712	Unchanged	2
FOXC1	ADSAPPPPAPSAPPPHHS	S/C	0.580712	Unchanged	7
FR1L6	QVPPSGLQGLPP	S/C	0.580712	Unchanged	2
GA2L3	DLSIWLSGLLGIKV	D/C	0.580712	Unchanged	2
HCFC1	VPAGTTIVKTM	M/C	0.580712	Unchanged	2
IGS22	SATATLHLS	D/C	0.580712	Unchanged	2
IRAK4	MPPDSSSPEN	M/C	0.580712	Unchanged	2
ITA2	NPDEIDETTE	M/C	0.580712	Unchanged	2
K2C79	LGGSGGATK	S/C	0.580712	Unchanged	2
LHX3	DLSTGSSGGYP	D/C	0.580712	Unchanged	2
LRP2	GDGSDEELHLCLDV	M/C	0.580712	Unchanged	2
LST2	AVATQEAASEPVA	D/C	0.580712	Unchanged	2
MEX3D	PPPRPSPPDVF	S/C	0.580712	Unchanged	2
MTFR2	FGHHISQSEGQRTKE	D/C	0.580712	Unchanged	2
MTOR	IEQIVVALGGEF	S/C	0.580712	Unchanged	2
MYH14	RVGQSKIFFRAGVLAQLE	D/C	0.580712	Unchanged	2
MYOM2	SGSSPVSGYFVDF	D/C	0.580712	Unchanged	2
NAV2	SHPGMSDNAPASLE	S/C	0.580712	Unchanged	2
NDRG1	DAPGQQD	M/C	0.580712	Unchanged	2
NDUA2	AAAAASRGVGAKLG	M/C	0.580712	Unchanged	3
NYAP1	AGAPAAPPAPAALLP	S/C	0.580712	Unchanged	2
O56B4	FILMGLPGIH	D/C	0.580712	Unchanged	2
PBX2	TRPVAPKEMERMVSI	D/C	0.580712	Unchanged	2
PDS5B	EVLVSPTCSCK	M/C	0.580712	Unchanged	2
PHLD	HQGGATRMYA	M/C	0.580712	Unchanged	2
PLCL2	DNLGHITLC	M/C	0.580712	Unchanged	2
PR40B	LGGRGSPSSHLLGAD	D/C	0.580712	Unchanged	3
PTPRR	INVLHQSLS	M/C	0.580712	Unchanged	2
RHGBA	KCAAHSK	M/C	0.580712	Unchanged	2
RICTR	SHSEALASPAKDV	D/C	0.580712	Unchanged	3
RMI2	NPIHESMWELE	S/C	0.580712	Unchanged	2
SAA1	FFGHGAEDSLAD	S/C	0.580712	Unchanged	2
SAA1	GGVWAAEAISDAR	D/C	0.580712	Unchanged	2
SKT	EENGDSVVQN	D/C	0.580712	Unchanged	2
SPEG	DTLVGTS	M/C	0.580712	Unchanged	2
SRCH	NRCTECESC	S/C	0.580712	Unchanged	3
T132E	DVQAILPLAMD	D/C	0.580712	Unchanged	2
TANK	LDSPGKAIRGPQ	M/C	0.580712	Unchanged	2
THYG	SDMGSRPES	D/C	0.580712	Unchanged	2
TMPS2	VYGNVMVF	M/C	0.580712	Unchanged	2
TSYL6	LDSVNAEADRAL	S/C	0.580712	Unchanged	2
TTYH2	PLIGRASPPPTYSPSMRAT	M/C	0.580712	Unchanged	2
USF3	LIPESVSKSKS	D/C	0.580712	Unchanged	2
VP13A	GAVFPFVF	M/C	0.580712	Unchanged	5
YP015	QLEVKLVTGGSP	M/C	0.580712	Unchanged	2
ZAR1	AALGDEVLDGY	M/C	0.580712	Unchanged	2
ZCH18	RSRSLSVSSVSSV	S/C	0.580712	Unchanged	5
ZYX	HVQPQPQPKPQVQLH	D/C	0.580712	Unchanged	7
MARK1	KGNFAKVKLARHVLTGREVAVK	S/C	0.582702	Unchanged	2
A1AT	ITPNLAEFAFSLY	S/C	0.583882	Unchanged	2
A2AP	MEPLGRQLTSGP	M/C	0.583882	Unchanged	3
ANO6	VLDDKLVFV	S/C	0.583882	Unchanged	2
APOA4	SLAELGGHLDQQVEEFR	S/C	0.583882	Unchanged	2
APOC3	SEAEDASLLSFMQGYMKHA	S/C	0.583882	Unchanged	2
ATF2	NDSVIVADQTPTP	M/C	0.583882	Unchanged	2
BPL1	KDQVSNKQAQI	D/C	0.583882	Unchanged	2
C2C2L	TLKVLRSSSCG	M/C	0.583882	Unchanged	2
CAAS1	VELVSLHDLGRW	S/C	0.583882	Unchanged	2
CHD9	YAFMSMCRRVC	D/C	0.583882	Unchanged	2
CHST5	QLFSQHPDVF	S/C	0.583882	Unchanged	3
CLIP1	NIPQKPSQPAAKE	S/C	0.583882	Unchanged	2
CNDD3	HADVAGTAGGAEVAP	M/C	0.583882	Unchanged	2
CO3	SKITHRIHWESASLL	S/C	0.583882	Unchanged	2
CQ113	ESHSLALFATSVSPC	M/C	0.583882	Unchanged	2
DACH1	SSSSSSSSSSSSSSSSCG	M/C	0.583882	Unchanged	2
DBP	RTPAPSPGPGSCG	D/C	0.583882	Unchanged	5
DBP	SPARTPAPSPGPGSCG	S/C	0.583882	Unchanged	3
DBP	TPAPSPGPGSCG	M/C	0.583882	Unchanged	2
DCC	VSAMTVNGTGPPSNWYTA	D/C	0.583882	Unchanged	3
DMKN	AKGGVSPSSSASRV	D/C	0.583882	Unchanged	7
DYH14	VQMLVKQDEE	S/C	0.583882	Unchanged	2
ENOA	GNPTVEVDLFTSKGLF	S/C	0.583882	Unchanged	3
FIBA	HPGIAEFPSRGKS	M/C	0.583882	Unchanged	2
FIBA	LVLSVVGTAWTADSGEGDFLAEGGGVR	S/C	0.583882	Unchanged	2
FIBA	QFTSSTSYNRGDSTFES	S/C	0.583882	Unchanged	3
GLOD4	QVVILADPDGH	M/C	0.583882	Unchanged	2
GSDMA	QGENLYVVME	S/C	0.583882	Unchanged	2
GTR11	ARPAACMVC	D/C	0.583882	Unchanged	2
HIPL1	VRAVKRAEFGQGG	M/C	0.583882	Unchanged	2
HRG	HPNVFGFCR	M/C	0.583882	Unchanged	2
K0100	GPSLASK	M/C	0.583882	Unchanged	3
K0825	SPQTFANVFV	S/C	0.583882	Unchanged	2
K1C10	STGDVNVEMN	D/C	0.583882	Unchanged	2
MAST4	KVGLMSMT	S/C	0.583882	Unchanged	2
MCM8	DQGICGIDEFD	M/C	0.583882	Unchanged	2
MD12L	IYRVPPN	M/C	0.583882	Unchanged	2
MMP25	FAGLPETGRMD	D/C	0.583882	Unchanged	2
MMP2	AAHEFGHAMGL	M/C	0.583882	Unchanged	2
NOD2	ALHGLCHLPVF	M/C	0.583882	Unchanged	2
NSD2	GVRGIGRVF	M/C	0.583882	Unchanged	2
NSF1C	AAPEEESAYVAGEK	D/C	0.583882	Unchanged	2
PCDB3	IPLGNAEDLDVG	S/C	0.583882	Unchanged	2
PDLI1	SENISNFNNALESKTAASGVE	D/C	0.583882	Unchanged	2
PHLP1	ASCSASAS	M/C	0.583882	Unchanged	2
PICAL	GLLKPTVASQNQ	D/C	0.583882	Unchanged	5
PKHD1	GGAMYYLEAEH	M/C	0.583882	Unchanged	2
PNISR	KKHSGSDSSGRSSSES	D/C	0.583882	Unchanged	2
PSD1	RPLNGLPAPGG	M/C	0.583882	Unchanged	2
PTF1A	QPAPPAAPLALAPPSSGGLG	M/C	0.583882	Unchanged	2
PWP2A	DGQQSAPQADE	M/C	0.583882	Unchanged	2
PYDC2	HLSGRADEHCVMPPP	S/C	0.583882	Unchanged	2
RBCC1	VESLVRKCFDS	M/C	0.583882	Unchanged	2
RICTR	SHSEALASPAKDV	M/C	0.583882	Unchanged	3
RIMS2	MTGRSAPPSPALSR	M/C	0.583882	Unchanged	2
RNPC3	VHSPCPTSGSEKK	S/C	0.583882	Unchanged	2
RUSC2	DLSSQSSPSPAGSSIT	D/C	0.583882	Unchanged	3
S12A2	AKGRFRVNFV	M/C	0.583882	Unchanged	2
SAA1	FFGHGAEDSLADQ	M/C	0.583882	Unchanged	5
SAA1	FFGHGAEDSLADQAANEWGR	D/C	0.583882	Unchanged	3
SAA1	GHGAEDSLADQAANEWG	D/C	0.583882	Unchanged	2
SAA2	DSLADQAANKWG	D/C	0.583882	Unchanged	2
SALL1	TGIPYGMS	S/C	0.583882	Unchanged	2
SEM5B	RSCTSPAPSPGEDICL	M/C	0.583882	Unchanged	2
SH3K1	GGDSSSTKSEGAN	M/C	0.583882	Unchanged	2
SPTN1	ASAFNSWFENAEEDLTDP	S/C	0.583882	Unchanged	2
SRCH	NRCTECESC	D/C	0.583882	Unchanged	3
SRCH	NRCTECESC	M/C	0.583882	Unchanged	3
SRF	VSASVSPSAVSSANGTVL	M/C	0.583882	Unchanged	7
STAB1	FCTCRPGLVSINSNAS	S/C	0.583882	Unchanged	2
STBD1	DNSREHVPSGQ	D/C	0.583882	Unchanged	2
SYCY2	LGISAVSEFFGT	D/C	0.583882	Unchanged	2
TAGL2	GASQAGMTGYGMPRQIL	M/C	0.583882	Unchanged	2
TAGL2	SDNQLQEGKNVIGLQ	D/C	0.583882	Unchanged	3
TENA	KASTEQAPELE	S/C	0.583882	Unchanged	2
TET1	EPPSDEPLSD	S/C	0.583882	Unchanged	2
TLN1	AAAAIEAAAKKLE	D/C	0.583882	Unchanged	5
TOM1	AAPLPAPPILS	S/C	0.583882	Unchanged	2
TOR1B	CANSVFIFDEMD	M/C	0.583882	Unchanged	2
TRI63	VPTCSMCKVF	S/C	0.583882	Unchanged	2
TTHY	YSYSTTAVVTNPKE	D/C	0.583882	Unchanged	5
UGGG2	PPDGCNAFV	D/C	0.583882	Unchanged	2
USH2A	FSVDSNLSVVCV	S/C	0.583882	Unchanged	2
VATC2	TFAESLIRRM	D/C	0.583882	Unchanged	2
WDR87	TQKSPLATK	D/C	0.583882	Unchanged	2
ZBP1	RALVIAQALGM	D/C	0.583882	Unchanged	2
ZCPW1	LQLSGLNS	S/C	0.583882	Unchanged	2
ZFTA	ACGRALPSLH	M/C	0.583882	Unchanged	2
ZN318	ARRGSPSPPR	S/C	0.583882	Unchanged	2
FIBA	SQLQKVPPEWKALTDMPQM	S/C	0.586214	Unchanged	3
FHI1A	SNSELASPAPEAEH	M/C	0.587937	Unchanged	3
KCNA4	HGDECSYTDL	M/C	0.587937	Unchanged	12
CCD14	DLSVDSAR	D/C	0.589639	Unchanged	3
FBX41	SPASPSPAD	D/C	0.589639	Unchanged	5
FIBA	GEFVSETESRGSESGIFT	D/C	0.589639	Unchanged	3
SSH1	CEDPNAPAIC	S/C	0.589639	Unchanged	5
FIBA	GDSTFESKSY	S/C	0.598769	Unchanged	15
TAGL2	GTNRGASQAGMTGYGMPRQIL	D/C	0.622353	Unchanged	3
TBA4A	AVFVDLEPTVIDEIR	S/C	0.622353	Unchanged	3
TTC28	QVLVQLQAGEK	M/C	0.622353	Unchanged	5
PRGC2	APSSAPPSPAPEK	S/C	0.634395	Unchanged	8
SEM4A	RARGKVQGCETL	M/C	0.634992	Unchanged	3
FIBA	SQLQKVPPEWKALTDMPQM	M/C	0.655519	Unchanged	3
GRIK4	QQGSTIAPRALSTRCV	M/C	0.674142	Unchanged	2
IBTK	SWVAGSFSPVSPPVVD	M/C	0.674142	Unchanged	2
FHI1A	ELASPAPEAEH	S/C	0.68613	Unchanged	8
MON1A	GAGQEGAMFV	S/C	0.68747	Unchanged	5
FIBB	NDNEEGFFSAR	M/C	0.687618	Unchanged	10
FOXC1	ADSAPPPPAPSAPPPHHS	M/C	0.715113	Unchanged	7
ZN318	ARRGSPSPPRGRR	S/C	0.719611	Unchanged	5
PGFRA	AKPDHATSEVYEI	D/C	0.721344	Unchanged	15
AGRG6	DNSDWSKTATN	S/C	0.723009	Unchanged	3
IGS10	ARVPSEESTT	D/C	0.723009	Unchanged	10
PTF1A	CHRGTRSPSPSDPDYG	D/C	0.723009	Unchanged	7
TULP3	RCRLSPSGDSVF	S/C	0.723009	Unchanged	3
A2MG	GFYESDVMGR	M/C	0.724662	Unchanged	3
ATP7A	VESTSNSPSS	D/C	0.724989	Unchanged	8
ESAM	GPPRPGALTPTPSLSSQ	S/C	0.724989	Unchanged	3
FIBB	EEAPSLRPAPPPISGGG	S/C	0.724989	Unchanged	3
KANL1	LAPPSSTLSPGSAEN	M/C	0.724989	Unchanged	5
MUS81	DHAPDSPSGENSPAPQGR	M/C	0.724989	Unchanged	5
RUSC2	DLSSQSSPSPAGS	D/C	0.724989	Unchanged	13
SH3R1	PRVSPPASPTLEVELGSA	M/C	0.724989	Unchanged	3
FIBA	GSTGNRNPGSSGTGGTATWKPGSSGP	S/C	0.725761	Unchanged	13
FOXC1	APPPPAPSAPPPHHS	D/C	0.727704	Unchanged	8
DACH2	IKERIPESPSPAPSLEE	M/C	0.752028	Unchanged	8
FAT2	DGSDVSK	S/C	0.762764	Unchanged	30
CO4A6	GIPGLPGIPGTRGLKG	M/C	0.783327	Unchanged	10
AMPN	ANSSPVASTT	S/C	0.78353	Unchanged	5
ESYT2	PDKRRSGRRKTHV	M/C	0.78353	Unchanged	2
MTMRA	DHKRKQKVLGPN	D/C	0.78353	Unchanged	2
BRE1A	DLSSQSSASKAS	M/C	0.786457	Unchanged	3
CO3	IHWESASLL	M/C	0.786457	Unchanged	3
CO5	TYVISAPKI	S/C	0.786457	Unchanged	2
FOXC1	ADSAPPPPAPSAPPPHHS	D/C	0.786457	Unchanged	7
LRP1	CQPGEFACAN	M/C	0.786457	Unchanged	3
PDLI1	NNALESKTAASGVE	M/C	0.786457	Unchanged	5
ZO1	RAAAAKSTAME	M/C	0.786457	Unchanged	3
CO3	WESASLLR	D/C	0.787406	Unchanged	7
FIBA	GSTGSWNSGSSGTGSTGNQN	D/C	0.787406	Unchanged	3
FIBA	QFTSSTSYNRGDSTFES	D/C	0.787406	Unchanged	3
HBA	ADALTNAVAHVD	D/C	0.787406	Unchanged	7
R3HD2	DSIGSSK	S/C	0.787406	Unchanged	2
SRC8	STFEDVTQVSSAYQK	M/C	0.787406	Unchanged	5
ZCH18	RSRSLSVSSVSSV	M/C	0.787406	Unchanged	5
AMGO3	YNPGGLQLKA	D/C	0.789268	Unchanged	2
APOA4	SLAPYAQDTQEKLN	M/C	0.789268	Unchanged	2
CO3	HWESASLL	S/C	0.789268	Unchanged	3
F120C	VEYYSVTTKLSSLPVGPS	S/C	0.789268	Unchanged	2
HORM1	RSKESPDLSISHSQ	S/C	0.789268	Unchanged	2
HV781	AQGFTGRFVFSMD	S/C	0.789268	Unchanged	2
IER5	PRAACCC	S/C	0.789268	Unchanged	2
PNISR	KKHSGSDSSGRSSSES	S/C	0.789268	Unchanged	2
PR14L	SLHSPHCKRQPSLGTTS	S/C	0.789268	Unchanged	2
PRC2C	HAISLSEP	M/C	0.789268	Unchanged	2
RN181	KQQQQHRL	M/C	0.789268	Unchanged	3
TGFA1	KRFLMSYLN	D/C	0.789268	Unchanged	2
TTHY	SYSTTAVVTNPKE	M/C	0.789268	Unchanged	2
WBP2	QPPPPPYYPPEDKKTQ	D/C	0.789268	Unchanged	2
RUSC2	DLSSQSSPSPAG	M/C	0.791368	Unchanged	10
RUSC2	DLSSQSSPSPAGS	S/C	0.792911	Unchanged	13
FIBA	GSSGTGGTATWKPGSSGP	D/C	0.799846	Unchanged	8
ZYX	NTQPRGPPASSPAPAPKF	M/C	0.812055	Unchanged	3
SYUA	GAVVTGVTAVAQKTVE	D/C	0.828373	Unchanged	27
ITIH4	QLGLPGPPDVPDHAAYHPF	M/C	0.83138	Unchanged	3
GP108	LLPEAPSKPGLPK	D/C	0.832107	Unchanged	2
NPAP1	TQGDVASF	S/C	0.832107	Unchanged	2
ZYX	HVQPQPQPKPQVQLHVQ	S/C	0.832107	Unchanged	2
PRGC2	APSSAPPSPAPEK	M/C	0.832825	Unchanged	8
KS6C1	HPRGYTVYKVT	M/C	0.833029	Unchanged	2
CDN2C	AEPWGNELASAAARG	M/C	0.833484	Unchanged	2
F199X	LSDVIPSIPSSPCLLPKK	M/C	0.833484	Unchanged	3
OAS3	DPTGNLGHN	M/C	0.833484	Unchanged	2
SET1A	TEESPPSAPLRPPE	D/C	0.833484	Unchanged	7
SYCP2	FSMDFIAKA	S/C	0.833484	Unchanged	2
UPK1B	QNNSPPNN	M/C	0.833484	Unchanged	2
ZSWM8	VPSRLALGSRGGYN	S/C	0.833484	Unchanged	2
CASR	TDASACNKC	M/C	0.833935	Unchanged	2
CNTN2	TSHMDFSTKSVF	M/C	0.843325	Unchanged	5
SAA1	GAEDSLADQAANEWGRSGKDPNH	M/C	0.843325	Unchanged	8
FIBB	NDNEEGFFSAR	D/C	0.843926	Unchanged	10
CDC37	SDDEDETHPN	S/C	0.850107	Unchanged	2
CMIP	QEHENIIVAIAPLLE	D/C	0.850107	Unchanged	2
FIBA	GEFVSETESRGSESGIF	D/C	0.850107	Unchanged	2
FINC	DQVDDTSIVVR	S/C	0.850107	Unchanged	2
FOXJ3	SELESSLTSMD	M/C	0.850107	Unchanged	2
HES4	PLLAPPLLPG	M/C	0.850107	Unchanged	2
OIT3	GGCSHSCLGSEKG	M/C	0.850107	Unchanged	2
PRSR1	GFASAFSSN	M/C	0.850107	Unchanged	2
RHBT1	VESANSEVYLP	M/C	0.850107	Unchanged	2
RHG29	VESVDSSSE	M/C	0.850107	Unchanged	2
SAA1	ADQAANEWGR	D/C	0.850107	Unchanged	2
SIRPG	RTTPEHTVS	M/C	0.850107	Unchanged	2
STOX2	ALSPAHGGAG	S/C	0.850107	Unchanged	2
STX16	SSEEEHAIEITTQ	S/C	0.850107	Unchanged	2
WDR87	PTQKSPLATK	M/C	0.850107	Unchanged	2
WSCD1	YCGNRLPAVSVGLEE	S/C	0.850107	Unchanged	2
ZEP3	EVGPGPSGLSEE	D/C	0.850107	Unchanged	7
ZN865	LLPPAPGGLQPP	D/C	0.850107	Unchanged	2
ACO12	DDQLYHITCPILN	S/C	0.853923	Unchanged	2
ADA20	VPESLVALSTCS	M/C	0.853923	Unchanged	2
ALX4	SLGEPELPP	M/C	0.853923	Unchanged	2
ARC1A	SEFGGSGTG	M/C	0.853923	Unchanged	2
BBS2	ALLVGTQTN	M/C	0.853923	Unchanged	2
BCAR3	ASSMDLLSSRSPLAEH	S/C	0.853923	Unchanged	2
BTNL9	ALSNVSVSIQ	D/C	0.853923	Unchanged	2
CABP4	LDELQAAFEEF	S/C	0.853923	Unchanged	2
CAD23	AVDGGVGHN	M/C	0.853923	Unchanged	2
CO8A1	GLPGLPGPPGLPGIGKP	S/C	0.853923	Unchanged	2
COGA1	GDPVPARGDPGIQGI	S/C	0.853923	Unchanged	8
CRP	FPKESDTSYV	S/C	0.853923	Unchanged	2
CSRN2	EILREHLKEEK	M/C	0.853923	Unchanged	2
DEN2A	AKDWVPVQQ	M/C	0.853923	Unchanged	2
DISP1	FVAGAMM	S/C	0.853923	Unchanged	2
DYN3	FEIVKMEFNEK	S/C	0.853923	Unchanged	2
EIF3L	AKVSGGPSLEQRF	D/C	0.853923	Unchanged	2
EPHB3	LPLIVGSATAGLVFV	M/C	0.853923	Unchanged	2
ERBB4	CVKKCPHN	S/C	0.853923	Unchanged	2
FAM74	WREFRGCRYC	M/C	0.853923	Unchanged	2
FAT3	TTLSEASLI	S/C	0.853923	Unchanged	3
FBXL5	WDEDADIDE	S/C	0.853923	Unchanged	2
FIBA	EFVSETESRGSESGIFT	D/C	0.853923	Unchanged	2
FIBA	SGEGDFLAEGGGV	M/C	0.853923	Unchanged	2
FIBA	SKQFTSSTSYNRGDSTFESKSY	S/C	0.853923	Unchanged	2
HECD3	RPAEGGARLV	M/C	0.853923	Unchanged	2
HEPC	SVFPQQTGQLAE	M/C	0.853923	Unchanged	2
HGNAT	RAGRSGQARAAE	M/C	0.853923	Unchanged	2
IGS10	VPSEESTT	D/C	0.853923	Unchanged	3
IQCH	ELAGILAQHAQ	D/C	0.853923	Unchanged	5
IVD	NLGVLGITAPVQYGG	S/C	0.853923	Unchanged	3
K1C25	GTSFGTGNSCG	S/C	0.853923	Unchanged	3
KR211	YGCGYGSGSGYC	M/C	0.853923	Unchanged	2
KS6A4	FVAPSILFDHNNAV	S/C	0.853923	Unchanged	2
LIAS	MPDGGAEH	M/C	0.853923	Unchanged	2
LRP12	FLAGVYGNGALAEH	M/C	0.853923	Unchanged	2
M3K1	ATTAPSIPSHL	S/C	0.853923	Unchanged	2
MEIOC	NDYGSETDLYG	S/C	0.853923	Unchanged	2
MITOK	VQLVKSAAHPG	S/C	0.853923	Unchanged	2
[truncated: 1,345 more rows]
