# Supplementary material for: Intracellular peptides in SARS-CoV-2-infected patients
Source: iScience. 2023 Aug 6;26(9):107542. doi: 10.1016/j.isci.2023.107542 (PMC10448160; doi:10.1016/j.isci.2023.107542)
Supplement: Table S6. Peptides’ comparative analyzes, related to Figure 2 [file mmc6.xlsx]

## Sheet: peps
Comparative analysis
Sequence	Uniprot	Source.x	Source.y	Source
SGEGDFLAEGGGVR	P02671	present report	Magalhaes_et_al_2018	Parker_et_al_2017
DSGEGDFLAEGGGVR	P02671	present report	Magalhaes_et_al_2018	Parker_et_al_2017
ADSGEGDFLAEGGGVR	P02671	present report	Magalhaes_et_al_2018	Parker_et_al_2017
GIFTDQVLSVLKGEE	P02655	present report
HGLGLLGLLLCSF	C9JDP6	present report
WETGSGCKVAGFL	Q9BXB1	present report
FAQHFSEASVA	P22557	present report
GPCIFNLLVNFV	Q9UQF0	present report
GCLAAGPGA	P23352	present report
FIGSLGDQATRLQ	A3KMH1	present report
AGSLEVVF	P35398	present report
EHTNFEFQLWNNY	Q92608	present report
HPGPKGPPGTAGDM	Q01955	present report
TFVLVLCNSIGTPLD	Q9P2L0	present report
AGTYQCTATNSFGTIV	Q8IWV2	present report
ADSAPPPPAPSAPPPHHS	Q12948	present report
VESTSNSPSSS	Q04656	present report
VESTSNSPSSSSLQKI	Q04656	present report
APCSLRSSPLAPVSGE	Q9BU23	present report
VLCREAEFLKLKMPTK	Q5XXA6	present report
EVSGCCTLR		present report
LLALPPASPSAARTKA	Q8WZA9	present report
KARGSPSVAINKE	Q9BXA7	present report
KYISPSDDPHTN	Q13099	present report
IDNADSSTLHA	Q8NFH3	present report
PGDSQQEAK		present report
PLQLSMKGIDVF		present report
TALLGYTVQ	A2RUH7	present report
NTEDLETVVN		present report
PPSTSSTGSRGSCGS	Q9UPN9	present report
LRTESPWRSRGSVLFCS	Q96BR6	present report
PGTAHHPVAVCQQE	Q8IW93	present report
IPESPSPAPSLEE	Q96NX9	present report
ERIPESPSPAPSLEE	Q96NX9	present report
VAPALKEVS	Q7KYR7	present report
EEDTASPLA	O95294	present report
VRARGHSYFAGFEH		present report
RADTCSFVRATD	Q9UNY4	present report
NHDVAQSEIRAV	Q15751	present report
YNPGGLQLKA	Q86WK7	present report
DYTTYTTGLTG		present report
GFCYSPVLPVH	Q9NYT6	present report
CGRSRLNRHS	Q9NZL3	present report
KKGSTYSVPKS	Q96N06	present report
ITHVVLKEHCVSIH	P29597	present report
IGSVVQHSEGKP		present report
VPDSPSPAPSLEE	Q9UI36	present report
IKERVPDSPSPAPSLEE	Q9UI36	present report
SELASPAPEAEH	Q05DH4	present report
FAGSNKIAEILC		present report
LNTISSAPPQDHV	Q13349	present report
MQGMGLGLSSVF	Q9BYT1	present report
APSSAPPSPAPEK	Q86YN6	present report
GLSSQRIPAHRFV	Q9BX70	present report
GEEHGLGGQNE		present report
YTFCHHLHLPT	Q8TEV9	present report
RAVIRYSVKTGH	Q9Y600	present report
TPSLKTDGG	Q99102	present report
LNTMSKTSLGQSM	O60333	present report
GKVLGSGAFGKVMN	P36888	present report
PQSIANSLMGNGY	Q9UGF5	present report
FTPVTAAA	Q9Y4B6	present report
YVPAIQGAEEIDSLV		present report
DNDLKTSDSQPSD	Q6UY01	present report
RSWLTATSASQDIEK	Q6P3R8	present report
PTDQCSPALKWQPCHSVPWH	Q96LU7	present report
PQQQLQPPSPAPPNHVV	Q5T1Q4	present report
PSQAYSAPAPSANNTAS	Q15911	present report
FSGHHCSASNFSVV		present report
DDPEAGEMTSENLVQ	Q9GZR7	present report
HGQGRSQTSQAVTGGHA	Q9UBG3	present report
FGNPGDGSGSGTSCLCS	Q13472	present report
RGSESGGE		present report
IVLQGDNRSYS		present report
SSSGSLFA	Q8TEK3	present report
RYCHGCGVAHRDLKCENAL		present report
ALSGLLL		present report
IEETRSNGQTIMEEKS	Q15052	present report
CGSSCGGCDSSCGS	P26371	present report
GVNGGEESVNLNDADEGFSSGA		present report
GEGDFLAEGGGVR	P02671	present report	Magalhaes_et_al_2018	Parker_et_al_2017
ALVEGEIAEEAAEKAT	O95810	present report
SALVEGEIAEEAAEKAT	O95810	present report
ALTSEEAERSDGDPVQPAVLQVHQTS	O95810	present report	Magalhaes_et_al_2018	Parker_et_al_2017
FFSFLGEAFD		present report
SGASGPENFQVG	Q9Y490	present report		Parker_et_al_2017
GAVVTGVTAVAQK	P37840	present report
HVQPQPQPKPQVQLH	Q15942	present report		Parker_et_al_2017
KLNSELDLDDAILE	Q9NWS8	present report
SVVPSPKVSDTVVEPYN		present report
SDMGSRPES	P01266	present report
CHRGTRSPSPSDPDYG	Q7RTS3	present report
IICHRGTRSPSPSDPDYG	Q7RTS3	present report
SGIPPLSSLTSVRVHV	Q9NYQ8	present report
PDAFPPGLLHS	Q96NL1	present report
GDAGVGKSMLL	Q9Y239	present report
QGPPSPASPDPKAC	Q8N143	present report
GVGHELGTAGDA	Q8NBR6	present report
GPPGPPGLPGFC	P20849	present report
DLSGASSSSLP	P48995	present report
SKIDRMSRIVF		present report
ESPSPAPSLEE	Q96NX9	present report
KARGSPSVAINK	Q9BXA7	present report
AYIHIHSC	Q01362	present report
AKGGVSPSSSASRV	Q6E0U4	present report
IRARKSIPDTYAEH	Q96HY7	present report
VESTSNSPSSSSL	Q04656	present report
RTPAPSPGPGSCG	Q10586	present report
SPARTPAPSPGPGSCG	Q10586	present report
FILMGLPGIH	Q8NH76	present report
SQIQESSLNQIQAH		present report
GIRRRQTGEPPLENG	P22680	present report
GVSDSEESVF	Q14137	present report
HGDECSYTDL	P22459	present report
GQAVNSK	Q6UWV7	present report
GYSSRGGYGG	P51991	present report
TFAESLIRRM	Q8NEY4	present report
PIDGCLSNPCFA	P07996	present report
RGPALANGFPSAHE	Q86WR7	present report
YRGRTTFVSKDISR	Q7KYR7	present report
FGHHISQSEGQRTKE	Q6P444	present report
QQTASQYFVL		present report
FTCDCNKGFTGTYCHENIN	P78504	present report
EENGDSVVQN	Q5T5P2	present report
ERVPDSPSPAPSLEE	Q9UI36	present report
KERVPDSPSPAPSLEE	Q9UI36	present report
GPSLASK	Q14667	present report
TSSTSQASALPPAGRR	Q8IY33	present report
VRKSFKDLT	Q8NEZ4	present report
FTELQLPRYI	Q6L8Q7	present report
APPPPAPSAPPPHHS	Q12948	present report
DIGLMYTFGDGRH	Q92834	present report
FDPDKSPFGHN	Q8TF39	present report
ASITEQLMTTKLIS	Q5UIP0	present report
FGFVAVIDGE	Q6R2W3	present report
TITLVLAVSSGLSLGKEGP	P51795	present report
ALECAGFLAGFGLD	Q86VQ6	present report
EATGTIGP	Q7Z5P9	present report
LGLLASGLQLAAALWLY		present report
YDWSAPPSQCC	Q96L58	present report
GIIVTEAGGVLMD	P29218	present report
GGQGQSEDS	Q9H1K0	present report
GAEISEE	Q7L2H7	present report
SCANLETERNSDPLQP	Q2M1Z3	present report
GAQAGQLMGFFKGIDQ	Q5XG99	present report
GKNLTINCTSSKTLYG		present report
NSTPGGGSGMGGSGMGGYG		present report
ALVGSRLSH	Q7Z7N9	present report
TSPSRPPGGPIITVHPKE	Q9Y2E5	present report
TGVGLCPKPLEAPGPSSLVPTLSMIAPP	P98177	present report
SALKTQRRKSLPARDGG		present report
NPGGSVSNMYAMNLARYK	Q6ZQY3	present report
RVGQSKIFFRAGVLAQLE	Q7Z406	present report
DEGGSPEGASPSTASEME	Q8IY17	present report
PSQQSYPGQQQGYGSA		present report
DLSGNPGALGASED	Q6F5E8	present report
SPSEESPPGPGG	Q9H0D2	present report
QEGAGWIPLPRPGLDLQAIELAAQSNHHCHAQ	Q9BRI3	present report
PESPSPAPSLEE	Q96NX9	present report
KERIPESPSPAPSLEE	Q96NX9	present report
PGLLGVPSN	Q8WZ71	present report
ASGRLRAVSTCGSHL	Q8NGR3	present report
LDSPGKAIRGPQ	Q92844	present report
ASCKESK	Q9UHV7	present report
GLHGHPPPSGCS	P10826	present report
FSPLSISAAYA	P29622	present report
APGPFSK	Q3SY56	present report
SFTGLTSSSIFQDD	O75970	present report
SRGGRQGSHY		present report
APGSFAEYTVVPASIATPVPSVKPEYLTL	Q8N4Q0	present report
AYPSTSRGLKTMPEAK	Q9GZU2	present report
DSEIISVSDTQN	Q9BXX2	present report
QVPPSGLQGLPP	Q2WGJ9	present report
EPPPAKGKKNK	A7E2V4	present report
IQEVPGVKTAASK		present report
MKCKAYTDCLSQN	O75509	present report
INVLHQSLS	Q15256	present report
IDVLFRHTP		present report
NPDEIDETTE	P17301	present report
DISDVSRSM	A2RTY3	present report
KAEGEYSDG		present report
GAFLLYVSMKMG	A0A0B4J248	present report
ELAGILAQHAQ	Q86VS3	present report
RRVSSSGGLQNA	Q9UK23	present report
PILEFSLACSELHTP	Q96PE3	present report
YLCSPECSSPCSSAS	Q96CX6	present report
FAGQEPSCVWAGWVT		present report
IPNSQQVIIGRDRV	Q86VH2	present report
PQPSIPAAVPQSA	Q9H4A3	present report
VRAVVVGFDPHFSYM	A6NDG6	present report
VSHICAVLLFYIPMI	Q8NGK1	present report
KGGLYVL	Q9BXP2	present report
LDNVAYARAFN	Q06609	present report
VRAFAESHNRID		present report
PTTQCLDN	P46013	present report
VAGGDKAASSKPEEI	O60563	present report
QFEKDGVIQTKVKH	Q9BZF1	present report
HKTLDIFSHI		present report
GRRKSAAGYN	Q86WU2	present report
GLPGPSFLDFEGTASSQ	Q96JG9	present report
YCLTISHVKSVLTFS	Q8N6C7	present report
YGAVTAS	Q2TAL5	present report
FKHAIGLSC	Q5TH69	present report
RVFRGRFQG		present report
PAMGSIFQFGKPPALPTTTTVTTFSQSLH	Q96HA1	present report
NGFKSHALQLNNRQIR		present report
GSSSSSSSSSSSCG	Q63HK5	present report
DLNSVNCDE		present report
VIKERIPESPSPAPSLEE	Q96NX9	present report
HAISLSEP	Q9Y520	present report
ITMACGSCSNEN	P80404	present report
PDSPSPAPSLEE	Q9UI36	present report
VIKERVPDSPSPAPSLEE	Q9UI36	present report
TRVTPSTVSSVISGC	Q8N531	present report
PILGRSGSEIPPD	Q7Z2K6	present report
DGSDVSK	Q9NYQ8	present report
ECEDGTYSPEISW	P48651	present report
NPIPSGLPPFPSSPQT	O95628	present report
TMGRSQGSPMDPMV	Q8NFD5	present report
SGSGQGSEAPEK	Q9HC10	present report
LYSGHPSLPLSGAIAAF	Q5VUA4	present report
CEVLGNDIGLP	Q15911	present report
TCDQVSAYGFITSN	Q9UJ37	present report
WATDAAPAAGLCGAGSEP		present report
CGDSNSICPAPSTM	P49247	present report
GGTGGIGGVGGTGGVGNRAP	Q13201	present report
EAPSGHFDM	Q10571	present report
PQAPGSVAA		present report
GLGPAGPFDM	P17405	present report
HEKQELLRGLWR	Q5SZK8	present report
KTAKSSSSSNPK	Q9H0M0	present report
TDASACNKC	P41180	present report
CSDLCIPFYNVVF	Q8TC59	present report
ITTGKAPSPRAAHACAT	Q9Y2U9	present report
NINVPSSVYA	Q8ND76	present report
ECIVAGSHPISI	Q8WZ42	present report
DNSDVSSIG		present report
LDPERMGSGIQYGDAAL	P20338	present report
VKVSRELSAHTGYLSCC	P16520	present report
RPPSTSSTGSRGSCGS	Q9UPN9	present report
LVIESKPAPGYTPNVV	Q9UPN9	present report
MIAMNGSVF	Q6IA69	present report
HGPGVEGVTH	O15321	present report
YRGKQMEDGHTLFD	Q96T88	present report
GGSRSENVDM		present report
FNSVSSSLCK	Q8NFJ8	present report
GLRLEAAPVG	Q5K4E3	present report
SQTEAHYSCQSKEILRY		present report
RAPKINNCMD	Q9UJ04	present report
DYQLIMSVF	Q5TCY1	present report
YRHAGLMALSAIGEGC		present report
NLYPPSNTPGDA		present report
PQVRLYGPTNF	Q99829	present report
LDYPEGMA		present report
DTASSSLAFGIP	O15481	present report
GRIDDMLNVSGH	Q9NR19	present report
GYGLEPSSFN	P09629	present report
KAIVHQTDNVI	O15078	present report
KRKKPCAWLSD		present report
SNMGSDSGTM	Q9BYX4	present report
ARTPAPSPGPGSCG	Q10586	present report
GGKPSGDTPDVF	Q6SZW1	present report
QQAQIPIATAGVVYP	P35711	present report
TSDLATVESYDPVT	Q6TDP4	present report
FSHNTVRGCSY	P16298	present report
YGESQKLAAAVF		present report
PERSASKMFPSMD	Q9ULL0	present report
GISACTSLCNGQSQ	Q9UBS9	present report
SGDGPSSSVDWNRPEDV	Q9NYJ7	present report
KASPVAVGSSGAGAD	Q5TGY3	present report
DLVTVKTPAFAESV	P36957	present report
EGHIPNAVDSC		present report
TACHQAPEQVQVLSSK	Q8WUD6	present report
AAAAAAASSSSSAPAAA	A6NKL6	present report
PVVTSTE		present report
LAGYQMTFDSAKS	P45880	present report
KILRSDIPHQP	Q9NZR2	present report
DRIVEKGFYTERD	Q14012	present report
LLYRMLPTN	Q8IY51	present report
GSILASVNPYQPIAGLYEPATMEQ	Q9HD67	present report
PARPLCTAPGTAPDMKRYL		present report
KNTASKA		present report
VLGPDSK	O14514	present report
WLTYPAH	P29322	present report
FLLATGSADRTVKLWRLPG	P57737	present report
GSLGMMT		present report
ICHRGTRSPSPSDPDYG	Q7RTS3	present report
HLAAIHGHQ	A6NEL2	present report
DSLGRCYSTPSGYLELP		present report
KEMQVLVSRIAAWMATY	Q07817	present report
SDSGTCQSPSLEE	Q96EB6	present report
PPFTSYIVSTPPGG	Q96EP5	present report
KGSVERRSEKDSS	Q86SU0	present report
SVGVPPPASPSYPRAEPLT	Q9P206	present report
RPSSGSASASGSPSDPGFM	Q9Y4H2	present report
RPGTPLPSPQ		present report
GDSTFESKSYK	P02671	present report	Magalhaes_et_al_2018	Parker_et_al_2017
GEFVSETESRGSE	P02671	present report	Magalhaes_et_al_2018	Parker_et_al_2017
GAVVTGVTAVAQKTVE	P37840	present report
RPPGFSPFR	P01042	present report	Magalhaes_et_al_2018	Parker_et_al_2017
KTVATGEIMLYAC	Q7Z2Z1	present report
TAFISDFAVTADGNA	P19827	present report
RSRSLSVSSVSSV	Q86VM9	present report
LGFNSPEWFFSAVG	Q96GR2	present report
SSCSPAPSPGSWVN	P35372	present report
SLAFLLVISLLVTYASL	Q9HCC8	present report
LREKAQNVFE	Q96LQ0	present report
NGIIKAFRNIPGI		present report
FSVDSNLSVVCV	O75445	present report
SVEKLALTTSGCPLVIQCKN	Q9Y217	present report
DVNDNRPVF		present report
GVFDSLVADM	Q07687	present report
KRHYGLGVVGNWLNRSYRR	Q6PJF5	present report
SFITSSWTF	Q9BXS4	present report
GLGLCALLGITFNA		present report
DCYTKGMD		present report
GCDSLSTVF		present report
HPYRQPIVSN	P98164	present report
SSPTAPLSPMSPPGYKLVTGD	P17302	present report
EVSEDYASCSDMD	Q9C0F1	present report
WRGKFHSASASRNEGGNSESSLKNRSAFCS	Q8IWI9	present report
LGPVTRALSGTYRCKA		present report
NIVLHASVSIGK	M0R2J8	present report
DVLESGLSPGKY		present report
FVTARPLSVKIVATY	Q8WXX0	present report
RRKRASETTQHINAIKREIDVTKEALNFQK	Q9HAQ2	present report
AALRHATVAPVTVH		present report
RPAASPAPPPSRP	Q5TCX8	present report
PVSASVSPSAVSSANGTVL	P11831	present report
PVQSPLPLSPLA	O95785	present report
YLLSAPGPHVLLLV		present report
QVLVPRVLALLTK	Q6ZNJ1	present report
QQRINLDRLIITSAEASPA	Q14C86	present report
SGQAVRRPLVASVG		present report
VGYLVRLVAGHEK		present report
AATAHNPQGFLIDTSQGVRGQ	Q8WW62	present report
VLQGTAASTKNKLPG	Q9UPT5	present report
PQPCVPTCFLLN		present report
TGNDSCGVEADT	Q8NE00	present report
NIPNEIIHALQAGRLGS	P52272	present report
KNLSKSQILLGKE	Q8IYT8	present report
LSSTPVSSRSPAPSSGMPS	Q96N21	present report
LGTGSGSIDPDELR		present report
GAVFPFVF	Q96RL7	present report
SLHGNSEQSD	Q86TM3	present report
FKMMQAE		present report
ARVPSEESTT	Q6WRI0	present report
SAPTTRTTPASTASTTS		present report
PNDTVESGIHPVYFCST		present report
AGIPASK		present report
AKPDHATSEVYEI	P16234	present report
RGFCVEVNTAFEDFAHVISFDKRAAAL	Q6NWY9	present report
EMGAHLVVF	Q6EIG7	present report
AKSDVSK	Q9UKL3	present report
DSLGGNCRTTIVICCSPSVF		present report
RAPELLLGARHYTKAIDI		present report
VQAPFSPPASPPVSPS	Q9H6K5	present report
SASSGSSK	Q8N5U6	present report
VDCEDRRYC		present report
DLSVDSAR	Q49A88	present report
TSHMDFSTKSVF	Q02246	present report
MTGRSAPPSPALSR	Q9UQ26	present report
MTGRSAPPSPALSRS	Q9UQ26	present report
PSAKQRGSKGGHGAASP	Q07065	present report
SEETKENEGFTVTAEGK	P01024	present report	Magalhaes_et_al_2018	Parker_et_al_2017
SASGRSK	Q8NGZ6	present report
GGMIGGHYTACA	O94966	present report
VEVLSPSHHYRI	P57058	present report
KQQQQHRL	Q9P0P0	present report
WMGLEGYN	Q9Y653	present report
CSECGKSCS	Q9GZX5	present report
VESVDSSSE	Q52LW3	present report
DLMEEEAV		present report
GGCSHSCLGSEKG	Q8WWZ8	present report
CSEGNSDCY	P00750	present report
QLEVKLVTGGSP	Q6ZTK2	present report
LLSPHDFLHTL	Q70CQ2	present report
ADPAALAAAMD	Q7Z3J2	present report
GVQRSPSFQSKT	Q9NRM7	present report
QLFSQHPDVF	Q9GZS9	present report
LSLTEEHSGNYS	Q96LA6	present report
VSAMTVNGTGPPSNWYTA	P43146	present report
RNSSLGSPSNLCGS	Q9C0B0	present report
ECGKAFSSLSSFN		present report
TPAPSPGPGSCG	Q10586	present report
EFCSSPSPPVE	Q68E01	present report
GTINTSMHAVQQAQ		present report
RTDVKAYDVTRMV	O95425	present report
TLHPAPSPSLP	Q8IZW8	present report
PAPGSLTSTPA	Q99469	present report
LEIEIPTTYYGKVCGM	Q9Y493	present report
PVNLPTPVTAPVNIA		present report
SALPPELGN		present report
DLPDLASESEVIIC	Q9UKK3	present report
DNSDWSKTATNII	Q86SQ4	present report
PPTPANCSTAAPP		present report
QCDAYTCSNGGTCY	Q9Y219	present report
MMCFPDFP		present report
PAPGIPPVNPLAPGM	Q9NZ81	present report
GAAKGGRGGARGSARGG	Q5BIV9	present report
HREAMFALPAEK	Q9Y4D1	present report
QFVRIHKPPPLTPL	Q9C000	present report
VAVDQQPVTN	Q9P0X4	present report
PEMYILKGGYKE	P30305	present report
FRGPGFAGGGGADDM		present report
YYLIQFCGHSWIFTNM		present report
DPVSGSGGCNFPEYELPEL		present report
KDAGTCCAGAGGGRGG		present report
RPPACPQGLY	Q08345	present report
VQNVSSPHKSE	Q9H329	present report
ACRKLAVAHPLL	Q8N201	present report
DGDGGSLRSPLGEVAIRDIV		present report
YRVWQQGQKGVAYDLGR		present report
GFPVLSK	O14744	present report
SSAAEELSPAPSESSK	P31260	present report
PNPYGQPQVF		present report
MGRGYYVF		present report
TGFGGGSS	Q2M2I5	present report
ASLDASSNVDK		present report
VQQVHVATYTEH		present report
IAEGAQSLGLSSAAASMFG		present report
GDSTFESKSY	P02671	present report		Parker_et_al_2017
VDGGGGGGVGEGGGGGGGAGLP	Q9P2E7	present report
SLADQAANEWGR	P0DJI8	present report
AAEAISDARENIQ	P0DJI8	present report
AEVISNARENIQ	P0DJI9	present report		Parker_et_al_2017
SVFPQQTGQLAELQPQDRAGARAS	P81172	present report	Magalhaes_et_al_2018	Parker_et_al_2017
GGIGGVGGTGGVGNRAP	Q13201	present report
QSQQDFLAEAELL	Q86VI3	present report
DSPSPAPSLEE	Q9UI36	present report
DGGFTELHSLWQ		present report
YMILGQNGFFV	Q15124	present report
LNRGSPSGIWGDS	Q5VV43	present report
PHCPFACSSLGNL	Q8N8E2	present report
ARRGSPSPPRGRR	Q5VUA4	present report
PDKRRSGRRKTHV	A0FGR8	present report
DISCTSPSST	P23468	present report
CKEGIKDG	P31749	present report
QPVRKSTFDAASFIGGIV	Q04900	present report
QNNSPPNN	O75841	present report
GPSELEAPAP	P51693	present report
TLAPSCGVSRGSGCS	Q75N90	present report
KAAAAALSGSPPQ	Q9H9P5	present report
ASEKTSSLSPGL	Q9UQB3	present report
VHHRPPASEYTMH	Q9UQB3	present report
GLSPGSQVDSK	Q13459	present report
LLPAAASEKSERDTPAAV	Q86UP3	present report
GDPVPARGDPGIQGI	Q07092	present report
SFNVSDVARPE	Q92619	present report
DLSSQSSPSPAGS	Q8N2Y8	present report
PRQASPVAPLL	Q6ZSR3	present report
DRGPFRPEPGDGGEK		present report
FMASEFLDWLVQ	Q8TB45	present report
DSNPKTTTTSTLLAL	Q9C0A1	present report
PDSGLPPSPSPSHW	Q8N5W9	present report
TSQVLSKWDPIILKN	Q5TAP6	present report
SSSGRSK	Q14004	present report
SYEFVSPSPPADVSER	Q99728	present report
IKNILITYIGMVF		present report
SDNDEGSGGATKYTIY	Q5T035	present report
TEESPPSAPLRPPE	O15047	present report
DKLIFIFYRVMTP		present report
MPPGPGHLPTTCHYPL	Q7Z443	present report
NNLKFITDPFV	Q8NGL6	present report
LDTVGAEAVAPAASSAE	Q7L311	present report
TEISENSSDLSQKLKE		present report
PNLMPASAQAQNAQRALA	Q92585	present report
SLTVRTSKETDVVNFDDIASSENLLH	Q9Y5K6	present report
PEPGAEPPLTVGLLKALLE	Q86YV9	present report
EPSVWEDTPPASADSGMC	Q400G9	present report
GPAPPPPASLGSPAPPKG	Q9H2W2	present report
NKIILGPIRFFDTTPLGLI	O60706	present report
SLDDVSLASTPKRPSTSQTVS		present report
AGVRARRAAPVRTPSFPGGNEEEPGSHL	O95450	present report
NDSDGSEPSEKRT	O75419	present report
SCSAPSLAAPDGSAPSAP	Q92529	present report
FCAERLR		present report
SSSSSSSSSSSSSSSSCG	Q9UI36	present report
SVIKERVPDSPSPAPSLEE	Q9UI36	present report
NLVNTNAGFTARLKNLPSSPVF	O43451	present report
VNVGSGSK		present report
RVASSSVSH	Q86Y91	present report
THITEPSTVTSHTP	Q9HC84	present report
SCDRGSGQQGGGSGC		present report
GDVPSTGQNNESCSG	P57103	present report
ATAVEQIY	P62380	present report
GPEVGASPQSGR	Q86X27	present report
EPTKDNLYLSIVLS	Q13733	present report
MCPHPANPT	Q6ZTC4	present report
TGNILGKYSS	Q9BZW4	present report
HKAVLACAAG	O15060	present report
DDPDAPLQPVTPLQLFEGRRN		present report
ASASGSPSDPGFM	Q9Y4H2	present report
FSQQNSSGPWA	O14525	present report
EEEGTQGHPDGTPPKL	Q14005	present report
DSSPFPSSIP	Q7RTS9	present report
TNCASQSTTSTRTTTTP	Q9BUN1	present report
LDDSGYVSAYKN		present report
DLSAHQDAL		present report
LNKPALQAQP	Q9H9B1	present report
GTSFGTGNSCG	Q7Z3Z0	present report
DMSIGGNLSKT	Q9UNH5	present report
ITAESAQGQGPN	O15090	present report
VMPFPYLLTYKFS	Q9H5L6	present report
NALSLNDN		present report
AEKALGKAASHIKSIKNV		present report
ASLALISSQSSENLE	P51878	present report
VELVSLHDLGRW	Q8N1I8	present report
GRPVLVHCSDGWD	Q9NYA4	present report
KLKAGSEELDAVE	A5PKW4	present report
PKPMVTHGLSHPVA	Q6VVB1	present report
STHHLLADVYGVTEVLHGL		present report
PVGVKIPTCK	O95433	present report
DPVTFLPHLPRKSVV		present report
ELASPAPEAEH	Q05DH4	present report
AQLNGRRAFILPAMHAALA		present report
KKKLNLAPAATTSNEP	Q9UER7	present report
RAPARKNHKKMPVPPGAPQ	A0A494C0N9	present report
SAAASAGGAGGAGG	O75444	present report
NKGNSKAGN	O94916	present report
ARTCHSPAHSPCHIHAHCLFERNGAVS	P49746	present report
DGASESETT	O60268	present report
DHNGNPSAPPSKRQC	Q14153	present report
IVNGIAWCRLPGKGSKL	Q15751	present report
EGDFLAEGGGVR	P02671	present report	Magalhaes_et_al_2018	Parker_et_al_2017
GSTGNRNPGSSGTGGTATWKPGSSGP	P02671	present report	Magalhaes_et_al_2018	Parker_et_al_2017
RIHWESASLLR	P01024	present report	Magalhaes_et_al_2018
LLSAFLRLL	P13569	present report
TLSAYTALL		present report
VVPGPILPEQL	Q9C0G0	present report
RIPESPSPAPSLEE	Q96NX9	present report
GAPPLVNKSRDLA	Q9NRJ2	present report
VQPSKIILLSGFRTN	Q9NTG1	present report
LNPTFLPESSSKILGLPL	Q9NTG1	present report
LNCDFLSDVSGLDNMA	Q6N043	present report
VNKALDFIASKGVK		present report
HGFGSPAVCAAVTALQNY	P05549	present report
VIDEKTAEIRLK	Q9Y5E4	present report
NGDPVMYGL	Q9P275	present report
PQSPGASPSQAERL	Q96T58	present report
GLPGPPDVPDHAAYHPF	Q14624	present report	Magalhaes_et_al_2018
AKTLSSPSNRP		present report
GKVFSKRSSLAVHQRIH	Q08AN1	present report
FIAGFGV		present report
RTKSRKASK	Q8TD26	present report
QVPSVLGQSSPKVVASL	O95405	present report
NKGQYLSLDTE	P35556	present report
AISHSSPLPQ	Q9BZA7	present report
PKTKDTEEK		present report
RYVGKDYKEQKGL	Q96QP1	present report
PFAKSHLVHGSSPGVM	P35658	present report
KCRGDGLKVFV	Q92935	present report
SFWKSVLAGP	Q9UBZ4	present report
WPALGRGYN	O95461	present report
CGITSSKTVLVF	O60637	present report
DHAPDSPSGENSPAPQGR	Q96NY9	present report
LPLLPHDSHPKELI	Q5H9F3	present report
LEVPFVPMTLPT	P46019	present report
YYIDSLSYSVDA	Q15493	present report
EQSICSYLEK	Q9H8K7	present report
RAPAGPPGPRLA	Q2M2W7	present report
INGDKKAKKGRR	Q9NR99	present report
MEPLGRQLTSGP	P05549	present report
SDDQGSKGYAFV	P0CB38	present report
GSGAGYGGY	Q9Y566	present report
TSHTLHLSHLN	Q8N163	present report
GTCQMAADGSRQCRCTAY	Q07954	present report
NIFISFDINCND	Q96FK6	present report
YKGKSGPWNYNPEE	P49895	present report
LALSPRASPSLSLSLPHLS	Q9BX66	present report
AMIIMLCLIAAVLSAFL		present report
GVCERCRHHTAGR	Q5SNT2	present report
ATHFEHLKWNDM		present report
LASLLQSSHESPQSPP	O60732	present report
PRAACCC	Q5VY09	present report
FQLQRPQGRERLR	Q6P047	present report
RVTTKKAPSPSQLSM		present report
PHLVPPSKRRHE	Q9H4M9	present report
FVIPGRSSGCS	Q53GG5	present report
LLPHHSLQAHFR	Q8IY95	present report
ARVGGSDEEASGIP	Q9NQ55	present report
AGMFISASGTYAGPDG	Q96T25	present report
LDQVKIRFGSDPATY		present report
PRAAAAAATAPPSPGPAQP	Q6SPF0	present report
ILPPAVESELSEYAAQDQK		present report
DISGNANSMKQIDPVLQV	O60674	present report
TVDQRPESYNPNDV	O75355	present report
ETSNEGENNEESNE	P21815	present report
EVSGSSHCPLPAAP	Q5UE93	present report
LADLKKCGDLECEALINRVS	Q96PC5	present report
DSGSCSALQNE	Q86XK3	present report
DGCCPGNTTAIPAVPT	A8MX34	present report
GFRGGPEHVVKVVGGHVLYVCAACERSYVTLSS	Q9P1Z0	present report
AAAGALGNHVV		present report
EASLEESPVALGESAS		present report
GDFLAEGGGVR	P02671	present report		Parker_et_al_2017
SQLQKVPPEWK	P02671	present report	Magalhaes_et_al_2018	Parker_et_al_2017
SSYSKQFTSSTSYN	P02671	present report	Magalhaes_et_al_2018	Parker_et_al_2017
GSSGTGGTATWKPGSSGP	P02671	present report	Magalhaes_et_al_2018	Parker_et_al_2017
TADSGEGDFLAEGGGVR	P02671	present report
SQLQKVPPEWKALTDMPQM	P02671	present report		Parker_et_al_2017
GGSTSYGTGSETESPRNPSSAGSWN	P02671	present report	Magalhaes_et_al_2018	Parker_et_al_2017
GMTGYGMPRQIL	P37802	present report
GASQAGMTGYGMPR		present report
GASQAGMTGYGMPRQIL	P37802	present report		Parker_et_al_2017
GDPVQPAVLQVHQTS	O95810	present report
YEGSYALTSEEAERSD	O95810	present report		Parker_et_al_2017
DNEEGFFSAR	P02675	present report
QGVNDNEEGFFSAR	P02675	present report		Parker_et_al_2017
KTCSVPPSDT	Q86XL3	present report
HWESASLL	P01024	present report	Magalhaes_et_al_2018	Parker_et_al_2017
WESASLLR	P01024	present report	Magalhaes_et_al_2018	Parker_et_al_2017
SSKITHRIHWESASLLR	P01024	present report	Magalhaes_et_al_2018	Parker_et_al_2017
KQNDVFGEAEQ	P31150	present report
YTIAALLSPYSYSTTAVVTNPKE	P02766	present report
GLPGPPDVPDHAAYHPFR	Q14624	present report		Parker_et_al_2017
QLGLPGPPDVPDHAAYHPF	Q14624	present report		Parker_et_al_2017
GAPGPLTLKEVEELE	Q15942	present report
NTQPRGPPASSPAPAPKF	Q15942	present report
VNPFRPGDSEPPPAPGAQRAQ	Q15942	present report		Parker_et_al_2017
MNLASEPQEVLHIGSAHNR	O00151	present report
MPPAQQQITS	Q9Y490	present report		Parker_et_al_2017
AAAAIEAAAKKLE	Q9Y490	present report
VGKVEHGSVALPAIMR	Q9Y490	present report
GDSRDLGHPVYGEE	Q6J272	present report
ESHSLALFATSVSPC	A0A1B0GUU1	present report
KVEQAVETEPEPELR	P02649	present report		Parker_et_al_2017
EEGAASPSDPGCS	Q9BVN2	present report
EILREHLKEEK	Q9H175	present report
MASSSGSK	P48729	present report
DFQNSYLMTGNVVA	O60242	present report
SNSELASPAPEAEH	Q05DH4	present report
RKICSALDGVETLAITESVKK	O00443	present report
DQGICGIDEFD	Q9UJA3	present report
TLEIPGNSDPNMIPDGDFNSYVR		present report
APHGPGLIYRQPN	P02765	present report		Parker_et_al_2017
EQLITGKEDAANNY		present report
IKERIPESPSPAPSLEE	Q96NX9	present report
ENGELCMNSAQCKS	P04118	present report
DNNTVDM	Q6PGQ7	present report
GGVQAHGDVTLY	Q12770	present report
RLPPLDTSSLIGVF	Q8NAT2	present report
DSGTASHL	A6NI73	present report
SLDRNLPSDSQDLGQHG	P10124	present report		Parker_et_al_2017
WMGAMCLLHASLSEYVLLF	Q99720	present report
DLLVEVMDII	Q9Y4E6	present report
SGQSLPPQKKAYLSHL	O60290	present report
LDSVLPESAHRLK	Q8TDL5	present report
QQPEVEVTHE	O60437	present report
RPSSDNADSPKS	Q9NZN5	present report
LRALLMVLVF	Q9ULK5	present report
VHENNTHFLCT		present report
NTNKVLKQ	Q9Y462	present report
DGQQSAPQADE	Q96N64	present report
VEQIAKAEE	Q8N998	present report
IPQDSSDAIVSK	Q9P0N9	present report
PEEPVPTKPKAPPA	Q8WZ42	present report
PHVLVKNCAVEFN	Q9BUJ2	present report
DLIVCRSSTPIE	Q9NRF8	present report
ASLGIPHSSSSKENAWP	O94933	present report
ENHSNYRTLLEKEKEWALAVSS	O94933	present report
RASSSSM	Q9Y5X1	present report
VEVLHAGGWGTVCD	Q8WTU2	present report
RPAQHTTMATRSPAL	Q6ZRI0	present report
PHARNGLSLKE	Q13422	present report
ENADARNGDLLRTLNDTLGK	P24043	present report
GSQHRLFNEHLVSA	Q5T011	present report
PITTPNSSPTTLAPD		present report
PAPSSAAHQ	Q9H799	present report
YKNIKRPPGDIMFLL	Q53GS9	present report
RDRDRERDFKDK	Q9NRA8	present report
LDSQAQISTT		present report
HPTFSIYARGRYSR	Q8J025	present report
GNPTVEVDLFTSKGLF	P06733	present report
CASDVSK		present report
GVASNTIQPTPQTI		present report
LLVIQDSFASPDL	Q8TCU4	present report
TITVLVPPRNLMID	Q9BY67	present report
IDMLDTHSELVTSSLP	Q8WXI7	present report
GTSQSSK		present report
ILSRNGRVYTQAYN	O95714	present report
KPAVIHECAEEDDSENG	Q01484	present report
HVLPEGRSPGPP		present report
CQPGEFACAN	Q07954	present report
DNSDEESCTPRPCSESEFSCANGRCI	Q07954	present report
SGKDPNHFRPAGLPEKY	P0DJI8	present report		Parker_et_al_2017
WSLSQNKSA		present report
VTLLLAGQATTAYFLYQQQG		present report
VYGTVPVLSGLAALLLPET	Q96S37	present report
LTLVSPFAMIAFLSLDSSLQGLHSVS	Q63HM2	present report
KYVLLAYDVKQIFHYSYT		present report
KAPDPSGTGAHGHK		present report
GLGVSTAQPALVP		present report
EVPFKGDVEHTIRDILGGIRSTCTYVGAAKLKELSR	Q9P2T1	present report
PGHMACSMACGG		present report
IVLQGHATRVTAKS	P52747	present report
FSFLGEAFD		present report
SLADQAANEWGRSG	P0DJI8	present report
GLEEELQFSLGSK		present report
YAEIYGISSAHTL	Q9UDR5	present report
ALSNVSVSIQ	Q6UXG8	present report
VALVQVSD	Q08174	present report
MQQLPSRCPSQPIM	Q9ULL0	present report
HHASENNRIFTL	P55263	present report
PGKPGPHGDLGF	Q01955	present report
PSVLGVDVLQRRVDGR	Q96N28	present report
SGPTRREDKFMYFE	P60484	present report
GILKGNGSPVN	Q96EE3	present report
VSLGSPSGEVSHPRKT	P02765	present report	Magalhaes_et_al_2018	Parker_et_al_2017
SLPAVCPS	Q12933	present report
VESVLGKMY	Q5CZC0	present report
AKLQVENSTLSSQ	Q9P219	present report
GSSMKCSSL	Q9GZY1	present report
RARGSPFVRSGT	Q9ULE0	present report
DLAFQLATPN	Q9NUQ7	present report
RPLSAPASHLNEAG		present report
VHSPSPEVSASAPG	Q6ZRS2	present report
RFPIFAALLGN	Q9NZB2	present report
TIGQMRRCAVGLVDAVKA	Q8WTW3	present report
KAPDPSSSDPEK	Q9ULL8	present report
PPQDFSVKQLSGVTVK	Q9UMZ3	present report
GDGSDQGSWSPADCR	Q5SZI1	present report
MASNFNDIVK		present report
VKQIHQTDTGSTLDTTGAGCAVATESMTF	P78333	present report
GLEDAPGGHGEVRFE	Q6JQN1	present report
KCQVAKSNS	Q9P1Z9	present report
PLDQNGSFN	Q8IWI9	present report
VSASVSPSAVSSANGTVL	P11831	present report
NYETLDSLGY		present report
AVVALVYTTMAEH	O60635	present report
YRVVVSYPPQSEAEI		present report
VKSTTSITDAKSC	Q9NQW6	present report
GIYMIKPENSNGP	O95841	present report
RSGDSHRRGFCS	Q6UWY2	present report
AIPTPEEM		present report
LNVNALELDDSA	A0A0C4DH59	present report
DLQSGPSQSPAPV	Q68DN1	present report
FSSQGCKSISQR	Q9H497	present report
GPGYSSRGGYGG	P51991	present report
PIDSNIAFSVNAS	O15118	present report
NLLQLPGGSLI	Q8NEM7	present report
LKGQIQAVASPDD		present report
AEEQAPPSPPPPQA		present report
SGQSSSY		present report
MTLTSMNWDTVPT	A6NJI9	present report
PGFVASGGACVPASSCG	Q9Y6R7	present report
GSLAFGSLI	Q8NCS7	present report
PQSQPPPLAEIQTQAHLSP		present report
PTGSNSSSQTTECL	Q8IWZ3	present report
GPSDATARSRVSASHGP	Q8IXZ2	present report
PNSQLDSTHSGRGTMYSS	Q8IZD2	present report
IVENPSSSASESNTST	Q9UKY1	present report
NMNAQVGICRPGDFGSDVSH		present report
KKHSGSDSSGRSSSES	Q8TF01	present report
AEAETQTCYTSVK	O95263	present report
LNQLSLDGGT		present report
CGTLGLAPVGGMCERE	Q9H324	present report
FFYDNSTDGEPPF	Q7LFX5	present report
SATATLHLS	Q8N9C0	present report
DFLAEGGGVR	P02671	present report		Parker_et_al_2017
WTADSGEGDFLAEGGGVR	P02671	present report
GGPGGAGVARGGAGGGP	Q92686	present report		Parker_et_al_2017
AEGPAISDGEEGGGEPGA	Q6PKG0	present report
SLADQAANEW	P0DJI8	present report
YTLESTSGN	Q10571	present report
DRAPGSLIKLQGCREND	Q10471	present report
DHDLSLDRESEA	Q8TDJ6	present report
HGGTATDTGRAGSGAR	Q86X59	present report
AYSPRCPEPDARHGWG	O15078	present report
NKTPGAPES	P42768	present report
DHPAKSHPDLHVSND	Q6ZU52	present report
GNGQLGLGNNGNQLTPVRVAALHSVCVNQ	Q8NDN9	present report
SISLPNKYN	Q6Y1H2	present report
EVSLVPPLEDQSL	A6NLX4	present report
RQYLHLP	Q15149	present report
KVAEAPPNLPLPVR	Q05DH4	present report
LQGVDPETCMIVFKNHWAQVVKILEKHDPL	Q05DH4	present report
IGCDGIIGSAAK	Q8TE56	present report
AQGADSVEPMFKHLKM		present report
SPHLENPPKSSTPHTP	Q8IZD2	present report
SSIQISGEPLSGAE	Q5JTD7	present report
ALVILGIVVF	Q9H222	present report
KAAALPPFPLG	Q9UM63	present report
LKGKVLGLSRDPAKV	P19634	present report
AYGNSPYWT	Q5T6F2	present report
KKVIKTVPQLTTQDL		present report
KDQDAITCVSES	Q8IZX4	present report
HASLRDSLLTH		present report
PMSQHQSYIQYL	Q9ULD9	present report
NVGAVPSGQDN	O00203	present report
NDLGHSGRDCEH	P55199	present report
PYMASVQLN	P00746	present report
SGCVVIVMLTPLAENGVR	Q92932	present report
VEVTEEGVEAA		present report
DSEEGLEDAVEGADE		present report
PPLKGSPGCPLGPAPLLSPR	Q86XT2	present report
PAPSPGPGSCG	Q10586	present report
KIPASISNMISLH	A4D1F6	present report
IHCQVIYDALQN	Q9UN30	present report
HLGLSKSDSSN	Q92765	present report
AQGFTGRFVFSMD	A0A0B4J1V7	present report
CEEKKPELSS	O15014	present report
VVVGAGSAGCVLAGR	Q8NE62	present report
NDYVMMYSLTVF		present report
LESLPVSKGGPEF	Q86UW7	present report
KYSVGIHNLLAYVKH		present report
GGAARAGPGLSYCVWVVSA	Q7Z7M0	present report
SSGSQDSEVSEEQK	Q9Y2L6	present report
GSAAASAGGAGGAGG	O75444	present report
PLRRSASPYPSHSL	Q5T200	present report
NNALESKTAASGVE	O00151	present report		Parker_et_al_2017
QILMDLSHKAVKRQAS	O76050	present report
ARLEGDLSLAHE	Q8IVF2	present report
AGPRGPVGPSGPPGKDG	P02461	present report
TGSDVTVSWSPEEAE	O14771	present report
KFHSPKIKR	Q13905	present report
PQGGSSSK	O14654	present report
LDKSASGPGL	Q96N87	present report
AKKLLGLGQKHLV	P49321	present report
FPSFSTGGTCDS	Q07627	present report
VDTQCSTALSEE	Q96QP1	present report
CHELFEDLPLLYEHEAQH	Q8IZM8	present report
RLSGLLLIPPVQPCC	Q14296	present report
KAIGPHDVLATLLNN		present report
RKSHSPSSD		present report
AKVEAFGDFSPEVA	Q5W5X9	present report
ETITLLESYGQKMPE	Q96DT5	present report
GDSGTAESPSLLQDKG		present report
LLTESVNSVIAQAPPVA	P11532	present report
GGLPPVR	Q9UGJ1	present report
LKTPPTAVTEH	Q9UGJ1	present report
QLQQCDCQN	Q96BY6	present report
SNSSSTN		present report
GAEDSLADQAANEWGR	P0DJI8	present report
DVSLDKRSDGIFTNT	Q8IYW4	present report
MGHFSGSSGNMSVLSD	Q5SYE7	present report
SLHTSVVAN	Q14146	present report
VESTSNSPSS	Q04656	present report
VGSSSPPLAHE	Q9Y6H8	present report
PSPVGSSSPPLAHE	Q9Y6H8	present report
LDQLPRANVVLLR	Q9P2F6	present report
TQGDVASF	Q9NZP6	present report
DDTSPGCAA	Q9H0A9	present report
GSTSGLGSGYIGRVF	Q2M2I8	present report
AAKQSSLNPKLVGKL	Q495M9	present report
FANCCEAGG	P49286	present report
YVPDDGLTA	P12268	present report
LVLDKDVKS		present report
NLGRAIKGQ	Q8TD57	present report
RAVGSPLCVPARR	Q9NYZ3	present report
CSQYAQGCEGGF	P53634	present report
CEDPNAPAIC	Q8WYL5	present report
YGGPASQQLSGGYGGGY		present report
EVVCVSVCAELGL	Q8NFP9	present report
MTAGNFLQNLQQ	Q8TE73	present report
VGDCWFLAALQALA	A8MX76	present report
AHLPPPHSQVSYS	P54259	present report
PMPDSPSPLSAAFS	Q8TD19	present report
EPSLEGALTK	Q8TAM6	present report
GLSEASTTFYSS		present report
CVKKCPHN	Q15303	present report
AALEKTYNTYRSNT	Q8NHY0	present report
EQWKAQFKM	P19447	present report
SFVAYATVNVLDKP	Q8WZ42	present report
EFFQPPPPRPPNP	Q0VAK6	present report
SAKLEQLSAKDFV	Q96CB9	present report
KKYTRFEK		present report
DLFQCSKCKKKN	O75764	present report
ANGHDLAAAMAVDKS	Q7LFL8	present report
QPLLGARPEEEKE	A9Z1Z3	present report
ARVPKTGSAYLYSY		present report
AFSTCASHLGA	P34982	present report
LGKGYSDGGC	P32245	present report
RYLVAHTSETLLLGD	Q9UG01	present report
YNTISNVLFFILPPICMC		present report
ADSITNTMSSLVKE		present report
GIMMRSKETSSPGTDDVF	P19634	present report
ACCRMDKKPDSLDLP		present report
LSSGASK		present report
VKALQDRLVATNLKM		present report
GNEAELLESMGDAPPP		present report
LAACEPLKHGLQGASLGHAAAAQAH	Q5TGY3	present report
VMHPLTYAETLIDYHLCSH	Q4G0U5	present report
SPFNDVVDKT		present report
PGSSSPR		present report
HPGIAEFPSRGKS	P02671	present report
GAEDSLADQAANEWGRSGKDPNH	P0DJI8	present report
GLTLPGATK	Q96N87	present report
LNRGSPSGIWGD	Q5VV43	present report
KKKGRKSNENSEVIT	Q9ULF5	present report
ALALMGFT	Q5T1A1	present report
DGIPGPLGPLGPPGAAGP	P25940	present report
LPYGDSMDRIEKD	Q9UMD9	present report
GASQSDKTPEELF	P11166	present report
GYSQHGSGS		present report
ALSPGPGPIPAPIPGPA		present report
KPQPAPQAGPI	Q93052	present report
PLLAPPLLPG	Q9HCC6	present report
HQGGATRMYA	P80108	present report
YEGSYALTSEEAERSDGDPVQPAVLQVHQTS	O95810	present report		Parker_et_al_2017
LSKLRLTSPPE		present report
PKGTRQPNK	O94991	present report
KVVNTSDPDM	Q9NPA0	present report
KNKPLGPAGSEN	P56159	present report
GRLETTHGQTGDTTRHGHSGYGQSTQ	Q5D862	present report
LCASLAGHSSAWQ	Q96M86	present report
FHPHTLFDQFI		present report
AKLVALVNKFI	Q14C86	present report
PKGSRQTLKV	Q9NQT8	present report
QIKWSDTKGE	O00478	present report
YAIVPSSPTMASST		present report
HSGRDCEHGEAAAPAP	P55199	present report
LGGMGCSSPPCE	P16473	present report
ANSSPVASTT	P15144	present report
GLIFVLHSCF	Q8IYT2	present report
ARVLLAHGADVGR	Q86YJ7	present report
ECLVSDSPEGSPA	Q59EK9	present report
TLCEAEYPEEDA		present report
LVAEPSGSESSME	Q00978	present report
DDNILLNSSGPLIEH		present report
TLSGLRPEDSGLMVF	Q5VST9	present report
LTIAQCGLDSQDPVHGRV		present report
YKMIQTIGLSVGAAVAYIIA		present report
GAEERKVEIAFYRKDG	Q12809	present report
RVLSAMIRGAADGSRF	O43598	present report
GPIGPPGEMGPKGPPGAVGEPGLP	Q8IZC6	present report
LSIVREMFKRRDSNAAPLL	A7E2V4	present report
LPILGGQVVHTVLSLIGLSLIALGTGG	Q16348	present report
ACSFSGSIPL		present report
KPFEYLFATGNLRSKTG		present report
ILSYFLFAIVF	Q9P241	present report
SAPPSAPPSADDN		present report
VGLGLILYCVC		present report
ARPVGCKWEN		present report
ETPAFAIKEQGFRAIIISGGPNSVYAEDAPWFDPAIFTIG	P49915	present report
GFASAFSSN	Q86XN7	present report
GEFVSETESRGSESGIFTNTKES	P02671	present report
ANYIGSDKYFHAR		present report
AWAAEVISNAREN	P0DJI9	present report
DDPDAPLQPVTPLQ		present report
DTWEPFASGKTSE	P02766	present report
LLSPYSYSTTAVVTNPKE	P02766	present report
ATVYVDVLKD	P02647	present report
GLKGLPGLPGIPGTPGE	P02462	present report
TSVIKERVPDSPSPAPSLEE	Q9UI36	present report
FSQPNSIPTAPS	Q7Z460	present report
ADALTNAVAHVD	P69905	present report
RVTILVKQKDVLSH	Q8N4C6	present report
QTLPGTQAQVVT	Q02446	present report
DNSRDDSSS	Q9UHB7	present report
DSSGRSK	O75962	present report
SFAGILLDCTKKSG	Q6NUJ5	present report
VENWSVEEQAME	Q9UIF8	present report
KTRAASCPAAKAGGSGG	Q9ULI0	present report
NVHMVKK	Q63ZY3	present report
GAECGGASEGGEGQNG	Q8NAF0	present report
LFHPQNPIADAQNLSQETQG	O94916	present report
SPEHSSPSVRLLPSAPQTLPD	O15027	present report
GTNRGASQAGMTGYGMPRQIL	P37802	present report		Parker_et_al_2017
QQALPSCPCCSQAGHS	I3L1E1	present report
DSGGVIFASIVN	O60503	present report
LPLIVGSATAGLVFV	P54753	present report
RTTPEHTVS	Q9P1W8	present report
AKRGSFVDLGILD	Q8N3C0	present report
TLKVLRSSSCG	O14523	present report
LLPAAPPPAGG	P0C6S8	present report
GYCTDHESSS	Q9Y4A8	present report
QAQQGLSPSH	Q9NQV6	present report
AYATESGQTENSLH	O00522	present report
LLVPANEGD	O14763	present report
NDSLSPVS		present report
GRGGRVLLDRAHSD		present report
QNALVSEEELPAAE	Q8NDX5	present report
GSATATLHLSVLE	Q8N9C0	present report
KYLLVEFYAPWC	P07237	present report
LGKGLALSHSPTILEAL	O75592	present report
LLVAARDHVF	Q9H3T2	present report
LKLLTKVLAPEH	Q96FT9	present report
DVDGPSLAKAPISAP		present report
CGVGRGDR		present report
EDNGCPPH	Q5KU26	present report
IVNTDELGRDCLINAAKTSMSSKI		present report
CELVPRVPSVQGTSPS	Q9BRG2	present report
STSAGSSSPG	Q12797	present report
EVESSELCLTEP	Q8WUY3	present report
SMISTNCTEELEN	P00390	present report
GAVPDPSLASTDSSEPSPLAG	Q9H6A9	present report
DHAPDSPSGENSPA	Q96NY9	present report
PHIIVGTPGRVFD	P60842	present report
LIPKGSYGRVKVND	O75443	present report
DIDPSTITWQRVL	Q6UB35	present report
LQTKSSSWSC		present report
KKYNVEYQEYLQS	Q96FJ0	present report
VPHGSQVIRKLVME		present report
PLIGRASPPPTYSPSMRAT	Q9BSA4	present report
YDYSPAPSSTKSETRVP	O14513	present report
RGCVISGMGQQGLVPP	Q9H0J4	present report
YGCGSGSG		present report
CTSSSSSTN	O15063	present report
GIQADSGPIN		present report
VEVLKTSAGLGLSL	O15018	present report
NQMLYGLQSPGN	Q9Y458	present report
LLSYGCDPN	Q9H2K2	present report
CAAHLSA		present report
EANLGLRL		present report
SHGGGGGGGGGGGGGGGGGGGGGDGSP	Q9UKI9	present report
PVKQDSLSSQ	P01024	present report
LDMFAEELAE	O95400	present report
GARGAPGAVGAPGPAG	P08123	present report
SSTVLVPTRHPHAIPGSIL	Q96M63	present report
FPEGEAFPPVS	Q01860	present report
LLVVLLGCWASV	Q2MV58	present report
AVASRGGQLHAAG	C0HLS1	present report
RAPGHQQCLQDILARGCPT	P51800	present report
IEVVPAPE	O15047	present report
TNGYLDSAQAGPA	P43007	present report
KVGLMSMT	O15021	present report
FGQGAHHAAGQAGNEAGR		present report
ISPSHVATEHT	Q5T7B8	present report
AQPLGPQLR	Q9C000	present report
YQCSLAFGA		present report
GPEDQAVTE	Q8TD08	present report
LDVMLVECYDP	Q9P2G3	present report
KTTGKKLCYK	P30414	present report
QETFTFALT		present report
PDKAAGQPYE	O14976	present report
NTKATCECKSGYI	Q92832	present report
ASTVLVCGG		present report
RRGSSLHAE	Q5JRC9	present report
GTPGQPGSPGPVGAPGLPG	P02462	present report
VEPPAEDEGS	O95180	present report
GRLSREH		present report
KLGVRPPASGQETFW	Q9UNS1	present report
GLKPEGVPRIDCVSK	P54709	present report
DNGPASPP	Q96JC9	present report
TGIPYGMS	Q9NSC2	present report
EPPPFLPPAGSRRADT	Q8WYL5	present report
GQAVVGLPGAKGEKG	Q02388	present report
VLDCCISLLTESSLKPTD		present report
NPLEWPERHVLQNLET		present report
EVEGAPLAGQ	Q9NYQ8	present report
FALHGAHV		present report
AAPLPAPPILS	O60784	present report
LEDVTISEGGSA		present report
AFFDTASTGK	P02671	present report
DSTFESKSY	P02671	present report		Parker_et_al_2017
GSESGIFTNTK	P02671	present report		Parker_et_al_2017
ALTDMPQMRM	P02671	present report
GSESGIFTNTKES	P02671	present report		Parker_et_al_2017
SSSHHPGIAEFPSR	P02671	present report		Parker_et_al_2017
DLGTLSGIGTLDGFR	P02671	present report
EFVSETESRGSESGI	P02671	present report
EFVSETESRGSESGIF	P02671	present report
GTGSETESPRNPSSAGSW	P02671	present report
GEFVSETESRGSESGIF	P02671	present report
GHWTSESSVSGSTGQWH	P02671	present report
ADSGEGDFLAEGGGVRGPR	P02671	present report	Magalhaes_et_al_2018	Parker_et_al_2017
EFVSETESRGSESGIFT	P02671	present report
QFTSSTSYNRGDSTFES	P02671	present report	Magalhaes_et_al_2018	Parker_et_al_2017
GEFVSETESRGSESGIFT	P02671	present report
GGSTSYGTGSETESPRNPSSA	P02671	present report
GSAGHWTSESSVSGSTGQWH	P02671	present report	Magalhaes_et_al_2018
QFTSSTSYNRGDSTFESKS	P02671	present report		Parker_et_al_2017
GSESGIFTNTKESSSHHPGIAEFPS	P02671	present report	Magalhaes_et_al_2018	Parker_et_al_2017
SGSSGTGSTGNQNPGSPRPGSTGTWNPGSSER	P02671	present report
ADQAANEWGR	P0DJI8	present report
FGHGAEDSLADQ	P0DJI8	present report
GGVWAAEAISDAR	P0DJI8	present report
FGHGAEDSLADQA	P0DJI8	present report
DSLADQAANEWGR	P0DJI8	present report
GGVWAAEAISDAREN	P0DJI8	present report
GHGAEDSLADQAANEWG	P0DJI8	present report
HGAEDSLADQAANEWGR	P0DJI8	present report
GHGAEDSLADQAANEWGR	P0DJI8	present report
GGVWAAEAISDARENIQR	P0DJI8	present report
FGHGAEDSLADQAANEWGR	P0DJI8	present report
FFGHGAEDSLADQAANEWGR	P0DJI8	present report
GGAWAAEVISNAR	P0DJI9	present report
DSLADQAANKWG	P0DJI9	present report
RGPGGAWAAEVISNA	P0DJI9	present report
AEDSLADQAANKWGR	P0DJI9	present report
DALSSVQESQVAQ	P02656	present report
DALSSVQESQVAQQA	P02656	present report
KDALSSVQESQVAQQA	P02656	present report
TAKDALSSVQESQVAQQ	P02656	present report
GHFYEPQAPS	P01023	present report
AAQVTIQSSGTFSSK	P01023	present report
NDNEEGFFSAR	P02675	present report		Parker_et_al_2017
EEAPSLRPAPPPISGGG	P02675	present report
EEAPSLRPAPPPISGGGY	P02675	present report	Magalhaes_et_al_2018	Parker_et_al_2017
LGGRGSPSSHLLGAD	Q6NWY9	present report
APIGLYFDTVADKIHS	O95147	present report
EQDAPVAGLQPVER	Q14767	present report
DIADDSTYVTADN	Q8NDZ0	present report
IPTEAFLASCCAVVPV	O95397	present report
NFMLTQPH	P01721	present report
AVATQEAASEPVA	Q9HCC9	present report
VDLTEFQTN		present report
GFSGLDGAKGDAGP	P02452	present report
GLTVEDEGN	Q92692	present report
EGSGRSK	Q9NS39	present report
QPQQQLQPPSPAPPNHVV	Q5T1Q4	present report
EVFALIHELNSSRL	Q12766	present report
DHKRKQKVLGPN	Q9NXD2	present report
VGFIHAE	Q8IYW2	present report
TSASSSK		present report
PAASQSSGC	Q8TF61	present report
LWEFLLALLQDKAT	P32519	present report
NRCTECESC	P23327	present report
IDSISSPSNSEE	P98174	present report
AFPLLHALADHDVVPED	O43918	present report
DLNAPSDWDSR		present report
VTFENIDDAK	Q14011	present report
HMVRPGYS		present report
LIPESVSKSKS	Q68DE3	present report
YGENSKSK	O43247	present report
LQSGEESTGTNIGEALGH	Q6E0U4	present report
YVGDGFSCSGNLL	Q8WWQ8	present report
LDLADPSAKAV		present report
VEVMASALTGY		present report
RALVIAQALGM	Q9H171	present report
FAGLPETGRMD	Q9NPA2	present report
LGKITGNYLGYTC	Q14678	present report
PEAEGPRQSPEK	Q96L94	present report
TIYNFSGCISNVFV	O15230	present report
FPGPFCPQALGHPPGGDGY	O60393	present report
LLPGPIVVPNFF	Q4AC94	present report
DLSSQSSPSPAG	Q8N2Y8	present report
ALHLSSAMANVVF	Q96P47	present report
PERLKGFGYAEF		present report
QQPPDISYKELLKQ	O60343	present report
RASCFTGLNPTIVQ	Q8IY18	present report
DHSRNGFDTDSSC	P15260	present report
NQATQVE	Q9C0C6	present report
PENGHLGFQDSFV	Q12857	present report
RARGLAAGIA	Q5TAA0	present report
GIRNGSRLQADD	Q9UBT2	present report
HQGRVIDCSGAH		present report
GIAVKNIGDINQDGY	P23229	present report
NLESFGGEDPRP		present report
ISDQQVSALSYSDQ		present report
LSAPSSMTQDLPGVPGKD		present report
EADSLRGNISVKAV	Q14004	present report
RALLPASGLGWLVDYG	Q9Y2D1	present report
DGDQCASSPCQNGGSC		present report
VDLSEGSSNEDEDLGPC	Q5MJ09	present report
QRCVGETATRPGRSFPVPD	Q8IVL6	present report
WHIPYDEDLVERCS		present report
DVLESGLSPGKYYTH		present report
PTEPCLLTAMGGSVQCWR		present report
KVPQVSTPTLVEVSR	P02768	present report		Parker_et_al_2017
PRYCSVTTQADGRVVL	O43781	present report
KSIPPLIDLALAF		present report
AFLFGATGKYGN		present report
FSTLLNCSYTQN	Q9HBW9	present report
TSLSVSNQPPKYTQPSLPSQAVWS	P54259	present report
ARPNNPDWGTFEEVSGNVSPGTR	P02671	present report
TYAPVISAEKAY		present report
GTNRGASQAGMTGYGMP	P37802	present report
SDNQLQEGKNVIGLQ	P37802	present report		Parker_et_al_2017
SFSDADLADGVSGGEGKGGSDGGGSH	P14209	present report		Parker_et_al_2017
NSELASPAPEAEH	Q05DH4	present report
DAGVICSAPQSRPTPS	Q9UGM3	present report
VEGNEPPASFHKDT	Q9UKQ2	present report
VESITPVGSLLALM	O75907	present report
NLPSLWQPSPRKSSCSSCS	Q2NKQ1	present report
DGSIGRSPTDEI	O60503	present report
DNSREHVPSGQ	O95210	present report
VEQGKPVIPA		present report
NLAYEIILTLGQAFE		present report
GARGAAAAAAAPGPMLGGGGDGGGGLN	Q8NFD5	present report
KRERDSNVLSVIIKG	P46199	present report
DFGTYTCVASLK	Q7Z553	present report
DISNGLDWSLDH	Q15493	present report
AKGYGSGGGGAQQLGA	P31260	present report
LGISAVSEFFGT	P60508	present report
DLSSQSSPSPAGSSIT	Q8N2Y8	present report
DISDIIHSTEKGD	O75592	present report
AGQVTIQGPAPPR	Q8TDR2	present report
ECTQAPAPASE		present report
CEMRDAKC	O43184	present report
LLPEAPSKPGLPK	Q9NPR9	present report
RAHGFTFTRGLSV	P08559	present report
QVVILADPDGHEI	Q9HC38	present report
ECEWDGLDCAEH	P46531	present report
RIGNAVVEYSGSETAVE		present report
RVFKKIQALKAS	O14986	present report
RYHDPNFVPAAFVCS	P49711	present report
HGSPSKLP	O14513	present report
FSQGDPSRHQAILG	P51828	present report
LLPEEPAGALDLTGMRPESQL	Q9UPA5	present report
QVSTNSHVCLLWAWVH		present report
GDGSDEAAHCEGKT	Q07954	present report
LRGSSVIHCDADSKWNPS		present report
VKTMKFR	Q6RI45	present report
NVIPETSSRYGN	P08473	present report
ILSYTQITSCVLRMPSAS	Q8NG99	present report
PGKAMAEVCPGGL	Q702N8	present report
GGFFSTVVFGFIAA	Q92903	present report
SSGDGMKMEGLLNGSSDPHQS	O15014	present report
ACLLGGSK	P11717	present report
NTCILARV	Q7Z7M1	present report
SPVAKAVIELLEKSGVN	Q6UB35	present report
GDGRACY	Q9NY15	present report
QVVNSPSCDSSLQ	Q9Y493	present report
SPHLPPSSYFNASGRA		present report
DLATSRNAADSSVPSA	O43291	present report
PMPISANGSN	P82094	present report
PPEERTIEYLEEVA	P40939	present report
FSASSTVEKPS	O75694	present report
HPNVFGFCR	P04196	present report
HWSDWSSWSPCSRTC	Q8TE57	present report
CTIGLHFLVF	Q7Z408	present report
DLSGASSSSLPSSPS	P48995	present report
SFTSLVFPNGVE	Q8WZ42	present report
YRLVTATSLDREQISE	Q9Y5H0	present report
MLLPAAASEKS	Q86UP3	present report
ALLSTSTSTPPQQN	Q5TCY1	present report
AAHEFGHAMGL	P08253	present report
ELHVHIVFDGN	Q9UKP3	present report
AGLKAAQGPPAPAVP	O60232	present report
AAAVGQRLESPGGAAGGGY	O00570	present report
MTTTVSHNTTM	Q8IZF2	present report
PGQRPSSGSASASGSPSDPGFM	Q9Y4H2	present report
IDSEESESDGSFIEV	P28715	present report
EVPNGYNVSRLN		present report
TLNPVHAGPIVVH		present report
VESVDSSSEKGNFS	Q52LW3	present report
PRVSPPASPTLEVELGSA	Q7Z6J0	present report
YVQVLKTADIN		present report
DLVIVVTGWRPGSGYTNIMRVL	P30613	present report
RPLNGLPAPGG	A5PKW4	present report
SLGEPELPP	Q9H161	present report
SETIELTGFDDKILE	Q9NRA8	present report
VLVDHPN		present report
ACGRALPSLH	C9JLR9	present report
VNKDVPQKPGG	Q8NB14	present report
QQQLQPPSPAPPNHVV	Q5T1Q4	present report
KPGIPVKPSVKGKIHS	Q9Y2H6	present report
LNFCLKSSNEE	Q6WBX8	present report
FYKAKPIFSC		present report
MASFFSNALYN	Q9H221	present report
AIPMQSE	Q9UNK9	present report
DHLCEEGAPNPYL	Q8NI17	present report
QEVSTPSQARGEGS	Q5T0Z8	present report
IKGSVGDPGLPGLPGTP	P29400	present report
RKTRFIIHGFIDKGE	P16233	present report
MTGRSAPPSPALSRSHPRT	Q9UQ26	present report
EGEGRSK	P19525	present report
LDSPSEGHS	Q8N6T3	present report
VAELHIQDALPEDHGT	Q15746	present report
LDSGPCIVTEC	Q8N6M8	present report
ADANFAS	Q7Z2Y5	present report
PGLLQRPDPGALSAAQLE	A6NNX1	present report
DLSLVTSLV		present report
DPHTKACKAVGSIAYL		present report
IDALSHHSPSGSSD		present report
VALVCGVPAMD	P09466	present report
DKGHLVKS	Q8IYL3	present report
EENASSGDSEENT	Q9C0D7	present report
GSRALGPSVKLSTAS	Q9ULI4	present report
PVQAFSEENS	Q76L83	present report
LIPPHVNFSHL	Q9H1V8	present report
PGKLPACLP	Q86WI3	present report
AGTSVIKERIPESPSPAPSLEE	Q96NX9	present report
PNANMNEDGPSMSVNFTS	Q9NRM6	present report
PGLPGPEGPPGPPGLQG	Q5TAT6	present report
GPKDRARKLAEVGSHEKVGQHPCCV	Q99640	present report
LSVFLLFLLFLVDIMANNTTSLGS	Q8N699	present report
FISGRSGSLI	O60844	present report
EDRIYQGTLGAIK	Q9NRL2	present report
VYGIQEVPELVGHEV	Q6ZWE6	present report
SSFNQDPSSCG	Q9Y5U2	present report
EMFKQMLSEKQ	Q12768	present report
TFAPAPTGDGHTTQAPT	Q99102	present report
VTVFWRIFPPSVGE	Q8WXG9	present report
CGTFRPGALVSSGNKM	Q9UKZ9	present report
MCSERDRGDESGPL	Q14571	present report
SKFSDFLLDPYKY	Q9UIG0	present report
RVRGVLMVMVLLAGAN	Q9H1C0	present report
VKCISPPSLNFKVE	Q9Y4D8	present report
PWPNPNSANSIPYSS	Q9BWW4	present report
QAQEDEEPEWRGGAVQP		present report
EVVMATYSRSTSQ	P06400	present report
DISDEFSEAIKAF	Q9H223	present report
TMAPAGQPAPVSMVP		present report
TRNISTKAQCRA	O95180	present report
DISGKVKQALGLK		present report
TTISTTVVPLSFEVT	P08603	present report
PDLLVGSLADTAVLFRA		present report
FVGYNSTG		present report
PHSWGIKA	P0CZ25	present report
SLDVLALCLFNGNYSTAE		present report
RPGNQECYDN	Q13621	present report
EELQFSLGSK		present report
SVIKERIPESPSPAPSLEE	Q96NX9	present report
SSPTAAGTPNKETAGLKVG	Q05682	present report
NILVKTNGSEQEV	Q6UXZ3	present report
DISVNTVDEENT	Q99550	present report
DLSSQSSPSPAGSS	Q8N2Y8	present report
NQELLRKGSSNNQDVV	Q6NUQ4	present report
LHLKGQAVTLLPFFTS	P78527	present report
RRYSFRVPEE	Q5VT25	present report
RYYGYTGAFR	P02788	present report
AFTLPLFKYIGGCQVGS	Q2TAA5	present report
RESSNQLKCIQITKA	Q9NZR2	present report
SATLPSTTVQPSPDDYG	Q9NUA8	present report
WLETEALPHR	Q86Y25	present report
PRKDTVCSSQE	A6NCI4	present report
IDSSSSSSSGQLVD	Q8ND04	present report
ITVDSSSGC	Q8N0U4	present report
GFGGDGFSCYGDIFRE	Q9NY15	present report
GAGQEGAMFV	Q86VX9	present report
VRAQEPEFS		present report
TTAVSAETGPEVTDAAA	Q8TDB4	present report
KKFSCCVLVF	P15907	present report
SFIVSPLNSSSA		present report
SGPPAPGKPPHISSHPLL		present report
DVVDCVVLDN	P56715	present report
FSMDFIAKA	Q9BX26	present report
HVHQMTADAVC	O15550	present report
TADPAALAAAMD	Q7Z3J2	present report
CVDLESAYVQGCERLE	Q6ZRF8	present report
GQHVVAGTPGRVF	P38919	present report
GLRERMGPSYC	O15067	present report
GVKHYEADDFE	Q8IVL5	present report
GPQPQHSQPPPQ	P46379	present report
NIPISVPGPSSVTPSTSKEI	Q6NUP7	present report
NDSSCCAPLIFV	Q8TD57	present report
CQECVRSFSRPSHL		present report
FDIMSGQTD	Q14457	present report
RSTLNPQWNESFT	P17252	present report
SFSFKSPAASSFGSPGF	O15504	present report
GWNRDYPPPPLKSHAQ		present report
YSVRGCGECSF	Q96MR6	present report
ARGRSGGGY	Q7Z794	present report
LVALSVAY	P04118	present report
VLGGSGYNSDRL		present report
SSTVASQSANHTHGTT		present report
RPAPPPSQKKSCSG	Q7Z7G0	present report
ALAVIGLLVASSTMCIPL		present report
MSAVTARAAAPGGLASSCG	P83111	present report
ATVERFGKEHA		present report
TLAAACSVIGVGSDIGGSIRMPAFFNGIFG	Q6GMR7	present report
INCSKTGYSA		present report
SRHSHSGEERAEVAK	Q14004	present report
GHEVTVLASSASISFDPNSP		present report
LLTAPVIGYI		present report
TSGADTGTSDASGGSRRAVSE	Q9P2P5	present report
LYNWTAPLEWFKNCQALQGSRYRAHKSFL	Q01638	present report
PPMAGCN	Q9Y6Q9	present report
SYSKQFTSSTSY	P02671	present report		Parker_et_al_2017
SSYSKQFTSSTSY	P02671	present report		Parker_et_al_2017
HRHPDEAAFFDTA	P02671	present report		Parker_et_al_2017
SSSYSKQFTSSTSY	P02671	present report		Parker_et_al_2017
ADSGEGDFLAEGGGVRGP	P02671	present report	Magalhaes_et_al_2018
SSAGSWNSGSSGPGSTGNR	P02671	present report		Parker_et_al_2017
TAWTADSGEGDFLAEGGGVR	P02671	present report
SKQFTSSTSYNRGDSTFESKSY	P02671	present report		Parker_et_al_2017
LVLSVVGTAWTADSGEGDFLAEGGGVR	P02671	present report
ELERPGGNEITRGGSTSYGTGSETESPRNPSS	P02671	present report
GGSTSYGTGSETESPRNPSSAGSWNSGSSGPGSTGNR	P02671	present report
GSPAINVAVHVF	P02766	present report
SPAINVAVHVFR	P02766	present report
ADDTWEPFASGK	P02766	present report
YSYSTTAVVTNPKE	P02766	present report		Parker_et_al_2017
FHEHAEVVFTANDSGPR	P02766	present report
RVEPYGENFN	P06727	present report	Magalhaes_et_al_2018
SLAELGGHLDQQVEEFR	P06727	present report		Parker_et_al_2017
GNTEGLQKSLAELGGHLDQQVEEF	P06727	present report		Parker_et_al_2017
GPPDVPDHAAYHPFR	Q14624	present report		Parker_et_al_2017
SRQLGLPGPPDVPDHAAYHPF	Q14624	present report	Magalhaes_et_al_2018	Parker_et_al_2017
FFGHGAEDSLAD	P0DJI8	present report
FFGHGAEDSLADQ	P0DJI8	present report
RSFFSFLGEAFD		present report
SEAEDASLLSFMQGYMKHA	P02656	present report
HTFMGVVSLGSPSGEVSHPRKT	P02765	present report		Parker_et_al_2017
EEAPSLRPAPPPISGGGYR	P02675	present report		Parker_et_al_2017
VNDNEEGFFSARGHRPLD	P02675	present report	Magalhaes_et_al_2018	Parker_et_al_2017
ILTESSAIL		present report
LNTSGSGTIL	Q9H2K2	present report
DQVDDTSIVVR	P02751	present report
AGFAGDDAPRAV		present report
TSSTGSRGSCGS	Q9UPN9	present report
LLNHPWLVQDTEAE	Q9UKT5	present report
GAVIALLLWGQ	P00738	present report
YANVGTGELAA	Q9P243	present report
KTAPERNVEIPPSSP	Q9C0F0	present report
LGGSGGATK	Q5XKE5	present report
ITLFVVFLILYT	Q8NGY7	present report
TPGGLPVPTYL	Q2VWA4	present report
ITTSPSHPPQ	Q96MU8	present report
WSDCSRTCGGGASYSLR	P82987	present report
LDIVLANKDRLN	P23921	present report
VEVLSPSHHY	P57058	present report
DDPDAPLQPVTPLQLFEGR		present report
ERGPPGNPGLPGLPGN	P29400	present report
TSVIKERIPESPSPAPSLEE	Q96NX9	present report
LEAFANGQDFGQPLPGPDA	Q8TDY4	present report
DEDDVHVTIGDIK	Q6UN15	present report
LPSPPGTPHSPSYAGPKAV	Q9ULC8	present report
AKKENGPTLSTISA	Q92833	present report
QVVNSPSCDSSLQS	Q9Y493	present report
ARPPDPPASAPPDSSSNSAS	Q15642	present report
YRCPSCS	Q8N1G0	present report
TMGRSQGSPMD	Q8NFD5	present report
LDSVNAEADRAL	Q8N831	present report
GSASAKTGSC	P46721	present report
SQTLLACGTNSFSPVC	Q9H3T2	present report
NVCPHSL		present report
TQIADDAELQ		present report
PRPPPRAAAATDTAAGAGGAGGAGGAGGPGFRPL	P29122	present report
ASAFNSWFENAEEDLTDP	Q13813	present report
ITPNLAEFAFSLY	P01009	present report
NVASGSGKSGGYG	Q3SY84	present report
QAQQGLSPSHIQGSSSTQGQAL	Q9NQV6	present report
GDHPAAQN	P50336	present report
ARVLGQAPPE	Q9UBL9	present report
TSEMTRSPFS	Q9BX82	present report
SGNCSKGTAMISSLSLHS	Q7Z333	present report
HPMVNDADA		present report
AKFLVTFCA	Q86WR6	present report
QDFLRLTEPVV	P11117	present report
SPASPSPAD	Q8TF61	present report
GAQGFTGCLSAVQLSH		present report
IGVQPEEVTAAAKKAVMDN	Q96JH7	present report
RCRLSPSGDSVF	O75386	present report
FSPVAGVGAQDG	Q8N8Z6	present report
NNGGCSPYATCK	Q9NY15	present report
HPGLPPEAHLK		present report
TPIAASLGDLITLSILALV	Q96GZ6	present report
MPVVLTSGTGSQAQP		present report
DVTLGNSSAPSGGGASFNLSLTAEH		present report
SWLTGAIAVLEHPLALGTG	Q6VVB1	present report
KANHSSHQEDTYG	O15027	present report
NLHKVYQAIEEA		present report
IYNFSGCISNVFV	O15230	present report
FQFDWKLINVF		present report
DIARAFVGFEYED	Q8ND04	present report
GYVIVSSVSWAVTN	Q8IUH2	present report
LPGLKGLPGLPGIPGTP	P02462	present report
PPQQRRSPASPSQAPY	Q8NE35	present report
DMAAQTSPDAHIPVLF	Q5TEA6	present report
PEPPPSVVRFAMPPGHTH	Q13635	present report
DSLGYSKCVLIGHDW	Q8IUS5	present report
GHDINYLALSGVLSKIG	Q9UHK6	present report
QEPSVDAGVDCSSIGGVP	P52732	present report
PRGPAGEAGASPPVR	Q13425	present report
SAASRVATSTDPSCSG	Q8WUG5	present report
INVLPKDDSPPFLITNVVIE		present report
QCTQPCPPDTQGN	Q8IZF7	present report
SMVSAYMYPAGATGAQAAPQAQAGPTASPAYSSY	O14964	present report
SWVAGSFSPVSPPVVD	Q9P2D0	present report
AEPWGNELASAAARG	P42773	present report
HPRLPCFHGG	P78357	present report
DQQGSRYSVIPQI	Q9UKT5	present report
PLDANGLSDPFVIVEL		present report
RPVSVSPSSSQEI	Q5T5C0	present report
CPTCVALGTCFSA	Q9BY14	present report
VHETLNEIQHQL	Q9Y6C2	present report
NYDLKNH		present report
ANEHRGSQAVSYTRSVTLQIYNH		present report
NETQTARSHN	Q96MU6	present report
DLIAIVAGLV	P24390	present report
SPVDFLQHQGWGGIK	Q9UFH2	present report
LVVAGQKGTKY	Q5VWN6	present report
GSQARPHLSGR	Q96RR4	present report
YLPVLEGQALRL	O15389	present report
VPQLPPSAPATSEMTTTPE	P27708	present report
AKVNAGCRLLL	Q96EH8	present report
LSPAPMDWDM	Q8N398	present report
SCQMLVSKGYPDI		present report
VVTHMWTAPSFCAEHA	P29375	present report
YRNYGILADATE	Q9BZZ5	present report
GGSGKEF	O43909	present report
GEPGLDGFPGP		present report
PDIPALSVQPGP	O75023	present report
HPRGYTVYKVT	Q96S38	present report
YEAGSSPSHHW	Q6F5E8	present report
AGLGMLKFVEAV		present report
KPVQDLNIVLKDN	Q8IZ73	present report
AKHKNSDGEFV		present report
GIGRTGTIIVIDM	P29350	present report
RKCTDQLLLLGQ	Q9BZH6	present report
PRRPGHPAQPLPLPQTAS	O60346	present report
LAPPSSTLSPGSAEN	Q7Z3B3	present report
DLAQTPGQAENQP	Q9BY12	present report
DCSGGHAPSGFPALG		present report
AYHYPYTYTAL	Q96MI9	present report
KLKAGQSVIGLQM		present report
YADCASCTANTNG	Q5VV63	present report
QPTAEPHGPEASP	O95180	present report
CSGGCGSSCGGCDSSCGS	P26371	present report
LDVAEPRVSVLEGG	P0DP72	present report
KDNCNSAGPRPTPAL		present report
TFVYNPTTFQLE	Q15303	present report
LYPDSDWVPPPP	Q96T37	present report
NQKFRPLADGSSNPSLHENLKQAVLP	P57679	present report
EDRVRGPKGPEEKK		present report
MFLADLIETYFVS	Q15858	present report
VESANSEVYLP	O94844	present report
GHNRDRKHRRS	Q9H307	present report
EDWEEAIFDKSTGKVVLKTF	Q9BQA9	present report
SSPSLVVE		present report
KDYIVALQHPVTTDIK	Q9Y223	present report
LIPPFTLIGSLFIFSE	Q8IUA7	present report
LPAASPAPSPAPRPAARPCR	P0DSO1	present report
LIWSVGATGDSSGRTSF	Q9P2D7	present report
YPCGGGSSGAQPSAPPPPAPPLPPTPSPPPPP	Q96T25	present report
LNPPPSPHANK		present report
LSDNAIMSLQGNAFSQMK		present report
QVPDGVSKVLV	P04114	present report
QALAPAQASS	Q13439	present report
EYQGLSH	Q8IWE2	present report
GGGGGYGGGSSGGGSSSGGG	P13645	present report
CESGGGAYL	Q8TER0	present report
YVGYLVDAE	Q9NZJ4	present report
QHLATFIMDKSE	Q9H6S3	present report
GTNCGIE	Q8TEP8	present report
KPGLQHEFRLG	Q562E7	present report
FAAPRREV	P19438	present report
CGGVLTGLSGVLT	Q5VXM1	present report
RLLGHLYN		present report
QVPTFTIPK	P04114	present report
FSLVGNKCY	P51610	present report
NSGAVPCLENAVI	Q6ZN66	present report
SPKGSSSAALNGPTP		present report
GGGRAASVPCSVAPEKSVCRPQ	Q9C073	present report
NHSVTDPEKLN	Q8TEK3	present report
ARVLTNHIHTGH	O14744	present report
QHNDLEFKLAGAE	Q13439	present report
NIPQMSFDDTEREP	Q9GZP4	present report
QAPSAASK		present report
QQPVDDPAGPGDF	Q8WYL5	present report
LDSFTADSDSTSR	Q96C24	present report
DHAKLGE		present report
ELPIIITGSEDGTVR	P35606	present report
GNFVHGHKCDITLQ	P05112	present report
QVTSLSPINEILRR	Q8N402	present report
LCCSEAGQRPENIGQLEAKC	Q8TD26	present report
PAGPEPRAAPSL	Q6ZRT6	present report
DWIIAPSGYHANYCE	P08476	present report
AAGAQDSPAPGSRFV	P47972	present report
QLCDHILFINPAIWIHTP	P0C6P0	present report
LLPTAPTTVN		present report
GTVNTSSKI	Q6Q759	present report
PPKSPGDPSK	O94811	present report
YSNPDLSAAASLALGK		present report
AASGQIE		present report
QSKSKNEKE		present report
SKTKNAALQPSVLTMC	O15417	present report
TAFGRQHSPYGPSPLGWP	Q96RT6	present report
GAAAAAAAAAAAAAAAATATAGPRGEAPPPPPPTARPGERP	Q96QS3	present report
VPSEESTT	Q6WRI0	present report
DPSPCGTSEMCPAALY	Q12774	present report
VINGHLDFPSTTPLS	Q9NXR5	present report
EVGPGPSGLSEE	Q5T1R4	present report
CMECQHPN		present report
DFEEEHGKG	O14646	present report
LDSLVPPAAGS		present report
VYGNVMVF	O15393	present report
PGRGPPDAESVHSI	O95180	present report
SFGGGFGSCSVGGGFGGA	Q2M2I5	present report
AAGEFCELCAPGYYGD	P98160	present report
PVSTQMK		present report
KCAAHSK	Q6P4F7	present report
VPAGTTIVKTM	P51610	present report
GKISSALHFCRAVC	Q96EY8	present report
PGLSKTSTAEMEH	Q70EL1	present report
DISLDLPGSCTSFWPM	A6NNY8	present report
WAKAAAFVTSPPVN		present report
EETSATGSSMQSGSE	Q9BYP7	present report
PARPLLLPLQPRC	Q2VPB7	present report
QAQVVLKSASPGPAPAS	Q6ZRM9	present report
MRGCAAD	P05107	present report
CEDCQHN	A4D0S4	present report
KAAGPSLSH	P27694	present report
EKEIVVN		present report
VGLPPGKAAAKASESSSS		present report
ASAGHQIIVQN	Q66K89	present report
ACSPPPASQPVVKALFGASA	P30304	present report
DPAVFAAS	Q13751	present report
TGSSSGSK	P17948	present report
SSSSSSSASSTTSSSSSDSDS	Q8TBK6	present report
NDPAIES	P51610	present report
PAPAPASQE		present report
VVGFGLYGSI	Q9BX70	present report
LKSGSSK		present report
EFVLLPAASE	Q9BZL6	present report
HLGAMGHLHQA		present report
PPEAPDLISG		present report
SDDEDETHPN	Q16543	present report
PNISTLSSPVGMTSSAC		present report
NLQLVCFTELRN		present report
QSKHAGFSCS	O15353	present report
QVPFTCTIITK	Q8NA66	present report
PGFRFSTPCFV	Q15413	present report
QNLPSSGPLQAR	Q6ZQT7	present report
IKGDAGPPGIPGQPGL	P29400	present report
FAELRKLLPTHPPDRKL		present report
ETPLQCEICGYQCRQRASL		present report
FQSLTHQSPPQQN	O60885	present report
AGSDVSK		present report
YRATHYPPYAGGGGY	Q6L9W6	present report
NSVPTSSATN	P31629	present report
KVFFVLICFLVMSSSY		present report
CIVVLCFFGPGLFIY		present report
LHGQSSIGN	Q92613	present report
LDSPVYFFLSF	Q8NGB2	present report
GEKGPLGKPGL	P20908	present report
SYAFPKAVSVFFKELI	O15427	present report
INTGQAMDS		present report
FSPYEWHTEEFE		present report
ANGCLLN		present report
GEFVSETESRGSESGIFTNTKE	P02671	present report
PSPAPSLEE		present report
RPAEGGARLV	Q5T447	present report
ARGVGLAGCPSACQCN	O00468	present report
PSSAPPSPAPE	Q86YN6	present report
GLPGLPGIPGTPGEK	P02462	present report
GQKGEPGVGLPGLKGLPGLPGIPGTPG	P02462	present report
DNSRGVKRS		present report
KLTSYRDCCTALASYS	Q8NEN0	present report
TEVALMGHLS	P04114	present report
EVPQLCSFILKT	P04114	present report
CRGKQLGKLLLST	Q96EK6	present report
SMQGLKAGVIAVIVVVVIAVVAG	P16422	present report
DLSYCLSGMYD		present report
ALAETLLN	Q9UBY0	present report
LMASTISSNASK	Q9Y3B1	present report
GVRGIGRVF	O96028	present report
DLVLKRCLL	P40967	present report
STQQLSVDSVF		present report
MMGFPGAIGP	Q01955	present report
YEDALASSHPII	Q8N2K0	present report
SEFGGSGTG	Q92747	present report
SELESSLTSMD	Q9UPW0	present report
QVVILADPDGH	Q9HC38	present report
KANLMSETNGSIPL	O43781	present report
LNPVLSLPINPA	Q86Y38	present report
LLPHPKPSHPRP	Q9NS15	present report
YSDLNDPVVRPLG	P98196	present report
INHKSVHQGK	Q8NB50	present report
QQPKSASSNFASK	Q8N3K9	present report
MPQYSSPQPGSALS		present report
HKWASGNFRHE	O95661	present report
EFTSYKETASSRHL	Q86V48	present report
VIIDGLDACEQDKVL	Q9ULH0	present report
VSAWDLDSGTNGEICY	Q9Y5F2	present report
KMTGNNLPSGEDKI	Q6RI45	present report
VMLQLVAAQGRAGSPFHPAM		present report
VRAVKRAEFGQGG	Q96JK4	present report
VPFTPIGPIGPIGPTGP	Q9UHD9	present report
PRAPLQSAVVTNAVSPAEL	Q9HCE3	present report
DPYGTVA	Q8WXG9	present report
QPPLPGPPPAAVEMAMQIQ	Q09472	present report
FIPPGAE		present report
DNTAAQK		present report
HRHPDEAAFFDTASTGK	P02671	present report		Parker_et_al_2017
TTLSEASLI	Q8TDW7	present report
DHAPAFNQSRYH	Q96JQ0	present report
SSLGVIEAVAQITVKSLPKAPG	Q13332	present report
RDFAEMCADY	Q9H920	present report
GGDSSSTKSEGAN	Q96B97	present report
ISCLEAYVTLTSKS	Q4G163	present report
LDSSSSSSSSSSSSSN	Q16254	present report
MTKFESIH	Q5T9S5	present report
QPSPTPSN	Q92560	present report
LNLVARNECSRDGD		present report
EFVQSAYL		present report
YSMEGAPAAP	Q96PV0	present report
DLPVLSSKLSPLVLPI		present report
LNQLDVKTS	Q8WUA4	present report
DLSKGGCKNG	Q96SN8	present report
CLVAIGRLQVTSSPNCT	P27540	present report
ECEDGTYSPEIS	P48651	present report
RDSCQGDSGGPHVT	P00740	present report
KPGLAGLPGADGP	P12107	present report
QVLVPRFLTNAYD	Q14997	present report
GLVPKPAAPPTK	Q86WP2	present report
GQKEKFWIAANSW	Q9UJW2	present report
ARGPEGGSTAQV	O00255	present report
FAFTIPAIN		present report
GHELTAKGTACEDIDECS	Q75N90	present report
PELDCSFTAHE	Q9UHK0	present report
DFSSAKIEVSQLLKG		present report
TELSASGPFE	Q9Y244	present report
NGVTICE	Q9HBW9	present report
LVDFEYSSYN		present report
TASFFNA	P08F94	present report
DAPIVNKVVTP	P02751	present report
KYIKVFPSPPVP	Q9H1P6	present report
VQIVGQDETDDR	Q8IW19	present report
RPDTNLMRSMPSLMTGRS	Q9UQ26	present report
ARGGASEEALSAVAPR	O15056	present report
DNSDWSKTATN	Q86SQ4	present report
TPPGYVFLCGPQKNKLP		present report
LCVLGIIVMASTNSLM	Q69YG0	present report
LPIGKVSGQEQSSRGQRIL	Q5VTE6	present report
GEFWLGLEKIY	Q9Y5C1	present report
SFSLTTENSGNY	Q96RD9	present report
VIEGASK		present report
CSNRKSLSPSGL		present report
PRGKPVSRVPQLKARM		present report
FSSALLSPPPAAL	Q9P244	present report
VHSGKRYPPGTS	P04275	present report
LPLQQHETASQTSF		present report
AKGQKETLPSIWD		present report
DNSDEDHCGGK	Q9NZR2	present report
ISLPSRRSFY	Q86W33	present report
LNPQNPMILSRAQ	Q14686	present report
NIIVAIAPL	Q8IY22	present report
FYDPGFQGQQSSEDLHV	Q86XM0	present report
PHGFPSRMT		present report
PVGAVLSVSSVPAKQCPPL	Q9UBZ4	present report
MGMGVVPDPFV		present report
GKPSGDTPDVF	Q6SZW1	present report
ASLCLANMSAE	Q5W041	present report
VLQLTLKEPWALLGGGC	Q9NPJ1	present report
PTDCASGPAAAGI		present report
MTTVPLLHAAIR	Q00796	present report
DLLVLRKTVK	Q8WVM7	present report
SPAAGAASADTA	Q5JWF2	present report
WDAPAKCAGGRG	Q6ZMB0	present report
WHMVCSQSWGR		present report
KNVGLVFVNSK		present report
DSPAPPGPQAGPPSRP		present report
GTGSAKHR	Q6WKZ4	present report
PAWGSSIVKVPSGIFDVNS		present report
LALPAYGEDGALEH	Q8NEA6	present report
LLGRLTTLIE		present report
LDSHGEESSLDVNV	Q96CN9	present report
SAPTGSGKTLAFSIPIL		present report
AKPDGLVTDSSAE	Q15075	present report
YHTFCLQPVMKS	Q8NEZ4	present report
IDAVELAKDHSDL		present report
GLATYSKSPDDAVF	O75976	present report
AKYGTLDVTFDY	Q8NB59	present report
ASEGPKFAFLSFV		present report
DYRCIWCQKTVH	P52429	present report
NKTNVVGLLTN	Q7Z2Y8	present report
PLEVPERK		present report
NYPHPSA	Q04741	present report
SVMAASLV	Q8TD20	present report
VKVSCSFSGFTITSYG		present report
DDPEDAVFVRSMKRSV	A6NJI9	present report
PPPTYSPSMRAT	Q9BSA4	present report
QVLVTSSSPTCMA	Q9H5L6	present report
VKAPISGAMSMPLTRS		present report
KATEASQNPCVRATAL	Q3C1V9	present report
EWEDLEAKT	Q9H2U6	present report
ERSLSAYGG	O43526	present report
WAHLFSSLRGY	Q9Y239	present report
AFLNLAMCYL		present report
LDSESPTNIPLT		present report
GGFLVSK	Q6ZQN7	present report
AALLCPE	Q8WWQ8	present report
DSGEGDFLAEGGGVRGPR	P02671	present report	Magalhaes_et_al_2018	Parker_et_al_2017
FDGALNVDLTEFQTN		present report
TLSVNSA	Q86US8	present report
NPAGLYSSENISNF	O00151	present report
GTSVIKERIPESPSPAPSLEE	Q96NX9	present report
GGGGFRGRGGGGGFQR	Q9BUJ2	present report
ASLGGCSQDFL	Q14494	present report
PRAADGVVKVPPASK	Q96T58	present report
ILPVNQPVRPGASQN	Q6IQ32	present report
DFGVNGVLDRFSQ		present report
VQMLVKQDEE	Q0VDD8	present report
NDNEEGFFSARG	P02675	present report		Parker_et_al_2017
PSMPAAEEMHKN	P28290	present report
LPPPHGIN	O14686	present report
PPPRPSPPDVF	Q86XN8	present report
CVDGENGFRCLCPPGS	Q9UM47	present report
TSEMEAGSPE		present report
TVLQAGGNVGLE	Q5VST9	present report
ASVSSLSSDS	Q14185	present report
IMHKEAKD	Q9NZI8	present report
DMYEDELVPVFER		present report
SGSGGGGGASSSSHCSG	Q9Y4X0	present report
QGENLYVVME	Q96QA5	present report
AGAPAAPPAPAALLP	Q6ZVC0	present report
SSGRSPSKAV	P60468	present report
RAAAAKSTAME	Q07157	present report
PHLVPSPAPSPGP	Q9H3S7	present report
NDVVVGAPLEDNHA	Q9UKX5	present report
MLGLAGSKITARGISH	Q86WI3	present report
NLEQLLLAVVKS	P08758	present report
KKEDLHRIS	Q6NUN7	present report
YYRLAVDALAEGGSEA	Q6ZRV2	present report
GSNVPSGN	Q5U623	present report
PEPLCVHCSAGCGRTG	Q99952	present report
KETSGSSKNSSSTSKQK	Q9UHB7	present report
RPGPKIPDVPVDPSP	Q6NUN9	present report
DIIGHHQSEDRET	Q5T200	present report
VNVKKGTLLPSELS	P50222	present report
TPLSHSTYVFLM	P49961	present report
YKAQPVIQFMCEV	Q9H9G7	present report
PLELQPPRGLPSDYGRPL	O15357	present report
RTCLHAAAAGGNL	O15084	present report
FVASMSIARSTVGVAALN	Q9NR64	present report
DLVLDGSESY	P98161	present report
ARVLQGVLVRY	P98161	present report
GAPGLVGPRGE		present report
HGMNPSNGDGF	Q5VX71	present report
QQALPYTSAVLHEV	Q8TAV3	present report
SPPPPAIAVPLLEMGF	Q15751	present report
SEKTSSLSPGL	Q9UQB3	present report
NAHMNATN		present report
CSTGYEEIEGS	Q9UF33	present report
NCVEMGAHLVVF	Q6EIG7	present report
EQPQQQLQPPSPAPPNHVV	Q5T1Q4	present report
LSDVIPSIPSSPCLLPKK	Q6PEV8	present report
LQECGFN		present report
FVAPSILFDHNNAV	O75676	present report
GEGDFLAEGGGV	P02671	present report
SGEGDFLAEGGGV	P02671	present report
DSGEGDFLAEGGGV	P02671	present report		Parker_et_al_2017
SSSYSKQFTSSTSYNR	P02671	present report		Parker_et_al_2017
NDNEEGFFSA	P02675	present report		Parker_et_al_2017
GFYESDVMGR	P01023	present report
AIGYLNTGYQR	P01023	present report
GFYESDVMGRGHA	P01023	present report
QQAEQLSNELATER	P35749	present report
SIVELALE	Q9H2M9	present report
LLLAEALLE	Q9ULT0	present report
VGGIVGILFAVF	P31431	present report
DSSENLSEIPLSH	Q2TAC6	present report
TADNEADFLAEIEAL	O14730	present report
KVATNPSFDGRL		present report
AALAALALAREPPAA	P83110	present report
LDSPFGYLDVLT	P13569	present report
AAPAQDRKRRTGEL	Q9P2P6	present report
MLSPGSEEDEAHE	O43581	present report
TQPIQLSDLQSILAT	Q16186	present report
FPFETVKR	Q8WUT9	present report
FSLPCTEDVP	Q6ZNB6	present report
TQHFLDGG	O43781	present report
NDSLPPGTVKL		present report
ACPAEGPEPSTSPCSL	Q5DID0	present report
AKAIRGSASQGPL	Q9NYZ4	present report
AGRVPTCTLSSGSC	O75093	present report
KRRFNIKMCFDMLNSLISN	Q9HAP2	present report
PGPSFHLGGPGLPGHAGP	Q6ZR54	present report
PPQEEPGTPSSSPDDK	Q9P2G3	present report
RERDREKE	Q5T200	present report
VESTSNSPSSSSLQKIPL	Q04656	present report
SSVSIFLYGPLGLP	Q8N6T0	present report
PAPGSPPCELSGKGEPAGA	Q8N8G2	present report
IPNNLTDSKPLDVIEEER	Q5JR59	present report
YPGSGTVTPAVP	P50995	present report
GYWLTNAIKYN	Q7Z5J8	present report
YVTVLKTAG		present report
DNGRIFLAGKDGC	O75694	present report
GGVTGSPEASISGSK	Q09666	present report
PYKCNVCGKVF		present report
VQVIADPPGPGEGP	Q9NS15	present report
EHGALAPG	Q5VST9	present report
LTSTDYDTAADATESSSY	Q5VST9	present report
AKNSVPASDDG		present report
GIRCHLFYKFGITES	Q8N9N5	present report
ILPLLASLQRIRVR	Q9UGL1	present report
DMMDSLISQLQPPPQ	O60244	present report
KVEAPPAKVPEV		present report
ELLRHPPAPHQPP		present report
KKSVAMHTNYLSACSF	O14775	present report
IPLRGIFQGAKVVRGP	Q96AX9	present report
TTHITEPSTVTSHTP	Q9HC84	present report
VESEDPAAAQASPAQG		present report
PLNPHGSARAEVHLRKS		present report
FPAPSEKSHEETDS	Q8WXD2	present report
LGAVESK		present report
EELLSAPPPDLGAQR		present report
SVAALKLPLLVSK		present report
CSPKMPPAPSGRAYTS		present report
GGRAAGGGRADGGGV		present report
PRDSLGSSAS		present report
SQGQPEENHHSE	Q9P127	present report
SGRPGCCG	Q8TD43	present report
SLELQSPAWPR	P13805	present report
SGTTVVYNPYAALSIEQQRQKLPVFKLRNHI	Q9H5Z1	present report
VLGTSELLL	O43150	present report
AAVAPPDAGLPLPGLPA	Q92667	present report
SRSGGGGGGGLGSGGSIRSSY	P35527	present report	Magalhaes_et_al_2018	Parker_et_al_2017
SFSPDSRQLASGGWDKRVM	Q5JTN6	present report
LDSIEAKLQ	Q8N9N5	present report
PQFVCRECKETFS	Q96K58	present report
ARLVMEKT	Q7L266	present report
KKSVGLPVAVQ	O00519	present report
QVLVQLQAGEK	Q96AY4	present report
VESNVPSETVSEAS		present report
GNSRGSK		present report
IQGPIGPPGPQGPAGQGL	Q2UY09	present report
NLSPNPMSPAHN	P84022	present report
DRPRLFQQFGLTKD		present report
VQPEPRAPGLGVLSPSGE	Q15746	present report
PQSKKSPSRLSPAQGPPQ	A4D1P6	present report
AGVLVAILVLAV	Q9H013	present report
SFKNHLHRYHE	Q6IQ32	present report
AVVGQLECKAKLFVET	Q8WZ42	present report
KKVSKSPLVMD	Q14204	present report
SGPRPTLRHLAPTGSE	Q13310	present report
GAVNVPAAGSHLGQG	Q9NYZ3	present report
RVVSGGRSMAFGHYSE	Q16678	present report
GDPGLFPFPMPRGGTQASSEESE	Q5T6C5	present report
AAAAASRGVGAKLG	O43678	present report
SNPLSLKGYGFQITAY	Q5VYV7	present report
VPATTVAHTATQQPAAP		present report
SGGNEVSIEE	Q15061	present report
DGGSTSEAPQPPRK	Q15014	present report
PPALAGKLAA	Q6PJP8	present report
KSTSPSHA	Q86XR8	present report
FSLVALDGKLYA	A6NCF5	present report
GSNTSKEN		present report
DLSPFAFSGSNA	Q13641	present report
KPSFCIADILH	Q14774	present report
ETAFGMRGMD	Q8WXG9	present report
LLADGSK		present report
PHRSGPHSAK	P35520	present report
VKRRLLPMLRLVI	Q9P202	present report
QEMKTYSVSF	Q04609	present report
NDNANKTCKM	Q03001	present report
AGIMFFSSTLFV	P55344	present report
LGPGSPPGVWVCS	Q8N0W3	present report
SHSEALASPAKDV	Q6R327	present report
EVSRSACLMTTQ		present report
EVWLPRDRQGQP	Q4U2R8	present report
KRRRSTRVYQPPDS		present report
NETVVAVF	Q9Y2K3	present report
SPANSSSSLHSLGSVS	Q8IZW8	present report
NNIVVRPSRSPLW	Q92823	present report
DGTPRGSPSPASVSSGRK	P10398	present report
DLSSQSSASKAS	Q5VTR2	present report
TFSQKSGLSIHQRT	Q9BY31	present report
KEMPTVAQAKLVTVKSS	Q9NYN1	present report
MSGSVGSK	Q6PRD1	present report
VIIFESKKS		present report
AIQRHYN	P10242	present report
VRAVVVGFDPHF	A6NDG6	present report
FTHSQFIVVSLKEGMFNNA		present report
ANEAFACQ	Q8N5D0	present report
AGAQIPSKVSVNVSSH		present report
GMPINGT		present report
EFVSETESRGSE	P02671	present report		Parker_et_al_2017
GEFVSETESRGSESG	P02671	present report
GSTGSWNSGSSGTGSTGNQN	P02671	present report	Magalhaes_et_al_2018	Parker_et_al_2017
SETESPRNPSSAGSWNSG	P02671	present report
GTGGIGGVGGTGGVGNRAP	Q13201	present report		Parker_et_al_2017
TVGGTGGIGGVGGTGGVGNRAP	Q13201	present report
SFFSFLGEAFD		present report
AEAISDARENIQ	P0DJI8	present report		Parker_et_al_2017
SEPQEVLHIGSAH	O00151	present report
NNALESKTAASGVEA	O00151	present report
SENISNFNNALESKTAASGVE	O00151	present report
SSENISNFNNALESKTAASGVE	O00151	present report
GEIAEEAAEKATS	O95810	present report
DPVQPAVLQVHQTS	O95810	present report
GGTGSGMGTLLISK		present report
GLLKPTVASQNQ	Q13492	present report
SLDRNLPSDSQDLG	P10124	present report		Parker_et_al_2017
GPPLDAYSIQGQH	Q15365	present report
GVISAISEAAAQ	P04632	present report
ENEGFTVTAEGK	P01024	present report
DTETVYSEVR	P16284	present report
LVQFQDESVV	A0A0K0K1C0	present report
HEPVAGAITVVSQE	Q9Y608	present report
TLPLTVTSQQGVK	Q14766	present report
KEVEELEQLTQ	Q15942	present report
FSPGAPGGSGSQPNQKLGHPEA	Q15942	present report
DLSIWLSGLLGIKV	Q86XJ1	present report
LPGLGPCGSLKAPSP	O43613	present report
NDALLQSSPACQ		present report
GPPRPGALTPTPSLSSQ	Q96AP7	present report
QEHENIIVAIAPLLE	Q8IY22	present report
SFTCPSLKNPIS	Q9BYP7	present report
AAPEEESAYVAGEK	Q9UNZ2	present report
QAEATLSCHEGDPKAEPL	Q8IYS4	present report
GHDYSTAQQLL	O15350	present report
LGSTCPTQTAISQAIIR	Q2NKJ3	present report
TRPVAPKEMERMVSI	P40425	present report
DGGFAAVSRAFHE	Q9H7H0	present report
LVLDKSGSMATGNRLNRL	A8K7I4	present report
LATNHPA	Q2M1Z3	present report
GESAGDPQESIVFLSTLT	Q8N392	present report
DADLADGVSGGEGKGGSDGGGSH	P14209	present report
TQKSPLATK	Q6ZQQ6	present report
PLQEAIDN	Q86V42	present report
LAQAQFSHIGASLH		present report
AKVSGGPSLEQRF	Q9Y262	present report
RYRNNLVKHVKKDERRY	Q658Y4	present report
GGLYSCDITARG	P23229	present report
DISDVSRSMF	A2RTY3	present report
KDQVSNKQAQI	P50747	present report
INVLHQSL	Q15256	present report
GINDQGLY	A1A4S6	present report
GSFSGKNKSIQMTNQTFS	Q7Z7G0	present report
TRIGLIN		present report
SLLLSPVLKS	Q9Y6N3	present report
HVVNSAPPPPPP	Q8IZD2	present report
[truncated: 8,752 more rows]

## Sheet: Intersect_hf_peps
prot_acc	Sequence	freq_runs	Source.x	Source.y	Source
FIBA_HUMAN	ADSGEGDFLAEGGGVR	61.67	Magalhaes_et_al_2018	Parker_et_al_2017	High_Frequency_Parker
FIBA_HUMAN	DSGEGDFLAEGGGVR	65	Magalhaes_et_al_2018	Parker_et_al_2017	High_Frequency_Parker
FIBA_HUMAN	SGEGDFLAEGGGVR	46.67	Magalhaes_et_al_2018	Parker_et_al_2017	High_Frequency_Parker
FIBA_HUMAN	GEGDFLAEGGGVR	63.33	Magalhaes_et_al_2018	Parker_et_al_2017
KNG1_HUMAN	RPPGFSPFR	45	Magalhaes_et_al_2018	Parker_et_al_2017
KNG1_HUMAN	RPPGFSPFR	45	Magalhaes_et_al_2018	Parker_et_al_2017
APOC2_HUMAN	GIFTDQVLSVLKGEE	60
ATP7A_HUMAN	VESTSNSPSSS	56.67
DACH1_HUMAN	IKERVPDSPSPAPSLEE	58.33
DACH1_HUMAN	KERVPDSPSPAPSLEE	33.33
DACH1_HUMAN	VPDSPSPAPSLEE	66.67
DACH2_HUMAN	ESPSPAPSLEE	45		I
DACH2_HUMAN	KERIPESPSPAPSLEE	46.67
FAT2_HUMAN	DGSDVSK	30
IRGQ_HUMAN	LLALPPASPSAARTKA	30
ZN541_HUMAN	SPSEESPPGPGG	50
